# Supplementary material for: The evolution of critical thermal limits of life on Earth
Source: Nat Commun. 2021 Feb 19;12:1198. doi: 10.1038/s41467-021-21263-8 (PMC7895938; doi:10.1038/s41467-021-21263-8)
Supplement: Supplementary file 4 — Source Data [file 41467_2021_21263_MOESM4_ESM.xlsx]

## Sheet: raw_data
Genus	Species	N	Tmax	max_metric	error	error.measure	Multiple.measures	max_interval_after_LT0	Tmax_2	max_metric_2	error.1	error.measure.1	max_interval_before_LT100	max_pretreatment	max_ramp	lat_max	long_max	elevation_max	REF_max	location_max	N.1	tmin	min_metric	error.2	error_type	Multiple.measures_min	min_interval_after_LT0	N.2	tmin_2	min_metric_2	error.3	error_type.1	min_interval_before_LT100	min_pretreatment	ramp_min	lat_min	long_min	elevation_min	REF_min	location_min	Phylum	Class	Order	Family	Quality.of.UTNZ	temp.min.marine	temp.min.terrest	temp.min	temp.max.marine
Gracilaria	bursa-pastoris	NA	30	LT0	NA		Y	1	32	LT100	NA	NA	1		NA	50.7326	-1.40229	0	McLachlan_&_Bird_1984	1	NA	4	LT0			Y	1	NA	3	LT100	NA	NA	NA		NA	50.7326	-1.40229	0	McLachlan_&_Bird_1984	1	Rhodophyta	Florideophyceae	Gracilariales	Gracilariaceae		NA	5.76818	5.76818	NA
Gracilaria	coronopifolia	NA	28	LT0	NA		Y	1	29	LT100	NA	NA	1		NA	19.8968	-155.583	0	McLachlan_&_Bird_1984	1	NA	14	LT0			Y	1	NA	13	LT100	NA	NA	1		NA	19.8968	-155.583	0	McLachlan_&_Bird_1984	1	Rhodophyta	Florideophyceae	Gracilariales	Gracilariaceae		NA	12.436	12.436	NA
Gracilaria	debilis	NA	31	LT0	NA		Y	1	32	LT100	NA	NA	1		NA	13.9094	-60.9789	0	McLachlan_&_Bird_1984	1	NA	14	LT0			Y	1	NA	13	LT100	NA	NA	NA		NA	13.9094	-60.9789	0	McLachlan_&_Bird_1984	1	Rhodophyta	Florideophyceae	Gracilariales	Gracilariaceae		NA	24.41	24.41	NA
Gracilaria	foliifera	NA	28	LT0	NA		Y	1	29	LT100	NA	NA	1		NA	50.5756	-3.44518	0	McLachlan_&_Bird_1984	1	NA	4	LT0			Y	1	NA	3	LT100	NA	NA	1		NA	50.5756	-3.44518	0	McLachlan_&_Bird_1984	1	Rhodophyta	Florideophyceae	Gracilariales	Gracilariaceae		7.27354	NA	7.27354	17.1868
Gracilaria	lemaneiformis	NA	28	LT0	NA		Y	1	29	LT100	NA	NA	1		NA	-23.0975	-70.4458	0	McLachlan_&_Bird_1984	1	NA	5	LT0			Y	1	NA	4	LT100	NA	NA	NA		NA	-23.0975	-70.4458	0	McLachlan_&_Bird_1984	1	Rhodophyta	Florideophyceae	Gracilariales	Gracilariaceae		13.9088	15.1804	13.9088	22.6448
Gracilaria	mammillaris	NA	31	LT0	NA		Y	1	32	LT100	NA	NA	1		NA	27.7634	-82.5437	0	McLachlan_&_Bird_1984	1	NA	14	LT0			Y	1	NA	13	LT100	NA	NA	1		NA	27.7634	-82.5437	0	McLachlan_&_Bird_1984	1	Rhodophyta	Florideophyceae	Gracilariales	Gracilariaceae		16.043	NA	16.043	30.5506
Gigartina	teedei	3	31	LT0	NA		N	1	32	LT100	NA	NA	1	15	NA	40.632	22.9324	0	Orfanidis_1993	1	3	0	LT0			Y	1	NA	-1	LT100	NA	NA	1	15	NA	40.632	22.9324	0	Orfanidis_1993	1	Rhodophyta	Florideophyceae	Gigartinales	Gigartinaceae		11.7968	6.05379	11.7968	27.5165
Gracilariopsis	longissima	2	32	LT0	NA		N	1	35	LT100	NA	NA	1	15	NA	40.632	22.9324	0	Orfanidis_1993	1	3	1	LT0			Y	1	NA	-1	LT100	NA	NA	1	15	NA	40.632	22.9324	0	Orfanidis_1993	1	Rhodophyta	Florideophyceae	Gracilariales	Gracilariaceae		11.7968	6.05379	11.7968	27.5165
Carpomitra	costata	3	26	LT0	NA		N	1	28	LT100	NA	NA	1	15	NA	43.7052	7.31492	0	Orfanidis_1993	1	3	0	LT0			Y	1	NA	-1	LT100	NA	NA	1	15	NA	43.7052	7.31492	0	Orfanidis_1993	1	Phaeophyceae	Phaeophyceae	Sporochnales	Sporochnaceae		12.97	9.68846	12.97	25.7384
Colpomenia	peregrina	3	29	LT0	NA		N	1	31	LT100	NA	NA	1	15	NA	40.632	22.9324	0	Orfanidis_1993	1	3	3	LT0			Y	1	NA	2	LT100	NA	NA	1	15	NA	40.632	22.9324	0	Orfanidis_1993	1	Phaeophyceae	Phaeophyceae	Ectocarpales	Scytosiphonaceae		11.7968	6.05379	11.7968	27.5165
Stictyosiphon	soriferus	3	27	LT0	NA		N	1	29	LT100	NA	NA	1	15	NA	43.7052	7.31492	0	Orfanidis_1993	1	3	1	LT0			Y	1	NA	-1	LT100	NA	NA	1	15	NA	43.7052	7.31492	0	Orfanidis_1993	1	Phaeophyceae	Phaeophyceae	Ectocarpales	Chordariaceae		12.97	9.68846	12.97	25.7384
Ecklonia	radiata	6	24	LT0	NA		Y	2	26	LT100	NA	NA	2		NA	-41.3446	174.784	0	Novaczek_1984	1	6	8	ctmin			N	1	NA	NA		NA	NA	NA		NA	-41.3446	174.784	0	Novaczek_1984	1	Phaeophyceae	Phaeophyceae	Laminariales	Lessoniaceae		10.9192	9.45556	10.9192	17.2645
Apophloea	lyallii	NA	NA		NA			NA	NA		NA	NA	NA		NA	NA	NA	NA		NA	NA	-21.9	LT50	3.1	SE	N	1	NA	NA		NA	NA	NA		NA	-45.95	170.333	0	Frazer_et_al_1988	1	Rhodophyta	Florideophyceae	Hildenbrandiales	Hildenbrandiaceae		NA	NA	NA	NA
Bostrychia	arbuscula	NA	NA		NA			NA	NA		NA	NA	NA		NA	NA	NA	NA		NA	NA	-20.2	LT50	1.7	SE	N	1	NA	NA		NA	NA	NA		NA	-45.95	170.333	0	Frazer_et_al_1988	1	Rhodophyta	Florideophyceae	Ceramiales	Rhodomelaceae		NA	NA	NA	NA
Gracilaria	secundata	NA	NA		NA			NA	NA		NA	NA	NA		NA	NA	NA	NA		NA	NA	-9.1	LT50	1.2	SE	N	1	NA	NA		NA	NA	NA		NA	-45.95	170.333	0	Frazer_et_al_1988	1	Rhodophyta	Florideophyceae	Gracilariales	Gracilariaceae		NA	NA	NA	NA
Hormosira	banksii	NA	NA		NA			NA	NA		NA	NA	NA		NA	NA	NA	NA		NA	NA	-13.9	LT50	2.1	SE	N	1	NA	NA		NA	NA	NA		NA	-45.95	170.333	0	Frazer_et_al_1988	1	Rhodophyta	Florideophyceae	Fucales	Hormosiraceae		NA	NA	NA	NA
Polysiphonia	sp.1	NA	NA		NA			NA	NA		NA	NA	NA		NA	NA	NA	NA		NA	NA	-3.7	LT50	1.1	SE	N	1	NA	NA		NA	NA	NA		NA	-45.95	170.333	0	Frazer_et_al_1988	1	Rhodophyta	Florideophyceae	Ceramiales	Rhodomelaceae		NA	NA	NA	NA
Sarcothalia	circumcincta	NA	NA		NA			NA	NA		NA	NA	NA		NA	NA	NA	NA		NA	NA	-2.4	LT50	1.5	SE	N	1	NA	NA		NA	NA	NA		NA	-45.95	170.333	0	Frazer_et_al_1988	1	Rhodophyta	Florideophyceae	Gigartinales	Gigartinaceae		NA	NA	NA	NA
Cystophora	torulosa	NA	NA		NA			NA	NA		NA	NA	NA		NA	NA	NA	NA		NA	NA	-6.1	LT50	1.5	SE	N	1	NA	NA		NA	NA	NA		NA	-45.95	170.333	0	Frazer_et_al_1988	1	Phaeophyceae	Phaeophyceae	Fucales	Sargassaceae		NA	NA	NA	NA
Osmundea	spectabilis	NA	23	LT0	NA		N	2	25	LT100	NA	NA	2		NA	48.5367	-123.015	0	Luning_&_Freshwater_1988	1	NA	1.5	LT0				1.5	NA	0	LT100	NA	NA	NA		NA	48.5367	-123.015	0	Luning_&_Freshwater_1988	1	Rhodophyta	Florideophyceae	Ceramiales	Rhodomelaceae		6.87557	4.79035	6.87557	13.2778
Plocamium	cartilagineum	NA	23	LT0	NA		N	2	25	LT100	NA	NA	2		NA	48.5367	-123.015	0	Luning_&_Freshwater_1988	1	NA	1.5	LT0				1.5	NA	0	LT100	NA	NA	NA		NA	48.5367	-123.015	0	Luning_&_Freshwater_1988	1	Rhodophyta	Florideophyceae	Plocamiales	Plocamiaceae		6.87557	4.79035	6.87557	13.2778
Polyneura	latissima	NA	23	LT0	NA		N	2	25	LT100	NA	NA	2		NA	48.5367	-123.015	0	Luning_&_Freshwater_1988	1	NA	1.5	LT0				1.5	NA	0	LT100	NA	NA	NA		NA	48.5367	-123.015	0	Luning_&_Freshwater_1988	1	Rhodophyta	Florideophyceae	Ceramiales	Delesseriaceae		6.87557	4.79035	6.87557	13.2778
Callophyllis	flabellulata	NA	NA	NA	NA	NA	NA	NA	NA	NA	NA	NA	NA	NA	NA	NA	NA	NA	NA	NA	NA	1.5	LT0				1.5	NA	0	LT100	NA	NA	NA		NA	48.5367	-123.015	0	Luning_&_Freshwater_1988	1	Rhodophyta	Florideophyceae	Gigartinales	Kallymeniaceae		6.87557	4.79035	6.87557	13.2778
Sarcodiotheca	gaudichaudii	NA	NA	NA	NA	NA	NA	NA	NA	NA	NA	NA	NA	NA	NA	NA	NA	NA	NA	NA	NA	1.5	LT0				1.5	NA	0	LT100	NA	NA	NA		NA	48.5367	-123.015	0	Luning_&_Freshwater_1988	1	Rhodophyta	Florideophyceae	Gigartinales	Solieriaceae		6.87557	4.79035	6.87557	13.2778
Schizymenia	pacifica	NA	NA	NA	NA	NA	NA	NA	NA	NA	NA	NA	NA	NA	NA	NA	NA	NA	NA	NA	NA	1.5	LT0				1.5	NA	0	LT100	NA	NA	NA		NA	48.5367	-123.015	0	Luning_&_Freshwater_1988	1	Rhodophyta	Florideophyceae	Nemastomatales	Schizymeniaceae		6.87557	4.79035	6.87557	13.2778
Eupogodon	spinellus	NA	31	LT0	NA		N	1	32	LT100	NA	NA	1	2	NA	41.9401	9.17143	0	Orfanidis_et_al_1999	1	NA	5	LT0			Y	2	NA	3	LT100	NA	NA	2	20	NA	41.9401	9.17143	0	Orfanidis_et_al_1999	1	Rhodophyta	Florideophyceae	Ceramiales	Dasyaceae		NA	2.826	2.826	NA
Cryptopleura	ramosa	NA	27	LT0	NA		N	1	NA		NA	NA	1	15	NA	48.7306	-3.97955	0	Yarish_et_al_1987	1	NA	7	LT0			N	2	NA	-2	LT100	NA	NA	5		NA	48.7262	-3.98532	0	Biebl_1958	1	Rhodophyta	Florideophyceae	Ceramiales	Delesseriaceae		8.86125	7.62857	8.86125	16.34
Drachiella	spectabilis	NA	NA	NA	NA	NA	NA	NA	NA	NA	NA	NA	NA	NA	NA	NA	NA	NA	NA	NA	NA	7	LT0			N	2	NA	3	LT100	NA	NA	2		NA	48.7262	-3.98532	0	Biebl_1958	1	Rhodophyta	Florideophyceae	Ceramiales	Delesseriaceae		8.86125	7.62857	8.86125	16.34
Rhodophyllis	divaricata	NA	NA	NA	NA	NA	NA	NA	NA	NA	NA	NA	NA	NA	NA	NA	NA	NA	NA	NA	NA	7	LT0			N	2	NA	3	LT100	NA	NA	2		NA	48.7262	-3.98532	0	Biebl_1958	1	Rhodophyta	Florideophyceae	Gigartinales	Cystocloniaceae		8.86125	7.62857	8.86125	16.34
Sphondylothamnion	multifidum	NA	NA	NA	NA	NA	NA	NA	NA	NA	NA	NA	NA	NA	NA	NA	NA	NA	NA	NA	NA	7	LT0			N	2	NA	3	LT100	NA	NA	2		NA	48.7262	-3.98532	0	Biebl_1958	1	Rhodophyta	Florideophyceae	Ceramiales	Ceramiaceae		8.86125	7.62857	8.86125	16.34
Catenella	caespitosa	NA	NA	NA	NA	NA	NA	NA	NA	NA	NA	NA	NA	NA	NA	NA	NA	NA	NA	NA	NA	1	LT0			N	2	NA	-1	LT100	NA	NA	2		NA	17.953	-67.1548	0	Biebl_1962	1	Rhodophyta	Florideophyceae	Gigartinales	Caulacanthaceae		25.9587	24.8444	25.9587	29.7928
Dictyurus	occidentalis	NA	NA	NA	NA	NA	NA	NA	NA	NA	NA	NA	NA	NA	NA	NA	NA	NA	NA	NA	NA	16	LT0			N	2	NA	14	LT100	NA	NA	2		NA	17.953	-67.1548	0	Biebl_1962	1	Rhodophyta	Florideophyceae	Ceramiales	Dasyaceae		25.9587	24.8444	25.9587	29.7928
Dictyota	dichotoma	NA	NA	NA	NA	NA	NA	NA	NA	NA	NA	NA	NA	NA	NA	NA	NA	NA	NA	NA	NA	5	LT0			N	2	NA	3	LT100	NA	NA	2		NA	10.4484	-64.1978	0	Biebl_1962	1	Phaeophyceae	Phaeophyceae	Dictyotales	Dictyotaceae		23.0235	25.9508	23.0235	29.1188
Laurencia	intricata	NA	NA	NA	NA	NA	NA	NA	NA	NA	NA	NA	NA	NA	NA	NA	NA	NA	NA	NA	NA	5	LT0			N	2	NA	3	LT100	NA	NA	2		NA	17.953	-67.1548	0	Biebl_1962	1	Rhodophyta	Florideophyceae	Ceramiales	Rhodomelaceae		25.9587	24.8444	25.9587	29.7928
Murrayella	periclados	NA	NA	NA	NA	NA	NA	NA	NA	NA	NA	NA	NA	NA	NA	NA	NA	NA	NA	NA	NA	3	LT0			N	2	NA	-1	LT100	NA	NA	2		NA	17.953	-67.1548	0	Biebl_1962	1	Rhodophyta	Florideophyceae	Ceramiales	Rhodomelaceae		25.9587	24.8444	25.9587	29.7928
Neosiphonia	ferulacea	NA	NA	NA	NA	NA	NA	NA	NA	NA	NA	NA	NA	NA	NA	NA	NA	NA	NA	NA	NA	3	LT0			N	2	NA	-1	LT100	NA	NA	2		NA	17.953	-67.1548	0	Biebl_1962	1	Rhodophyta	Florideophyceae	Ceramiales	Rhodomelaceae		25.9587	24.8444	25.9587	29.7928
Eupogodon	planus	NA	31	LT0	NA		N	1	32	LT100	NA	NA	1	2	NA	41.9401	9.17143	0	Orfanidis_et_al_1999	1	NA	NA	NA	NA	NA	NA	NA	NA	NA	NA	NA	NA	NA	NA	NA	41.9401	9.17143	0	Orfanidis_et_al_1999	1	Rhodophyta	Florideophyceae	Ceramiales	Dasyaceae		NA	2.826	2.826	NA
Agardhiella	subulata	NA	33	LT0	NA		N	1	NA		NA	NA	1	20	NA	41.3073	-72.0853	0	Yarish_et_al_1987	1	NA	NA	NA	NA	NA	NA	NA	NA	NA	NA	NA	NA	NA	NA	NA	17.953	-67.1548	0	Biebl_1962	1	Rhodophyta	Florideophyceae	Gigartinales	Solieriaceae		2.54272	-0.317949	2.54272	22.8136
Callophyllis	lacianata	NA	24	LT0	NA		N	1	NA		NA	NA	1	15	NA	48.7306	-3.97955	0	Yarish_et_al_1987	1	NA	NA	NA	NA	NA	NA	NA	NA	NA	NA	NA	NA	NA	NA	NA	NA	NA	NA	NA	NA	Rhodophyta	Florideophyceae	Gigartinales	Kallymeniaceae		8.86125	7.62857	8.86125	16.34
Halurus	equisetifolius	NA	26	LT0	NA		N	1	NA		NA	NA	1	15	NA	48.7306	-3.97955	0	Yarish_et_al_1987	1	NA	NA	NA	NA	NA	NA	NA	NA	NA	NA	NA	NA	NA	NA	NA	NA	NA	NA	NA	NA	Rhodophyta	Florideophyceae	Ceramiales	Ceramiaceae		8.86125	7.62857	8.86125	16.34
Hypoglossum	hypoglossoides	NA	25	LT0	NA		N	1	NA		NA	NA	1	15	NA	48.7306	-3.97955	0	Yarish_et_al_1987	1	NA	NA	NA	NA	NA	NA	NA	NA	NA	NA	NA	NA	NA	NA	NA	NA	NA	NA	NA	NA	Rhodophyta	Florideophyceae	Ceramiales	Delesseriaceae		8.86125	7.62857	8.86125	16.34
Calliblepharis	ciliata	NA	27	LT0	NA		N	1	NA		NA	NA	1	15	NA	48.7306	-3.97955	0	Yarish_et_al_1987	1	NA	NA	NA	NA	NA	NA	NA	NA	NA	NA	NA	NA	NA	NA	NA	NA	NA	NA	NA	NA	Rhodophyta	Florideophyceae	Gigartinales	Cystocloniaceae		8.86125	7.62857	8.86125	16.34
Lomentaria	orcadensis	NA	27	LT0	NA		N	1	NA		NA	NA	1	15	NA	53.1538	-9.26678	0	Yarish_et_al_1987	1	NA	NA	NA	NA	NA	NA	NA	NA	NA	NA	NA	NA	NA	NA	NA	NA	NA	NA	NA	NA	Rhodophyta	Florideophyceae	Rhodymeniales	Lomentariaceae		7.30249	6.11548	7.30249	16.9044
Polyneura	bonnemaisonii	NA	24	LT0	NA		N	1	NA		NA	NA	1	15	NA	48.7306	-3.97955	0	Yarish_et_al_1987	1	NA	NA	NA	NA	NA	NA	NA	NA	NA	NA	NA	NA	NA	NA	NA	NA	NA	NA	NA	NA	Rhodophyta	Florideophyceae	Ceramiales	Delesseriaceae		8.86125	7.62857	8.86125	16.34
Laminaria	abyssalis	5	24	LT0	NA		N	1	25	LT100	NA	NA	1		NA	-33.9886	18.346	0	Tom_Dieck_Bartsch_&_Oliveira_1993	1	NA	NA	NA	NA	NA	NA	NA	NA	NA	NA	NA	NA	NA	NA	NA	NA	NA	NA	NA	NA	Phaeophyceae	Phaeophyceae	Laminariales	Laminariaceae		13.7305	12.6074	13.7305	20.2653
Laminaria	pallida	5	22	LT0	NA		N	1	23	LT100	NA	NA	1		NA	-33.9886	18.346	0	Tom_Dieck_Bartsch_&_Oliveira_1993	1	NA	NA	NA	NA	NA	NA	NA	NA	NA	NA	NA	NA	NA	NA	NA	NA	NA	NA	NA	NA	Phaeophyceae	Phaeophyceae	Laminariales	Laminariaceae		13.7305	12.6074	13.7305	20.2653
Laminaria	ochroleuca	5	23.4	LT0	NA		N	1	24.4	LT100	NA	NA	1		NA	48.7329	-3.98379	0	Tom_Dieck_Bartsch_1992	1	NA	NA	NA	NA	NA	NA	NA	NA	NA	NA	NA	NA	NA	NA	NA	NA	NA	NA	NA	NA	Phaeophyceae	Phaeophyceae	Laminariales	Laminariaceae		8.86125	7.62857	8.86125	16.34
Laminaria	setchellii	5	18.4	LT0	NA		N	1	19.4	LT100	NA	NA	1		NA	49.0875	-126.315	0	Tom_Dieck_Bartsch_1992	1	NA	NA	NA	NA	NA	NA	NA	NA	NA	NA	NA	NA	NA	NA	NA	NA	NA	NA	NA	NA	Phaeophyceae	Phaeophyceae	Laminariales	Laminariaceae		6.8283	NA	6.8283	15.2117
Bangia	atropurpurea	3	23	LT0	NA		N	1	24	LT100	NA	NA	1		NA	69.2414	-53.5531	0	Bischoff_&_Wiencke_1993	1	NA						NA	NA	NA		NA	NA	NA		NA	NA	NA	NA		NA	Rhodophyta	Bangiophyceae	Bangiales	Bangiaceae		-1.81125	-16.1333	-1.81125	8.17529
Acrochaetium	secundatum	3	17	LT0	NA		N	1	18	LT100	NA	NA	1		NA	69.2414	-53.5531	0	Bischoff_&_Wiencke_1993	1	NA						NA	NA	NA		NA	NA	NA		NA	NA	NA	NA		NA	Rhodophyta	Florideophyceae	Acrochaetiales	Acrochaetiaceae		-1.81125	-16.1333	-1.81125	8.17529
Devaleraea	ramentacea	3	19	LT0	NA		N	1	50	LT100	NA	NA	1		NA	69.2414	-53.5531	0	Bischoff_&_Wiencke_1993	1	NA						NA	NA	NA		NA	NA	NA		NA	NA	NA	NA		NA	Rhodophyta	Florideophyceae	Palmariales	Palmariaceae		-1.81125	-16.1333	-1.81125	8.17529
Polysiphonia	urceolata	3	25.7	LT0	NA		N	1	26.7	LT100	NA	NA	1		NA	69.2414	-53.5531	0	Bischoff_&_Wiencke_1993	1	NA						NA	NA	NA		NA	NA	NA		NA	NA	NA	NA		NA	Rhodophyta	Florideophyceae	Ceramiales	Rhodomelaceae		-1.81125	-16.1333	-1.81125	8.17529
Chondracanthus	intermedius	3	31.3	LT0	NA		N	1	32.3	LT100	NA	NA	1	15	NA	36.2048	138.253	0	Guiry_et_al_1987	2	NA						NA	NA	NA		NA	NA	NA		NA	NA	NA	NA		NA	Rhodophyta	Florideophyceae	Gigartinales	Gigartinaceae		NA	-2.73333	-2.73333	NA
Chondracanthus	squarrulosus	3	33	LT0	NA		N	1	34	LT100	NA	NA	1	15	NA	26.7313	-110.712	0	Guiry_et_al_1987	1	NA						NA	NA	NA		NA	NA	NA		NA	NA	NA	NA		NA	Rhodophyta	Florideophyceae	Gigartinales	Gigartinaceae		16.5606	NA	16.5606	31.2839
Gigartina	teedii	3	31	LT0	NA		N	1	32	LT100	NA	NA	1	15	NA	48.3339	-4.47972	0	Guiry_et_al_1987	1	NA						NA	NA	NA		NA	NA	NA		NA	NA	NA	NA		NA	Rhodophyta	Florideophyceae	Gigartinales	Gigartinaceae		8.82499	NA	8.82499	16.8215
Gracilaria	tikvahiae	NA	34	LT0	NA		Y	1	36	LT100	NA	NA	1		NA	44.9067	-61.8325	0	McLachlan_&_Bird_1984	1	NA						NA	NA	NA		NA	NA	NA		NA	NA	NA	NA		NA	Rhodophyta	Florideophyceae	Gracilariales	Gracilariaceae		-0.248304	NA	-0.248304	19.8484
Palmaria	decipiens	NA	16.5	LT0	NA		N	1	17.5	LT100	NA	NA	1		NA	-61.9341	-57.902	0	Wiencke_&_torn_Dieck_1989	1	NA						NA	NA	NA		NA	NA	NA		NA	NA	NA	NA		NA	Rhodophyta	Florideophyceae	Palmariales	Palmariaceae		-1.83933	-7.43194	-1.83933	1.63936
Gigartina	skottsbergii	3	15	LT0	NA		N	1	16	LT100	NA	NA	1		NA	-62.2108	-58.9562	0	Wiencke_&_torn_Dieck_1990	1	NA						NA	NA	NA		NA	NA	NA		NA	NA	NA	NA		NA	Rhodophyta	Florideophyceae	Gigartinales	Gigartinaceae		-1.86413	-6.95	-1.86413	1.57361
Iridaea	laminarioides	2	17	LT0	NA		N	1	18	LT100	NA	NA	1		NA	-56.4833	-68.7333	0	Wiencke_&_torn_Dieck_1990	1	NA						NA	NA	NA		NA	NA	NA		NA	NA	NA	NA		NA	Rhodophyta	Florideophyceae	Gigartinales	Gigartinaceae		NA	NA	NA	NA
Iridaea	undulosa	2	22	LT0	NA		N	1	23	LT100	NA	NA	1		NA	-56.4833	-68.7333	0	Wiencke_&_torn_Dieck_1990	1	NA						NA	NA	NA		NA	NA	NA		NA	NA	NA	NA		NA	Rhodophyta	Florideophyceae	Gigartinales	Gigartinaceae		5.4322	NA	5.4322	8.95453
Callithamnion	tetragonum	NA	25	LT0	NA		N	1	NA		NA	NA	NA	15	NA	48.7306	-3.97955	0	Yarish_et_al_1987	1	NA						NA	NA	NA		NA	NA	NA		NA	NA	NA	NA		NA	Rhodophyta	Florideophyceae	Ceramiales	Ceramiaceae		8.86125	7.62857	8.86125	16.34
Grinnellia	americana	NA	31	LT0	NA		N	1	NA		NA	NA	1	20	NA	41.2934	-72.0864	0	Yarish_et_al_1987	1	NA						NA	NA	NA		NA	NA	NA		NA	NA	NA	NA		NA	Rhodophyta	Florideophyceae	Ceramiales	Delesseriaceae		2.54272	-0.317949	2.54272	22.8136
Lomentaria	articulata	NA	27	LT0	NA		N	1	NA		NA	NA	1	15	NA	48.7306	-3.97955	0	Yarish_et_al_1987	1	NA						NA	NA	NA		NA	NA	NA		NA	NA	NA	NA		NA	Rhodophyta	Florideophyceae	Rhodymeniales	Lomentariaceae		8.86125	7.62857	8.86125	16.34
Lomentaria	baileyana	NA	33	LT0	NA		N	1	NA		NA	NA	1	20	NA	41.3055	-72.0776	0	Yarish_et_al_1987	1	NA						NA	NA	NA		NA	NA	NA		NA	NA	NA	NA		NA	Rhodophyta	Florideophyceae	Rhodymeniales	Lomentariaceae		2.71065	-0.202778	2.71065	22.6673
Solieria	filiformis	NA	33	LT0	NA		N	1	NA		NA	NA	NA	20	NA	26.0662	-97.1586	0	Yarish_et_al_1987	1	NA						NA	NA	NA		NA	NA	NA		NA	NA	NA	NA		2	Rhodophyta	Florideophyceae	Gigartinales	Solieriaceae		15.6484	15.9063	15.6484	29.3754
Chordaria	flagelliformis	3	23	LT0	NA		N	1	24	LT100	NA	NA	1		NA	69.2414	-53.5531	0	Bischoff_&_Wiencke_1993	1	NA						NA	NA	NA		NA	NA	NA		NA	NA	NA	NA		NA	Phaeophyceae	Phaeophyceae	Ectocarpales	Chordariaceae		-1.81125	-16.1333	-1.81125	8.17529
Eudesme	virescens	3	30	LT0	NA		N	1	31	LT100	NA	NA	1		NA	69.2414	-53.5531	0	Bischoff_&_Wiencke_1993	1	NA						NA	NA	NA		NA	NA	NA		NA	NA	NA	NA		NA	Phaeophyceae	Phaeophyceae	Ectocarpales	Chordariaceae		-1.81125	-16.1333	-1.81125	8.17529
Pylaiella	littoralis	3	21	LT0	NA		N	1	22	LT100	NA	NA	1		NA	69.2414	-53.5531	0	Bischoff_&_Wiencke_1993	1	NA						NA	NA	NA		NA	NA	NA		NA	NA	NA	NA		NA	Phaeophyceae	Phaeophyceae	Ectocarpales	Acinetosporaceae		-1.81125	-16.1333	-1.81125	8.17529
Laminaria	longicruris	NA	23	LT0	NA		Y	1	24	LT100	NA	NA	NA		NA	69.1891	-113.834	0	Bolton_&_Luning_1982	1	NA						NA	NA	NA		NA	NA	NA		NA	NA	NA	NA		NA	Phaeophyceae	Phaeophyceae	Laminariales	Laminariaceae		-1.93001	-29.11	-1.93001	7.70882
myagropsis	Myagroides	NA	30	ctmax	NA		N	1	NA		NA	NA	NA		NA	34.0766	133.291	0	Haraguchi_et_al_2005	1	NA						NA	NA	NA		NA	NA	NA		NA	NA	NA	NA		NA	Phaeophyceae	Phaeophyceae	Fucales	Sargassaceae		12.9237	NA	12.9237	28.0805
Sargassum	fulvellum	NA	30	ctmax	NA		N	1	NA		NA	NA	NA		NA	34.0766	133.291	0	Haraguchi_et_al_2005	1	NA						NA	NA	NA		NA	NA	NA		NA	NA	NA	NA		NA	Phaeophyceae	Phaeophyceae	Fucales	Sargassaceae		12.9237	NA	12.9237	28.0805
Sargassum	hemiphyllum	NA	27	ctmax	NA		N	1	NA		NA	NA	NA		NA	34.0766	133.291	0	Haraguchi_et_al_2005	1	NA						NA	NA	NA		NA	NA	NA		NA	NA	NA	NA		NA	Phaeophyceae	Phaeophyceae	Fucales	Sargassaceae		12.9237	NA	12.9237	28.0805
Sargassum	horneri	NA	27	ctmax	NA		N	1	NA		NA	NA	NA		NA	34.0766	133.291	0	Haraguchi_et_al_2005	1	NA						NA	NA	NA		NA	NA	NA		NA	NA	NA	NA		NA	Phaeophyceae	Phaeophyceae	Fucales	Sargassaceae		12.9237	NA	12.9237	28.0805
Sargassum	macrocarpum	NA	31	ctmax	NA		N	1	NA		NA	NA	NA		NA	34.0766	133.291	0	Haraguchi_et_al_2005	1	NA						NA	NA	NA		NA	NA	NA		NA	NA	NA	NA		NA	Phaeophyceae	Phaeophyceae	Fucales	Sargassaceae		12.9237	NA	12.9237	28.0805
Sargassum	micracanthum	NA	27	ctmax	NA		N	1	NA		NA	NA	NA		NA	34.0766	133.291	0	Haraguchi_et_al_2005	1	NA						NA	NA	NA		NA	NA	NA		NA	NA	NA	NA		NA	Phaeophyceae	Phaeophyceae	Fucales	Sargassaceae		12.9237	NA	12.9237	28.0805
Sargassum	patens	NA	31	ctmax	NA		N	1	NA		NA	NA	NA		NA	34.0766	133.291	0	Haraguchi_et_al_2005	1	NA						NA	NA	NA		NA	NA	NA		NA	NA	NA	NA		NA	Phaeophyceae	Phaeophyceae	Fucales	Sargassaceae		12.9237	NA	12.9237	28.0805
Sargassum	piluliferum	NA	30	ctmax	NA		N	1	NA		NA	NA	NA		NA	34.0766	133.291	0	Haraguchi_et_al_2005	1	NA						NA	NA	NA		NA	NA	NA		NA	NA	NA	NA		NA	Phaeophyceae	Phaeophyceae	Fucales	Sargassaceae		12.9237	NA	12.9237	28.0805
Sargassum	thunbergii	NA	31	ctmax	NA		N	1	NA		NA	NA	NA		NA	34.0766	133.291	0	Haraguchi_et_al_2005	1	NA						NA	NA	NA		NA	NA	NA		NA	NA	NA	NA		NA	Phaeophyceae	Phaeophyceae	Fucales	Sargassaceae		12.9237	NA	12.9237	28.0805
Laminaria	digitata	9	19	LT0	NA		N	1	21	LT100	NA	NA	1		NA	54.1926	7.86732	0	Luning_1980	1	NA						NA	NA	NA		NA	NA	NA		NA	NA	NA	NA		NA	Phaeophyceae	Phaeophyceae	Laminariales	Laminariaceae		1.99803	3.05	1.99803	18.9717
Laminaria	hyperborea	10	19	LT0	NA		N	1	21	LT100	NA	NA	1		NA	54.1926	7.86732	0	Luning_1980	1	NA						NA	NA	NA		NA	NA	NA		NA	NA	NA	NA		NA	Phaeophyceae	Phaeophyceae	Laminariales	Laminariaceae		1.99803	3.05	1.99803	18.9717
Laminaria	latissima	9	21	LT0	NA		N	1	22	LT100	NA	NA	1		NA	54.1926	7.86732	0	Luning_1980	1	NA						NA	NA	NA		NA	NA	NA		NA	NA	NA	NA		NA	Phaeophyceae	Phaeophyceae	Laminariales	Laminariaceae		1.99803	3.05	1.99803	18.9717
Desmarestia	aculeata	2	22.1	LT0	NA		N	1	NA		NA	NA	1	15	NA	49	-125	0	Peters_&_Breeman_1992	1	NA						NA	NA	NA		NA	NA	NA		NA	NA	NA	NA		NA	Phaeophyceae	Phaeophyceae	Desmarestiales	Desmarestiaceae		6.92287	4.58922	6.92287	14.5564
Desmarestia	munda	2	25.7	LT0	NA		N	1	NA		NA	NA	1		NA	48.833	-125.137	0	Peters_&_Breeman_1992	1	NA						NA	NA	NA		NA	NA	NA		NA	NA	NA	NA		NA	Phaeophyceae	Phaeophyceae	Desmarestiales	Desmarestiaceae		6.99451	5.05397	6.99451	14.372
Desmarestia	viridis	1	26.4	LT0	NA		N	1	NA		NA	NA	1	20	NA	48.6732	-4.20923	0	Peters_&_Breeman_1992	1	NA						NA	NA	NA		NA	NA	NA		NA	NA	NA	NA		NA	Phaeophyceae	Phaeophyceae	Desmarestiales	Desmarestiaceae		9.05023	NA	9.05023	16.0442
Desmarestia	willii	1	26.3	LT0	NA		N	1	NA		NA	NA	1		NA	44.3832	-65.2499	0	Peters_&_Breeman_1992	1	NA						NA	NA	NA		NA	NA	NA		NA	NA	NA	NA		NA	Phaeophyceae	Phaeophyceae	Desmarestiales	Desmarestiaceae		NA	-4.31	-4.31	NA
Dictyosiphon	foeniculaceus	2	27.4	LT0	NA		N	1	NA		NA	NA	1		NA	53.15	-9.15005	0	Peters_&_Breeman_1992	1	NA						NA	NA	NA		NA	NA	NA		NA	NA	NA	NA		NA	Phaeophyceae	Phaeophyceae	Ectocarpales	Chordariaceae		7.14999	6.28333	7.14999	16.8
Sphaerotrichia	divaricata	3	30.6	LT0	NA		N	1	NA		NA	NA	1		NA	45.6331	-61.7983	0	Peters_&_Breeman_1992	1	NA						NA	NA	NA		NA	NA	NA		NA	NA	NA	NA		NA	Phaeophyceae	Phaeophyceae	Ectocarpales	Chordariaceae		-1.54226	-4.975	-1.54226	20.7963
Undaria	pinnatifida	2	29.6	LT0	NA		N	1	NA		NA	NA	1	20	NA	43.4496	3.67284	0	Peters_&_Breeman_1992	1	NA						NA	NA	NA		NA	NA	NA		NA	NA	NA	NA		NA	Phaeophyceae	Phaeophyceae	Laminariales	Alariaceae		NA	8.50467	8.50467	NA
Macrocystis	pyrifera	1	24.8	LT0	NA		N	1	NA		NA	NA	1		NA	-39.8612	-73.4143	0	Peters_&_Breeman_1993	1	NA	-5.6	LT50	1.1	SE	N	NA	NA	NA		NA	NA	NA		NA	-45.95	170.333	0	Frazer_et_al_1988	1	Phaeophyceae	Phaeophyceae	Laminariales	Laminariaceae		9.50999	7.59167	9.50999	15.08
Scytothamnus	australis	1	27.4	LT0	NA		N	1	NA		NA	NA	1	20	NA	-41.4734	-72.9387	0	Peters_&_Breeman_1993	1	NA	-22	LT50	1.9	SE	N	NA	NA	NA		NA	NA	NA		NA	-45.95	170.333	0	Frazer_et_al_1988	1	Phaeophyceae	Phaeophyceae	Scytothamnales	Scytothamnales		9.45893	7.2625	9.45893	16.3817
Adenocystis	utricularis	2	21.2	LT0	NA		N	1	NA		NA	NA	1	20	NA	-42.7694	-65.0317	0	Peters_&_Breeman_1993	1	NA						NA	NA	NA		NA	NA	NA		NA	NA	NA	NA		NA	Phaeophyceae	Phaeophyceae	Ectocarpales	Adenocystaceae		9.04446	7.7	9.04446	18.0013
Chordaria	linearis	2	20.2	LT0	NA		N	1	NA		NA	NA	1	15	NA	-53.6243	-69.6321	0	Peters_&_Breeman_1993	1	NA						NA	NA	NA		NA	NA	NA		NA	NA	NA	NA		NA	Phaeophyceae	Phaeophyceae	Ectocarpales	Chordariaceae		4.17999	NA	4.17999	10.91
Desmarestia	confervoides	1	26.4	LT0	NA		N	1	NA		NA	NA	1	20	NA	-53.171	-70.9123	0	Peters_&_Breeman_1993	1	NA						NA	NA	NA		NA	NA	NA		NA	NA	NA	NA		NA	Phaeophyceae	Phaeophyceae	Desmarestiales	Desmarestiaceae		4.79724	NA	4.79724	9.84315
Desmarestia	dudresnayi	2	25	LT0	NA		N	1	NA		NA	NA	1	20	NA	-39.85	-73.4333	0	Peters_&_Breeman_1993	1	NA						NA	NA	NA		NA	NA	NA		NA	NA	NA	NA		NA	Phaeophyceae	Phaeophyceae	Desmarestiales	Desmarestiaceae		9.53899	7.89167	9.53899	15.1919
Desmarestia	gayana	1	25.5	LT0	NA		N	1	NA		NA	NA	1	20	NA	-41.4734	-72.9387	0	Peters_&_Breeman_1993	1	NA						NA	NA	NA		NA	NA	NA		NA	NA	NA	NA		NA	Phaeophyceae	Phaeophyceae	Desmarestiales	Desmarestiaceae		9.45893	7.2625	9.45893	16.3817
Desmarestia	herbacea	2	28	LT0	NA		N	1	NA		NA	NA	1	20	NA	-15.3825	-75.1693	0	Peters_&_Breeman_1993	1	NA						NA	NA	NA		NA	NA	NA		NA	NA	NA	NA		NA	Phaeophyceae	Phaeophyceae	Desmarestiales	Desmarestiaceae		13.7332	NA	13.7332	22.8734
Desmarestia	ligulata	1	25.3	LT0	NA		N	1	NA		NA	NA	1	20	NA	-36.6333	-72.9575	0	Peters_&_Breeman_1993	1	NA						NA	NA	NA		NA	NA	NA		NA	NA	NA	NA		NA	Phaeophyceae	Phaeophyceae	Desmarestiales	Desmarestiaceae		10.3222	8.81733	10.3222	15.7758
Dictyosiphon	hirsutus	2	23.6	LT0	NA		N	1	NA		NA	NA	1	20	NA	-54.9204	-68.6585	0	Peters_&_Breeman_1993	1	NA						NA	NA	NA		NA	NA	NA		NA	NA	NA	NA		NA	Phaeophyceae	Phaeophyceae	Ectocarpales	Chordariaceae		4.63246	1.81296	4.63246	9.17632
Gononema	pectinatum	1	24.4	LT0	NA		N	1	NA		NA	NA	1	20	NA	-53.6335	-70.9156	0	Peters_&_Breeman_1993	1	NA						NA	NA	NA		NA	NA	NA		NA	NA	NA	NA		NA	Phaeophyceae	Phaeophyceae	Ectocarpales	Chordariaceae		5.26999	NA	5.26999	9.49999
Haplogloia	andersonii	1	24.3	LT0	NA		N	1	NA		NA	NA	1	20	NA	-42.614	-73.774	0	Peters_&_Breeman_1993	1	NA						NA	NA	NA		NA	NA	NA		NA	NA	NA	NA		NA	Phaeophyceae	Phaeophyceae	Ectocarpales	Chordariaceae		9.07313	7.62857	9.07313	13.8505
Laminariocolax	macrocystis	2	27.1	LT0	NA		N	1	NA		NA	NA	1	20	NA	-39.818	-73.2294	0	Peters_&_Breeman_1993	1	NA						NA	NA	NA		NA	NA	NA		NA	NA	NA	NA		NA	Phaeophyceae	Phaeophyceae	Ectocarpales	Chordariaceae		NA	7.898	7.898	NA
Lessonia	nigrescens	2	24.5	LT0	NA		N	1	NA		NA	NA	1	20	NA	-39.4288	-73.2167	0	Peters_&_Breeman_1993	1	NA						NA	NA	NA		NA	NA	NA		NA	NA	NA	NA		NA	Phaeophyceae	Phaeophyceae	Laminariales	Lessoniaceae		NA	8.15333	8.15333	NA
Lessonia	trabeculata	2	26.1	LT0	NA		N	1	NA		NA	NA	1	20	NA	-15.3825	-75.1693	0	Peters_&_Breeman_1993	1	NA						NA	NA	NA		NA	NA	NA		NA	NA	NA	NA		NA	Phaeophyceae	Phaeophyceae	Laminariales	Lessoniaceae		13.7332	NA	13.7332	22.8734
Lessonia	vadosa	2	20.7	LT0	NA		N	1	NA		NA	NA	1	15	NA	-54.9755	-66.7456	0	Peters_&_Breeman_1993	1	NA						NA	NA	NA		NA	NA	NA		NA	NA	NA	NA		NA	Phaeophyceae	Phaeophyceae	Laminariales	Lessoniaceae		NA	1.35789	1.35789	NA
Myriogloea	chilensi	2	27.3	LT0	NA		N	1	NA		NA	NA	1	20	NA	-29.9681	-71.352	0	Peters_&_Breeman_1993	1	NA						NA	NA	NA		NA	NA	NA		NA	NA	NA	NA		NA	Phaeophyceae	Phaeophyceae	Ectocarpales	Chordariaceae		11.5926	12.3	11.5926	18.5266
Scytothamnus	fasciculatus	1	24.5	LT0	NA		N	1	NA		NA	NA	1	20	NA	-53.6243	-69.6321	0	Peters_&_Breeman_1993	1	NA						NA	NA	NA		NA	NA	NA		NA	NA	NA	NA		NA	Phaeophyceae	Phaeophyceae	Scytothamnales	Scytothamnales		4.17999	NA	4.17999	10.91
Stereocladon	rugulosus	2	21.5	LT0	NA		N	1	NA		NA	NA	1	20	NA	-53.6243	-69.6321	0	Peters_&_Breeman_1993	1	NA						NA	NA	NA		NA	NA	NA		NA	NA	NA	NA		NA	Phaeophyceae	Phaeophyceae	Scytothamnales	Scytothamnales		4.17999	NA	4.17999	10.91
Striaria	attenuata	2	31.8	LT0	NA		N	1	NA		NA	NA	1	20	NA	-43.1167	-73.7167	0	Peters_&_Breeman_1993	1	NA						NA	NA	NA		NA	NA	NA		NA	NA	NA	NA		NA	Phaeophyceae	Phaeophyceae	Ectocarpales	Chordariaceae		8.93871	6.83333	8.93871	13.3408
Tinocladia	falklandica	1	27.8	LT0	NA		N	1	NA		NA	NA	1	20	NA	-53.7872	-67.6887	0	Peters_&_Breeman_1993	1	NA						NA	NA	NA		NA	NA	NA		NA	NA	NA	NA		NA	Phaeophyceae	Phaeophyceae	Ectocarpales	Chordariaceae		2.60746	1.10417	2.60746	10.7116
Trachynema	groenlandicum	1	23.1	LT0	NA		N	1	NA		NA	NA	1	20	NA	-54.8783	-68.1591	0	Peters_&_Breeman_1993	1	NA						NA	NA	NA		NA	NA	NA		NA	NA	NA	NA		NA	Phaeophyceae	Phaeophyceae	Ectocarpales	Chordariaceae		4.61999	1.64333	4.61999	9.27999
Laminaria	solidungula	5	16	LT0	NA		N	1	17	LT100	NA	NA	1		NA	69.376	-81.8945	0	Tom_Dieck_Bartsch_1992	1	NA						NA	NA	NA		NA	NA	NA		NA	NA	NA	NA		NA	Phaeophyceae	Phaeophyceae	Laminariales	Laminariaceae		-1.89001	-29.45	-1.89001	3.75999
Saccharina	bongardiana	5	18	LT0	NA		N	1	19	LT100	NA	NA	1		NA	49.0875	-126.315	0	Tom_Dieck_Bartsch_1992	1	NA						NA	NA	NA		NA	NA	NA		NA	NA	NA	NA		NA	Phaeophyceae	Phaeophyceae	Laminariales	Laminariaceae		6.8283	NA	6.8283	15.2117
Ascoseira	mirabilis	2	11	LT0	NA		N	1	12	LT100	NA	NA	1		NA	-61.9341	-57.902	0	Wiencke_&_torn_Dieck_1989	1	NA						NA	NA	NA		NA	NA	NA		NA	NA	NA	NA		NA	Phaeophyceae	Phaeophyceae	Ascoseirales	Ascoseirales		-1.83933	-7.43194	-1.83933	1.63936
Desmarestia	anceps	4	13	LT0	NA		N	1	14	LT100	NA	NA	1		NA	-61.9341	-57.902	0	Wiencke_&_torn_Dieck_1989	1	NA						NA	NA	NA		NA	NA	NA		NA	NA	NA	NA		NA	Phaeophyceae	Phaeophyceae	Desmarestiales	Desmarestiaceae		-1.83933	-7.43194	-1.83933	1.63936
Elachista	antarctica	2	18	LT0	NA		N	1	19	LT100	NA	NA	1		NA	-61.9341	-57.902	0	Wiencke_&_torn_Dieck_1989	1	NA						NA	NA	NA		NA	NA	NA		NA	NA	NA	NA		NA	Phaeophyceae	Phaeophyceae	Ectocarpales	Chordariaceae		-1.83933	-7.43194	-1.83933	1.63936
Himantothallus	grandifolius	6	15.7	LT0	NA		N	1	16.7	LT100	NA	NA	1		NA	-61.9341	-57.902	0	Wiencke_&_torn_Dieck_1989	1	NA						NA	NA	NA		NA	NA	NA		NA	NA	NA	NA		NA	Phaeophyceae	Phaeophyceae	Desmarestiales	Desmarestiaceae		-1.83933	-7.43194	-1.83933	1.63936
Phaeurus	antarcticus	6	15.5	LT0	NA		N	1	16.5	LT100	NA	NA	1		NA	-61.9341	-57.902	0	Wiencke_&_torn_Dieck_1989	1	NA						NA	NA	NA		NA	NA	NA		NA	NA	NA	NA		NA	Phaeophyceae	Phaeophyceae	Desmarestiales	Desmarestiaceae		-1.83933	-7.43194	-1.83933	1.63936
Chordaria	magellanica	3	23	LT0	NA		N	1	24	LT100	NA	NA	1		NA	-54.9317	-67.6027	0	Wiencke_&_torn_Dieck_1990	1	NA						NA	NA	NA		NA	NA	NA		NA	NA	NA	NA		NA	Phaeophyceae	Phaeophyceae	Ectocarpales	Chordariaceae		4.77795	1.20104	4.77795	9.39622
Desmarestia	menziesii	4	16.3	LT0	NA		N	1	17.3	LT100	NA	NA	1		NA	-61.9341	-57.902	0	Wiencke_&_torn_Dieck_1990	1	NA						NA	NA	NA		NA	NA	NA		NA	NA	NA	NA		NA	Phaeophyceae	Phaeophyceae	Desmarestiales	Desmarestiaceae		-1.83933	-7.43194	-1.83933	1.63936
Ectocarpus	siliculosus	3	24	LT0	NA		N	1	25	LT100	NA	NA	1		NA	-54.9324	-67.6065	0	Wiencke_&_torn_Dieck_1990	1	NA						NA	NA	NA		NA	NA	NA		NA	NA	NA	NA		NA	Phaeophyceae	Phaeophyceae	Ectocarpales	Ectocarpaceae		4.77795	1.20104	4.77795	9.39622
Geminocarpus	geminatus	3	14.5	LT0	NA		N	1	15.5	LT100	NA	NA	1		NA	-62.2108	-58.9562	0	Wiencke_&_torn_Dieck_1990	1	NA						NA	NA	NA		NA	NA	NA		NA	NA	NA	NA		NA	Phaeophyceae	Phaeophyceae	Ectocarpales	Acinetosporaceae		-1.86413	-6.95	-1.86413	1.57361
Prasiola	crispa	3	25.3	LT0	NA		N	1	26.3	LT100	NA	NA	1		NA	-62.2746	-58.6478	0	Wiencke_&_torn_Dieck_1990	1	NA						NA	NA	NA		NA	NA	NA		NA	NA	NA	NA		NA	Chlorophyta	Trebouxiophyceae	Prasiolales	Prasiolaceae		-1.87246	NA	-1.87246	1.59146
Ulva	lactuca	3	26	LT0	NA		N	1	27	LT100	NA	NA	1		NA	69.2414	-53.5531	0	Bischoff_&_Wiencke_1993	1	NA	-19.6	LT50	2.3	SE	N	NA	NA	NA		NA	NA	NA		NA	-45.95	170.333	0	Frazer_et_al_1988	1	Chlorophyta	Ulvophyceae	Ulvales	Ulvaceae		-1.81125	-16.1333	-1.81125	8.17529
Acrosiphonia	arcta	3	22	LT0	NA		N	1	23	LT100	NA	NA	1		NA	66.818	-53.4956	0	Bischoff_&_Wiencke_1993	1	NA						NA	NA	NA		NA	NA	NA		NA	NA	NA	NA		NA	Chlorophyta	Ulvophyceae	Acrosiphoniales	Acrosiphoniales		-1.63025	-13.5712	-1.63025	7.31111
Acrosiphonia	sonderi	3	23	LT0	NA		N	1	24	LT100	NA	NA	1		NA	69.2414	-53.5531	0	Bischoff_&_Wiencke_1993	1	NA						NA	NA	NA		NA	NA	NA		NA	NA	NA	NA		NA	Chlorophyta	Ulvophyceae	Acrosiphoniales	Acrosiphoniales		-1.81125	-16.1333	-1.81125	8.17529
Chaetomorpha	ligustica	3	25.7	LT0	NA		N	1	26.7	LT100	NA	NA	1		NA	69.2414	-53.5531	0	Bischoff_&_Wiencke_1993	1	NA						NA	NA	NA		NA	NA	NA		NA	NA	NA	NA		NA	Chlorophyta	Ulvophyceae	Cladophorales	Cladophoraceae		-1.81125	-16.1333	-1.81125	8.17529
Ulva	clathrata	3	31	LT0	NA		N	1	32	LT100	NA	NA	1		NA	69.2414	-53.5531	0	Bischoff_&_Wiencke_1993	1	NA						NA	NA	NA		NA	NA	NA		NA	NA	NA	NA		NA	Chlorophyta	Ulvophyceae	Ulvales	Ulvaceae		-1.81125	-16.1333	-1.81125	8.17529
Ulva	intestinalis	3	28	LT0	NA		N	1	29	LT100	NA	NA	1		NA	69.2414	-53.5531	0	Bischoff_&_Wiencke_1993	1	NA						NA	NA	NA		NA	NA	NA		NA	NA	NA	NA		NA	Chlorophyta	Ulvophyceae	Ulvales	Ulvaceae		-1.81125	-16.1333	-1.81125	8.17529
Urospora	penicilliformis	3	23	LT0	NA		N	1	24	LT100	NA	NA	1		NA	69.2414	-53.5531	0	Bischoff_&_Wiencke_1993	1	NA						NA	NA	NA		NA	NA	NA		NA	NA	NA	NA		NA	Chlorophyta	Ulvophyceae	Acrosiphoniales	Acrosiphoniales		-1.81125	-16.1333	-1.81125	8.17529
Gayralia	sp.1	NA	25	LT0	NA		Y	1	26	LT100	NA	NA	1		NA	-25.858	-48.5625	0	Pellizzari_et_al_2008	1	NA						NA	NA	NA		NA	NA	NA		NA	NA	NA	NA		NA	Chlorophyta	Ulvophyceae	Ulvales	Monostromataceae		16.7994	17.1	16.7994	27.9748
Ulothrix	implexa	2	25.5	LT0	NA		N	1	26.5	LT100	NA	NA	1		NA	-62.2108	-58.9562	0	Wiencke_&_torn_Dieck_1990	1	NA						NA	NA	NA		NA	NA	NA		NA	NA	NA	NA		NA	Chlorophyta	Ulvophyceae	Ulotrichales	Ulotrichaceae		-1.86413	-6.95	-1.86413	1.57361
Ulothrix	subflaccida	3	25	LT0	NA		N	1	26	LT100	NA	NA	1		NA	-62.2108	-58.9562	0	Wiencke_&_torn_Dieck_1990	1	NA						NA	NA	NA		NA	NA	NA		NA	NA	NA	NA		NA	Chlorophyta	Ulvophyceae	Ulotrichales	Ulotrichaceae		-1.86413	-6.95	-1.86413	1.57361
Ulva	hookeriana	2	25	LT0	NA		N	1	26	LT100	NA	NA	1		NA	-62.2746	-58.6478	0	Wiencke_&_torn_Dieck_1990	1	NA						NA	NA	NA		NA	NA	NA		NA	NA	NA	NA		NA	Chlorophyta	Ulvophyceae	Ulvales	Ulvaceae		-1.87246	NA	-1.87246	1.59146
Bonnemaisonia	asparagoides	8	22	LT0	NA		Y	2	24	LT100	NA	NA	2		NA	60.5681	4.95596	0	Rueness_&_Asen_1982	1	NA	NA	NA	NA	NA	NA	NA	NA	NA	NA	NA	NA	NA	NA	NA	NA	NA	NA	NA	NA	Rhodophyta	Florideophyceae	Bonnemaisoniales	Bonnemaisoniaceae		3.31466	2.88333	3.31466	16.1837
Delesseria	sanguinea	5	23	LT0	NA		N	2	25	LT100	NA	NA	NA		NA	54.1926	7.86732	0	Luning_1984	1	NA	NA	NA	NA	NA	NA	NA	NA	NA	NA	NA	NA	NA	NA	NA	NA	NA	NA	NA	NA	Rhodophyta	Florideophyceae	Ceramiales	Delesseriaceae		1.99803	3.05	1.99803	18.9717
Phycodrys	rubens	6	18	LT0	NA		N	2	20	LT100	NA	NA	3		NA	54.1926	7.86732	0	Luning_1984	1	NA	NA	NA	NA	NA	NA	NA	NA	NA	NA	NA	NA	NA	NA	NA	NA	NA	NA	NA	NA	Rhodophyta	Florideophyceae	Ceramiales	Delesseriaceae		1.99803	3.05	1.99803	18.9717
Bonnemaisonia	hamifera	1	23	LT0	NA		N	2	25	LT100	NA	NA	2		NA	54.1926	7.86732	0	Luning_unpublished_results_in_Luning_1981	1	NA	NA	NA	NA	NA	NA	NA	NA	NA	NA	NA	NA	NA	NA	NA	NA	NA	NA	NA	NA	Rhodophyta	Florideophyceae	Bonnemaisoniales	Bonnemaisoniaceae		1.99803	3.05	1.99803	18.9717
Porphyra	linearis	1	23	LT0	NA		N	2	25	LT100	NA	NA	2		NA	54.1926	7.86732	0	Luning_1984	1	NA						NA	NA	NA		NA	NA	NA		NA	NA	NA	NA		NA	Rhodophyta	Bangiophyceae	Bangiales	Bangiaceae		1.99803	3.05	1.99803	18.9717
Porphyra	umbilicalis	3	24.3	LT0	NA		N	2	28	LT100	NA	NA	3		NA	54.1926	7.86732	0	Luning_1984	1	NA						NA	NA	NA		NA	NA	NA		NA	NA	NA	NA		NA	Rhodophyta	Bangiophyceae	Bangiales	Bangiaceae		1.99803	3.05	1.99803	18.9717
Constantinea	subulifera	NA	23	LT0	NA		N	2	25	LT100	NA	NA	2		NA	48.5367	-123.015	0	Luning_&_Freshwater_1988	1	NA						NA	NA	NA		NA	NA	NA		NA	NA	NA	NA		NA	Rhodophyta	Florideophyceae	Gigartinales	Dumontiaceae		6.87557	4.79035	6.87557	13.2778
Endocladia	muricata	NA	28	LT0	NA		N	2	30	LT100	NA	NA	2		NA	48.5367	-123.015	0	Luning_&_Freshwater_1988	1	NA						NA	NA	NA		NA	NA	NA		NA	NA	NA	NA		NA	Rhodophyta	Florideophyceae	Gigartinales	Endocladiaceae		6.87557	4.79035	6.87557	13.2778
Halosaccion	americanum	NA	18	LT0	NA		N	2	20	LT100	NA	NA	2		NA	48.5367	-123.015	0	Luning_&_Freshwater_1988	1	NA						NA	NA	NA		NA	NA	NA		NA	NA	NA	NA		NA	Rhodophyta	Florideophyceae	Palmariales	Palmariaceae		6.87557	4.79035	6.87557	13.2778
Sparlingia	pertusa	NA	18	LT0	NA		N	2	20	LT100	NA	NA	2		NA	48.5367	-123.015	0	Luning_&_Freshwater_1988	1	NA						NA	NA	NA		NA	NA	NA		NA	NA	NA	NA		NA	Rhodophyta	Florideophyceae	Rhodymeniales	Rhodymeniaceae		6.87557	4.79035	6.87557	13.2778
Corallina	officinalis	5	27.4	LT0	NA		N	2	30	LT100	NA	NA	2		NA	54.1926	7.86732	0	Luning_1984	1	NA	-9.5	LT50	1.2	SE	N	NA	NA	NA		NA	NA	NA		NA	-45.95	170.333	0	Frazer_et_al_1988	1	Rhodophyta	Florideophyceae	Corallinales	Corallinaceae		1.99803	3.05	1.99803	18.9717
Ahnfeltia	plicata	3	28	LT0	NA		N	2	30	LT100	NA	NA	2		NA	54.1926	7.86732	0	Luning_1984	1	NA						NA	NA	NA		NA	NA	NA		NA	NA	NA	NA		NA	Rhodophyta	Florideophyceae	Ahnfeltiales	Ahnfeltiaceae		1.99803	3.05	1.99803	18.9717
Cystoclonium	purpureum	3	23	LT0	NA		N	2	25	LT100	NA	NA	2		NA	54.1926	7.86732	0	Luning_1984	1	NA						NA	NA	NA		NA	NA	NA		NA	NA	NA	NA		NA	Rhodophyta	Florideophyceae	Gigartinales	Cystocloniaceae		1.99803	3.05	1.99803	18.9717
Phyllophora	truncata	3	28	LT0	NA		N	2	30	LT100	NA	NA	2		NA	54.1926	7.86732	0	Luning_1984	1	NA						NA	NA	NA		NA	NA	NA		NA	NA	NA	NA		NA	Rhodophyta	Florideophyceae	Gigartinales	Phyllophoraceae		1.99803	3.05	1.99803	18.9717
Plumaria	plumosa	5	23	LT0	NA		N	2	25	LT100	NA	NA	2		NA	54.1926	7.86732	0	Luning_1984	1	NA						NA	NA	NA		NA	NA	NA		NA	NA	NA	NA		NA	Rhodophyta	Florideophyceae	Ceramiales	Ceramiaceae		1.99803	3.05	1.99803	18.9717
Rhodomela	confervoides	3	23	LT0	NA		N	2	25	LT100	NA	NA	2		NA	54.1926	7.86732	0	Luning_1984	1	NA						NA	NA	NA		NA	NA	NA		NA	NA	NA	NA		NA	Rhodophyta	Florideophyceae	Ceramiales	Rhodomelaceae		1.99803	3.05	1.99803	18.9717
Chondria	baileyana	NA	28	LT0	NA		Y	2	30	LT100	NA	NA	2		NA	45.733	-63.26	0	Novaczek_et_al_1987	1	NA						NA	NA	NA		NA	NA	NA		NA	NA	NA	NA		NA	Rhodophyta	Florideophyceae	Ceramiales	Rhodomelaceae		-1.58267	-5.59211	-1.58267	20.4461
Dumontia	contorta	NA	24	LT0	NA		Y	2	26	LT100	NA	NA	2		NA	48.7262	-3.98533	0	Rietema_&_Breeman_1982	1	NA						NA	NA	NA		NA	NA	NA		NA	NA	NA	NA		NA	Rhodophyta	Florideophyceae	Gigartinales	Dumontiaceae		8.86125	7.62857	8.86125	16.34
Alaria	marginata	NA	18	LT0	NA		N	2	20	LT100	NA	NA	2		NA	48.5367	-123.015	0	Luning_&_Freshwater_1988	1	NA						NA	NA	NA		NA	NA	NA		NA	NA	NA	NA		NA	Phaeophyceae	Phaeophyceae	Laminariales	Alariaceae		6.87557	4.79035	6.87557	13.2778
Egregia	menziesii	NA	18	LT0	NA		N	2	20	LT100	NA	NA	2		NA	48.5367	-123.015	0	Luning_&_Freshwater_1988	1	NA						NA	NA	NA		NA	NA	NA		NA	NA	NA	NA		NA	Phaeophyceae	Phaeophyceae	Laminariales	Lessoniaceae		6.87557	4.79035	6.87557	13.2778
Fucus	gardneri	NA	23	LT0	NA		N	2	25	LT100	NA	NA	2		NA	48.5367	-123.015	0	Luning_&_Freshwater_1988	1	NA						NA	NA	NA		NA	NA	NA		NA	NA	NA	NA		NA	Phaeophyceae	Phaeophyceae	Fucales	Fucaceae		6.87557	4.79035	6.87557	13.2778
Leathesia	difformisu	NA	18	LT0	NA		N	2	20	LT100	NA	NA	2		NA	48.5367	-123.015	0	Luning_&_Freshwater_1988	1	NA						NA	NA	NA		NA	NA	NA		NA	NA	NA	NA		NA	Phaeophyceae	Phaeophyceae	Ectocarpales	Chordariaceae		NA	NA	NA	NA
Macrocystis	integrifolia	NA	23	LT0	NA		N	2	25	LT100	NA	NA	2		NA	48.5367	-123.015	0	Luning_&_Freshwater_1988	1	NA						NA	NA	NA		NA	NA	NA		NA	NA	NA	NA		NA	Phaeophyceae	Phaeophyceae	Laminariales	Laminariaceae		6.87557	4.79035	6.87557	13.2778
Nereocystis	luetkeana	NA	18	LT0	NA		N	2	20	LT100	NA	NA	2		NA	48.5367	-123.015	0	Luning_&_Freshwater_1988	1	NA						NA	NA	NA		NA	NA	NA		NA	NA	NA	NA		NA	Phaeophyceae	Phaeophyceae	Laminariales	Laminariaceae		6.87557	4.79035	6.87557	13.2778
Pterygophora	californica	NA	18	LT0	NA		N	2	20	LT100	NA	NA	2		NA	48.5367	-123.015	0	Luning_&_Freshwater_1988	1	NA						NA	NA	NA		NA	NA	NA		NA	NA	NA	NA		NA	Phaeophyceae	Phaeophyceae	Laminariales	Alariaceae		6.87557	4.79035	6.87557	13.2778
Saccharina	groenlandica	NA	18	LT0	NA		N	2	20	LT100	NA	NA	2		NA	48.5367	-123.015	0	Luning_&_Freshwater_1988	1	NA						NA	NA	NA		NA	NA	NA		NA	NA	NA	NA		NA	Phaeophyceae	Phaeophyceae	Laminariales	Laminariaceae		6.87557	4.79035	6.87557	13.2778
Sargassum	muticum	NA	28	LT0	NA		N	2	30	LT100	NA	NA	2		NA	48.5367	-123.015	0	Luning_&_Freshwater_1988	1	NA						NA	NA	NA		NA	NA	NA		NA	NA	NA	NA		NA	Phaeophyceae	Phaeophyceae	Fucales	Sargassaceae		6.87557	4.79035	6.87557	13.2778
Ascophyllum	nodosum	4	28	LT0	NA		N	2	30	LT100	NA	NA	2		NA	54.1926	7.86732	0	Luning_1984	1	NA						NA	NA	NA		NA	NA	NA		NA	NA	NA	NA		NA	Phaeophyceae	Phaeophyceae	Fucales	Fucaceae		1.99803	3.05	1.99803	18.9717
Cladostephus	spongiosus	6	28	LT0	NA		N	2	30	LT100	NA	NA	2		NA	54.1926	7.86732	0	Luning_1984	1	NA						NA	NA	NA		NA	NA	NA		NA	NA	NA	NA		NA	Phaeophyceae	Phaeophyceae	Sphacelariales	Cladostephaceae		1.99803	3.05	1.99803	18.9717
Fucus	spiralis	5	28	LT0	NA		N	2	30	LT100	NA	NA	2		NA	54.1926	7.86732	0	Luning_1984	1	NA						NA	NA	NA		NA	NA	NA		NA	NA	NA	NA		NA	Phaeophyceae	Phaeophyceae	Fucales	Fucaceae		1.99803	3.05	1.99803	18.9717
Fucus	vesiculosus	5	28	LT0	NA		N	2	30	LT100	NA	NA	2		NA	54.1926	7.86732	0	Luning_1984	1	NA						NA	NA	NA		NA	NA	NA		NA	NA	NA	NA		NA	Phaeophyceae	Phaeophyceae	Fucales	Fucaceae		1.99803	3.05	1.99803	18.9717
Halosiphon	tomentosa	2	18	LT0	NA		N	2	20	LT100	NA	NA	2		NA	54.1926	7.86732	0	Luning_1984	1	NA						NA	NA	NA		NA	NA	NA		NA	NA	NA	NA		NA	Phaeophyceae	Phaeophyceae	Laminariales	Halosiphonaceae		1.99803	3.05	1.99803	18.9717
Petalonia	fascia	1	23	LT0	NA		N	2	25	LT100	NA	NA	2		NA	54.1814	7.89255	0	Luning_1984	1	NA						NA	NA	NA		NA	NA	NA		NA	NA	NA	NA		NA	Phaeophyceae	Phaeophyceae	Ectocarpales	Scytosiphonaceae		1.99803	3.05556	1.99803	18.9717
Punctaria	latifolia	4	24	LT0	NA		Y	2	26	LT100	NA	NA	2		NA	45.2037	-64.6183	0	Rietema_&_van_den_Hoek_1984	1	4	4	ctmin			N	NA	NA	NA		NA	NA	NA		NA	45.2037	-64.6183	0	Rietema_&_van_den_Hoek_1984	1	Phaeophyceae	Phaeophyceae	Ectocarpales	Chordariaceae		-0.167029	-5.05076	-0.167029	16.5304
Chondrus	crispus	8	27.3	LT0	NA		N	2	30	LT100	NA	NA	NA		NA	54.1926	7.86732	0	Luning_1984	1	NA						NA	NA	NA		NA	NA	NA		NA	NA	NA	NA		NA	Rhodophyta	Rhodophyta	Gigartinales	Gigartinaceae		1.99803	3.05	1.99803	18.9717
Cladophora	rupestris	6	28	LT0	NA		N	2	30	LT100	NA	NA	2		NA	54.1926	7.86732	0	Luning_1984	1	NA						NA	NA	NA		NA	NA	NA		NA	NA	NA	NA		NA	Chlorophyta	Ulvophyceae	Cladophorales	Cladophoraceae		1.99803	3.05	1.99803	18.9717
Codium	fragile	4	29	LT0	NA		N	2	33	LT100	NA	NA	2		NA	54.1926	7.86732	0	Luning_1984	1	NA						NA	NA	NA		NA	NA	NA		NA	NA	NA	NA		NA	Chlorophyta	Ulvophyceae	Bryopsidales	Codiaceae		1.99803	3.05	1.99803	18.9717
Rhizoclonium	riparium	1	28	LT0	NA		N	2	30	LT100	NA	NA	2		NA	54.1926	7.86732	0	Luning_1984	1	NA						NA	NA	NA		NA	NA	NA		NA	NA	NA	NA		NA	Chlorophyta	Ulvophyceae	Cladophorales	Cladophoraceae		1.99803	3.05	1.99803	18.9717
Ulva	curvata	1	28	LT0	NA		N	2	30	LT100	NA	NA	2		NA	54.1926	7.86732	0	Luning_1984	1	NA						NA	NA	NA		NA	NA	NA		NA	NA	NA	NA		NA	Chlorophyta	Ulvophyceae	Ulvales	Ulvaceae		1.99803	3.05	1.99803	18.9717
Ulva	prolifera	2	29	LT0	NA		N	2	33	LT100	NA	NA	3		NA	54.1926	7.86732	0	Luning_1984	1	NA						NA	NA	NA		NA	NA	NA		NA	NA	NA	NA		NA	Chlorophyta	Ulvophyceae	Ulvales	Ulvaceae		1.99803	3.05	1.99803	18.9717
Halymenia	floresii	NA	NA		NA			NA	NA		NA	NA	NA		NA	NA	NA	NA		NA	NA	NA	NA	NA	NA	NA	NA	NA	NA	NA	NA	NA	NA	NA	NA	NA	NA	NA	NA	NA	Rhodophyta	Florideophyceae	Halymeniales	Halymeniaceae		NA	NA	NA	NA
Heterosiphonia	gibbesii	NA	NA		NA			NA	NA		NA	NA	NA		NA	NA	NA	NA		NA	NA	NA	NA	NA	NA	NA	NA	NA	NA	NA	NA	NA	NA	NA	NA	NA	NA	NA	NA	NA	Rhodophyta	Florideophyceae	Ceramiales	Dasyaceae		NA	NA	NA	NA
Chaetomorpha	crassa	NA	NA		NA			NA	NA		NA	NA	NA		NA	NA	NA	NA		NA	NA	NA	NA	NA	NA	NA	NA	NA	NA	NA	NA	NA	NA	NA	NA	NA	NA	NA	NA	NA	Chlorophyta	Ulvophyceae	Cladophorales	Cladophoraceae		NA	NA	NA	NA
Phyllodictyon	anastomosans	NA	NA		NA			NA	NA		NA	NA	NA		NA	NA	NA	NA		NA	NA	NA	NA	NA	NA	NA	NA	NA	NA	NA	NA	NA	NA	NA	NA	NA	NA	NA	NA	NA	Chlorophyta	Ulvophyceae	Cladophorales	Siphonocladaceae		NA	NA	NA	NA
Prochilodus	scrofa	10	35.7	ctmax	NA		N	NA	NA		NA	NA	NA	20	0.1	-22	-43.5	0	Barrionuevo_&_Fernandes_1995	2	10	8.23	ctmin			N	NA	NA	NA		NA	NA	NA	20	0.1	-22	-43.5	0	Barrionuevo_&_Fernandes_1995	2	Chordata	Actinopteri	Characiformes	Prochilodontidae		NA	17.1693	17.1693	NA
Lepomis	gibbosus	24	35.1	ctmax	NA		Y	NA	NA		NA	NA	NA	20	0.3	46.2	-119	NA	Becker_&_Genoway_1979	2	20	1.7	ctmin			Y	NA	NA	NA		NA	NA	NA	10	0.0167	46.2	-119	NA	Becker_et_al_1977	1	Chordata	Actinopteri	Perciformes	Centrarchidae		NA	2.24533	2.24533	NA
Cyprinodon	variegatus	100	44.2	ctmax	0.29	SD	Y	NA	NA		NA	NA	NA	21	0.1	26	-97.15	0	Bennett_&_Beitinger_1997	1	70	6.9	ctmin			Y	NA	NA	NA		NA	NA	NA	20	0.1	26	-97.15	0	Bennett_&_Beitinger_1997	1	Chordata	Actinopteri	Cyprinodontiformes	Cyprinodontidae		16.4093	16.2417	16.4093	29.39
Oncorhynchus	keta	NA	23.2	LT50	NA		N	NA	NA		NA	NA	NA	20	NA	52	-128.9	0	Brett&Alderdice1958_in_Brett_1970	1	NA	-0.7	LT50			N	NA	NA	NA		NA	NA	NA	5	NA	52	-128.9	0	Brett&Alderdice1958_in_Brett_1970	1	Chordata	Actinopteri	Salmoniformes	Salmonidae		6.33497	NA	6.33497	16.0343
Oncorhynchus	nerka	NA	21.5	LT50	NA		N	NA	NA		NA	NA	NA	20	NA	52	-128.9	0	Brett&Alderdice1958_in_Brett_1970	1	NA	-0.7	LT50			N	NA	NA	NA		NA	NA	NA	5	NA	52	-128.9	0	Brett&Alderdice1958_in_Brett_1970	1	Chordata	Actinopteri	Salmoniformes	Salmonidae		6.33497	NA	6.33497	16.0343
Oncorhynchus	kisutch	60	27.5	LT50	NA		N	NA	NA		NA	NA	NA		NA	49.4	-123.4	0	Brett_1952	1	60	0	LT50			N	NA	NA	NA		NA	NA	NA		NA	49.4	-123.4	0	Brett_1952	1	Chordata	Actinopteri	Salmoniformes	Salmonidae		5.92999	2.52333	5.92999	19.61
Oncorhynchus	tshawytscha	60	28	LT50	NA		N	NA	NA		NA	NA	NA		NA	48.1	-123.1	0	Brett_1952	1	60	0	LT50			N	NA	NA	NA		NA	NA	NA		NA	48.1	-123.1	0	Brett_1952	1	Chordata	Actinopteri	Salmoniformes	Salmonidae		6.96999	4.696	6.96999	11.85
Cyprinodon	dearborni	NA	35.7	LT50	NA		N	NA	NA		NA	NA	NA		NA	18	-64.5	0	Brett_1970	1	NA	15	LT50			N	NA	NA	NA		NA	NA	NA		NA	18	-64.5	0	Brett_1970	1	Chordata	Actinopteri	Cyprinodontiformes	Cyprinodontidae		25.4881	NA	25.4881	29.6904
Rivulus	marmoratus	NA	35.7	LT50	NA		N	NA	NA		NA	NA	NA		NA	18	-64.5	0	Brett_1970	1	NA	15	LT50			N	NA	NA	NA		NA	NA	NA		NA	18	-64.5	0	Brett_1970	1	Chordata	Actinopteri	Cyprinodontiformes	Rivulidae		25.4881	NA	25.4881	29.6904
Fundulus	heteroclitus	20	40.5	ctmax	0.29	SD	N	NA	NA		NA	NA	NA	24	0.3	37.16	-76.5	0	Bulger_&_Tremaine_1985	1	NA						NA	NA	NA		NA	NA	NA		NA	NA	NA	NA		NA	Chordata	Actinopteri	Cyprinodontiformes	Fundulidae		3.74779	5.13267	3.74779	28.0534
Poeciliopsis	occidentalis	12	38.4	ctmax	NA		Y	NA	NA		NA	NA	NA	25	0.3	33	-111	1000	Carveth_et_al_2006	1	26	4.8	ctmin			N	NA	NA	NA		NA	NA	NA	25	0.0035	25	-107.5	150	Bulger_&_Schultz_1982	1	Chordata	Actinopteri	Cyprinodontiformes	Poeciliidae		NA	9.66	9.66	NA
Rhinichthys	osculus	12	34.4	ctmax	NA		Y	NA	NA		NA	NA	NA	25	0.3	33	-111	1000	Carveth_et_al_2006	1	9	6.7	ctmin	0.25	SD	N	NA	NA	NA		NA	NA	NA	24	1.5	43	-110	NA	Kaya_et_al_1992	1	Chordata	Actinopteri	Cypriniformes	Cyprinidae		NA	9.66	9.66	NA
Agosia	chrysogaster	12	38.2	ctmax	NA		Y	NA	NA		NA	NA	NA	25	0.3	33	-111	1000	Carveth_et_al_2006	1	NA						NA	NA	NA		NA	NA	NA		NA	NA	NA	NA		NA	Chordata	Actinopteri	Cypriniformes	Cyprinidae		NA	9.66	9.66	NA
Catostomus	clarkii	12	35.1	ctmax	NA		Y	NA	NA		NA	NA	NA	25	0.3	33	-111	1000	Carveth_et_al_2006	1	NA						NA	NA	NA		NA	NA	NA		NA	NA	NA	NA		NA	Chordata	Actinopteri	Cypriniformes	Catostomidae		NA	9.66	9.66	NA
Cyprinodon	macularius	12	40	ctmax	NA		Y	NA	NA		NA	NA	NA	25	0.3	33	-111	1000	Carveth_et_al_2006	1	NA						NA	NA	NA		NA	NA	NA		NA	NA	NA	NA		NA	Chordata	Actinopteri	Cyprinodontiformes	Cyprinodontidae		NA	9.66	9.66	NA
Gila	elegans	12	37.2	ctmax	NA		Y	NA	NA		NA	NA	NA	25	0.3	33	-111	1000	Carveth_et_al_2006	1	NA						NA	NA	NA		NA	NA	NA		NA	NA	NA	NA		NA	Chordata	Actinopteri	Cypriniformes	Cyprinidae		NA	9.66	9.66	NA
Gila	intermedia	12	37	ctmax	NA		Y	NA	NA		NA	NA	NA	25	0.3	33	-111	1000	Carveth_et_al_2006	1	NA						NA	NA	NA		NA	NA	NA		NA	NA	NA	NA		NA	Chordata	Actinopteri	Cypriniformes	Cyprinidae		NA	9.66	9.66	NA
Gila	robusta	12	36.6	ctmax	NA		Y	NA	NA		NA	NA	NA	25	0.3	33	-111	1000	Carveth_et_al_2006	1	NA						NA	NA	NA		NA	NA	NA		NA	NA	NA	NA		NA	Chordata	Actinopteri	Cypriniformes	Cyprinidae		NA	9.66	9.66	NA
Meda	fulgida	12	34.7	ctmax	NA		Y	NA	NA		NA	NA	NA	25	0.3	33	-111	1000	Carveth_et_al_2006	1	NA						NA	NA	NA		NA	NA	NA		NA	NA	NA	NA		NA	Chordata	Actinopteri	Cypriniformes	Cyprinidae		NA	9.66	9.66	NA
Rhinichthys	cobitis	12	35.3	ctmax	NA		Y	NA	NA		NA	NA	NA	25	0.3	33	-111	1000	Carveth_et_al_2006	1	NA						NA	NA	NA		NA	NA	NA		NA	NA	NA	NA		NA	Chordata	Actinopteri	Cypriniformes	Cyprinidae		NA	9.66	9.66	NA
Xyrauchen	texanus	12	36.7	ctmax	NA		Y	NA	NA		NA	NA	NA	25	0.3	33	-111	1000	Carveth_et_al_2006	1	NA						NA	NA	NA		NA	NA	NA		NA	NA	NA	NA		NA	Chordata	Actinopteri	Cypriniformes	Catostomidae		NA	9.66	9.66	NA
Catostomus	snyderi	NA	32.6	ctmax	NA		Y	NA	NA		NA	NA	NA	20	0.3	42.5	-122	1250	Castelberry_&_Cech_1992_in_Beitinger_et_al_2000	1	NA						NA	NA	NA		NA	NA	NA		NA	NA	NA	NA		NA	Chordata	Actinopteri	Cypriniformes	Catostomidae		NA	-0.394667	-0.394667	NA
Chasmistes	brevirostris	NA	32.7	ctmax	NA		N	NA	NA		NA	NA	NA	20	0.3	42.5	-122	1250	Castelberry_&_Cech_1992_in_Beitinger_et_al_2000	1	NA						NA	NA	NA		NA	NA	NA		NA	NA	NA	NA		NA	Chordata	Actinopteri	Cypriniformes	Catostomidae		NA	-0.394667	-0.394667	NA
Gila	coerulea	NA	31.5	ctmax	NA		N	NA	NA		NA	NA	NA	20	0.3	42.5	-122	1250	Castelberry_&_Cech_1992_in_Beitinger_et_al_2000	1	NA						NA	NA	NA		NA	NA	NA		NA	NA	NA	NA		NA	Chordata	Actinopteri	Cypriniformes	Cyprinidae		NA	-0.394667	-0.394667	NA
Lepomis	cyanellus	10	36.2	ctmax	0.59	SD	N	NA	NA		NA	NA	NA	20	0.3	33.2	-97.1	199.5	Cortemeglia_&_Beitinger_2008	1	10	3.2	ctmin	0.84	SD	N	NA	NA	NA		NA	NA	NA	20	NA	33.2	-97.1	NA	Cortemeglia_&_Beitinger_2008	1	Chordata	Actinopteri	Perciformes	Centrarchidae		NA	7.69667	7.69667	NA
Girella	nigricans	12	34.5	LT50	NA		N	NA	NA		NA	NA	NA	20	NA	34	-120.8	0	Doudoroff_1942	1	13	5.3	LT50			N	NA	NA	NA		NA	NA	NA	20	NA	34	-120.8	0	Doudoroff_1942	1	Chordata	Actinopteri	Perciformes	Kyphosidae		11.3283	NA	11.3283	19.0338
Atherinops	affinis	13	33.4	LT50	NA		N	NA	NA		NA	NA	NA	20	NA	33	-117.5	0	Doudoroff_1945	1	17	5.9	LT50			N	NA	NA	NA		NA	NA	NA	20	NA	33	-117.5	0	Doudoroff_1945	1	Chordata	Actinopteri	Atheriniformes	Atherinopsidae		13.7783	NA	13.7783	22.9907
Fundulus	parvipinnis	13	36.1	LT50	NA		N	NA	NA		NA	NA	NA	20	NA	33	-117.5	0	Doudoroff_1945	1	8	2.2	LT50			N	NA	NA	NA		NA	NA	NA	20	NA	33	-117.5	0	Doudoroff_1945	1	Chordata	Actinopteri	Cyprinodontiformes	Fundulidae		13.7783	NA	13.7783	22.9907
Salmo	salar	4	31	ctmax	0.26	SE	N	NA	NA		NA	NA	NA	10	0.017	54	-3	6	Elliot_1991	1	4	1	ctmin	0.33	SE	N	NA	NA	NA		NA	NA	NA	25	0.0176	54	-3	6	Elliot_1991	1	Chordata	Actinopteri	Salmoniformes	Salmonidae		4.57498	NA	4.57498	17.8184
Apogon	novemfasciatus	7	40.1	ctmax	NA		Y	NA	NA		NA	NA	NA	30	0.31	-5.45	123.77	0	Eme_&_Bennett_2009	1	7	12.9	ctmin			Y	NA	NA	NA		NA	NA	NA	17.5	0.31	-5.45	123.77	0	Eme_&_Bennett_2009	1	Chordata	Actinopteri	Kurtiformes	Apogonidae		26.5027	NA	26.5027	30.264
Bathygobius	fuscus	7	42.4	ctmax	NA		Y	NA	NA		NA	NA	NA	35	0.31	-5.45	123.77	0	Eme_&_Bennett_2009	1	7	9.5	ctmin			Y	NA	NA	NA		NA	NA	NA	20	0.31	-5.45	123.77	0	Eme_&_Bennett_2009	1	Chordata	Actinopteri	Perciformes	Gobiidae		26.5027	NA	26.5027	30.264
Bathygobius	sp.1	7	43	ctmax	NA		Y	NA	NA		NA	NA	NA		0.31	-5.45	123.77	0	Eme_&_Bennett_2009	1	7	9.8	ctmin			y	NA	NA	NA		NA	NA	NA	17.5	0.31	-5.45	123.77	0	Eme_&_Bennett_2009	1	Chordata	Actinopteri	Perciformes	Gobiidae		26.5027	NA	26.5027	30.264
Dascyllus	aruanus	7	40.5	ctmax	NA		Y	NA	NA		NA	NA	NA	30	0.31	-5.45	123.77	0	Eme_&_Bennett_2009	1	7	12	ctmin			Y	NA	NA	NA		NA	NA	NA	17.5	0.31	-5.45	123.77	0	Eme_&_Bennett_2009	1	Chordata	Actinopteri	Perciformes	Pomacentridae		26.5027	NA	26.5027	30.264
Ellochelon	vaigiensis	7	44.5	ctmax	0.05	SD	Y	NA	NA		NA	NA	NA	35	0.31	-5.45	123.77	0	Eme_&_Bennett_2009	1	7	9.9	ctmin			Y	NA	NA	NA		NA	NA	NA	20	0.31	-5.45	123.77	0	Eme_&_Bennett_2009	1	Chordata	Actinopteri	Mugiliformes	Mugilidae		26.5027	NA	26.5027	30.264
Gasterosteus	aculeatus	10	34.6	ctmax	NA		N	NA	NA		NA	NA	NA	22.7	0.25	34.4	-118.5	500	Feldmeth_&_Baskin_1976	1	NA						NA	NA	NA		NA	NA	NA		NA	NA	NA	NA		NA	Chordata	Actinopteri	Perciformes	Gasterosteidae		NA	11.0573	11.0573	NA
Cyprinodon	nevadensis_amargosae	20	42.5	ctmax	NA		N	NA	NA		NA	NA	NA	25	0.03	36	-117	1179	Feldmeth_et_al_1974	1	20	0.75	ctmin			N	NA	NA	NA		NA	NA	NA	25	0.03	36	-117	1179	Feldmeth_et_al_1974	1	Chordata	Actinopteri	Cyprinodontiformes	Cyprinodontidae		NA	7.41267	7.41267	NA
Tautogolabrus	adspersus	NA	30	LT50	NA		N	NA	NA		NA	NA	NA	20	NA	42	-70	0	Haugaard_&_Irving_1943_in_Brett_1970	1	NA	0.6	LT50			N	NA	NA	NA		NA	NA	NA	2	NA	42	-70	0	Haugaard_&_Irving_1943_in_Brett_1970	1	Chordata	Actinopteri	Perciformes	Labridae		3.17062	0.0166667	3.17062	21.1718
Oncorhynchus	clarkii	NA	29.9	ctmax	0.09	SE	N	NA	NA		NA	NA	NA	20	0.4	48.8	-122.3	400	Heath_1963	1	NA						NA	NA	NA		NA	NA	NA		NA	NA	NA	NA		NA	Chordata	Actinopteri	Salmoniformes	Salmonidae		NA	2.958	2.958	NA
Cyprinodon	artifrons	11	43.7	ctmax	NA		N	NA	NA		NA	NA	NA	30	0.3	16.8	-88.1	5	Heath_et_al_1993	1	NA						NA	NA	NA		NA	NA	NA		NA	NA	NA	NA		NA	Chordata	Actinopteri	Cyprinodontiformes	Cyprinodontidae		25.7881	NA	25.7881	30.011
Floridichthys	carpio	8	42.2	ctmax	NA		N	NA	NA		NA	NA	NA	30	0.3	16.8	-88.1	5	Heath_et_al_1993	1	NA						NA	NA	NA		NA	NA	NA		NA	NA	NA	NA		NA	Chordata	Actinopteri	Cyprinodontiformes	Cyprinodontidae		25.7881	NA	25.7881	30.011
Gambusia	yucatana	7	42.2	ctmax	NA		N	NA	NA		NA	NA	NA	30	0.3	16.8	-88.1	5	Heath_et_al_1993	1	NA						NA	NA	NA		NA	NA	NA		NA	NA	NA	NA		NA	Chordata	Actinopteri	Cyprinodontiformes	Poeciliidae		25.7881	NA	25.7881	30.011
Poecilia	sphenops	20	43	ctmax	NA		Y	NA	NA		NA	NA	NA	32	1	17.03	-96.5	1670	Hernandez_&_Buckle_2002	1	20	7.5	ctmin			Y	NA	NA	NA		NA	NA	NA	20	1	17.03	-96.5	1670	Hernandez_&_Buckle_2002	1	Chordata	Actinopteri	Cyprinodontiformes	Poeciliidae		NA	17.172	17.172	NA
Notropis	pilsbryi	6	32.3	LT50	NA		N	NA	NA		NA	NA	NA	21.5	0.0013	36	-94	350	Hickman_&_Dewey_1973	1	NA						NA	NA	NA		NA	NA	NA		NA	NA	NA	NA		NA	Chordata	Actinopteri	Cypriniformes	Cyprinidae		NA	3.32	3.32	NA
Cyprinella	spiloptera	26	31.8	ctmax	1.8	SD	N	NA	NA		NA	NA	NA	F	NA	39.3	-84.6	191	Hockett_&_Mundahl_1989	1	25	4.5	ctmin	1	SD	N	NA	NA	NA		NA	NA	NA	22	0.5	39.3	-84.6	191	Hockett_&_Mundahl_1989	1	Chordata	Actinopteri	Cypriniformes	Cyprinidae		NA	NA	NA	NA
Luxilus	chrysocephalus	8	30.8	ctmax	1.8	SD	N	NA	NA		NA	NA	NA	F	NA	39.3	-84.6	191	Hockett_&_Mundahl_1989	1	2	4.5	ctmin	0.7	SD	N	NA	NA	NA		NA	NA	NA	22	0.5	39.3	-84.6	191	Hockett_&_Mundahl_1989	1	Chordata	Actinopteri	Cypriniformes	Cyprinidae		NA	-0.433333	-0.433333	NA
Pimephales	notatus	9	31.3	ctmax	1.1	SD	N	NA	NA		NA	NA	NA	F	NA	39.3	-84.6	191	Hockett_&_Mundahl_1989	1	5	6.4	ctmin	1.2	SD	N	NA	NA	NA		NA	NA	NA	22	0.5	39.3	-84.6	191	Hockett_&_Mundahl_1989	1	Chordata	Actinopteri	Cypriniformes	Cyprinidae		NA	-0.433333	-0.433333	NA
Menidia	menidia	NA	32.5	LT50	NA		N	NA	NA	`	NA	NA	NA		NA	40	-74	0	Hoff&Westman1966_in_Brett_1970	1	NA	1.5	LT50			N	NA	NA	NA		NA	NA	NA		NA	40	-74	0	Hoff&Westman1966_in_Brett_1970	1	Chordata	Actinopteri	Atheriniformes	Atherinopsidae		3.45441	NA	3.45441	25.1773
Pseudopleuronectes	americanus	NA	29.1	LT50	NA		N	NA	NA		NA	NA	NA		NA	40	-74	0	Hoff&Westman1966_in_Brett_1970	1	NA	1	LT50			N	NA	NA	NA		NA	NA	NA		NA	40	-74	0	Hoff&Westman1966_in_Brett_1970	1	Chordata	Actinopteri	Pleuronectiformes	Pleuronectidae		3.45441	NA	3.45441	25.1773
Sphoeroides	maculatus	NA	32.5	LT50	NA		N	NA	NA		NA	NA	NA		NA	40	-74	0	Hoff&Westman1966_in_Brett_1970	1	NA	7.6	LT50			N	NA	NA	NA		NA	NA	NA		NA	40	-74	0	Hoff&Westman1966_in_Brett_1970	1	Chordata	Actinopteri	Tetraodontiformes	Tetraodontidae		3.45441	NA	3.45441	25.1773
Cottus	bairdi	NA	30.9	ctmax	NA		N	NA	NA		NA	NA	NA	15	1	43	-78.5	250	Kowalski_et_al_1978	1	NA						NA	NA	NA		NA	NA	NA		NA	NA	NA	NA		NA	Chordata	Actinopteri	Perciformes	Cottidae		NA	-4.23133	-4.23133	NA
Etheostoma	blennioides	NA	32.2	ctmax	NA		N	NA	NA		NA	NA	NA	15	1	43	-78.5	250	Kowalski_et_al_1978	1	NA						NA	NA	NA		NA	NA	NA		NA	NA	NA	NA		NA	Chordata	Actinopteri	Perciformes	Percidae		NA	-4.23133	-4.23133	NA
Hypentelium	nigricans	NA	30.8	ctmax	NA		N	NA	NA		NA	NA	NA	15	1	43	-78.5	250	Kowalski_et_al_1978	1	NA						NA	NA	NA		NA	NA	NA		NA	NA	NA	NA		NA	Chordata	Actinopteri	Cypriniformes	Catostomidae		NA	-4.23133	-4.23133	NA
Rhinichthys	atratulus	NA	31.9	ctmax	NA		N	NA	NA		NA	NA	NA	15	1	43	-78.5	250	Kowalski_et_al_1978	1	NA						NA	NA	NA		NA	NA	NA		NA	NA	NA	NA		NA	Chordata	Actinopteri	Cypriniformes	Cyprinidae		NA	-4.23133	-4.23133	NA
Rhinichthys	cataractae	NA	31.4	ctmax	NA		N	NA	NA		NA	NA	NA	15	1	43	-78.5	250	Kowalski_et_al_1978	1	NA						NA	NA	NA		NA	NA	NA		NA	NA	NA	NA		NA	Chordata	Actinopteri	Cypriniformes	Cyprinidae		NA	-4.23133	-4.23133	NA
Oncorhynchus	apache	NA	29.4	ctmax	NA			NA	NA		NA	NA	NA	20	0.02	33.9	-110.2	1550	Lee_&_Rinne_1980	1	NA						NA	NA	NA		NA	NA	NA		NA	NA	NA	NA		NA	Chordata	Actinopteri	Salmoniformes	Salmonidae		NA	3.93667	3.93667	NA
Oncorhynchus	gilae	NA	29.6	ctmax	NA			NA	NA		NA	NA	NA	20	0.02	33.5	-108.5	2400	Lee_&_Rinne_1980	1	NA						NA	NA	NA		NA	NA	NA		NA	NA	NA	NA		NA	Chordata	Actinopteri	Salmoniformes	Salmonidae		NA	-0.818	-0.818	NA
Salmo	trutta	NA	29.8	ctmax	NA			NA	NA		NA	NA	NA	20	0.02	33.9	-110.2	1550	Lee_&_Rinne_1980	1	NA						NA	NA	NA		NA	NA	NA		NA	NA	NA	NA		NA	Chordata	Actinopteri	Salmoniformes	Salmonidae		NA	3.93667	3.93667	NA
Salvelinus	fontinalis	NA	29.8	ctmax	NA			NA	NA		NA	NA	NA	20	0.02	33.9	-110.2	1550	Lee_&_Rinne_1980	1	NA						NA	NA	NA		NA	NA	NA		NA	NA	NA	NA		NA	Chordata	Actinopteri	Salmoniformes	Salmonidae		NA	3.93667	3.93667	NA
Campostoma	anomalum	NA	29.8	ctmax	NA			NA	NA		NA	NA	NA	10	1	34.2	-96.6	200	Lutterschmidt_&_Hutchison_1997	2	NA						NA	NA	NA		NA	NA	NA		NA	NA	NA	NA		NA	Chordata	Actinopteri	Cypriniformes	Cyprinidae		NA	5.914	5.914	NA
Cyprinella	lutrensis	NA	30.7	ctmax	NA			NA	NA		NA	NA	NA	10	1	34.2	-96.6	200	Lutterschmidt_&_Hutchison_1997	2	NA						NA	NA	NA		NA	NA	NA		NA	NA	NA	NA		NA	Chordata	Actinopteri	Cypriniformes	Cyprinidae		NA	5.914	5.914	NA
Etheostoma	spectabile	NA	29.8	ctmax	NA			NA	NA		NA	NA	NA	10	1	34.2	-96.6	200	Lutterschmidt_&_Hutchison_1997	2	NA						NA	NA	NA		NA	NA	NA		NA	NA	NA	NA		NA	Chordata	Actinopteri	Perciformes	Percidae		NA	5.914	5.914	NA
Gambusia	affinis	NA	36.88	ctmax	NA			NA	NA		NA	NA	NA	10	1	34.2	-96.6	200	Lutterschmidt_&_Hutchison_1997	2	NA						NA	NA	NA		NA	NA	NA		NA	NA	NA	NA		NA	Chordata	Actinopteri	Cyprinodontiformes	Poeciliidae		NA	5.914	5.914	NA
Hybognathus	placitus	NA	28.37	ctmax	NA			NA	NA		NA	NA	NA	10	1	34.2	-96.6	200	Lutterschmidt_&_Hutchison_1997	2	NA						NA	NA	NA		NA	NA	NA		NA	NA	NA	NA		NA	Chordata	Actinopteri	Cypriniformes	Cyprinidae		NA	5.914	5.914	NA
Hybopsis	amblops	NA	30.1	ctmax	NA			NA	NA		NA	NA	NA	10	1	34.2	-96.6	200	Lutterschmidt_&_Hutchison_1997	2	NA						NA	NA	NA		NA	NA	NA		NA	NA	NA	NA		NA	Chordata	Actinopteri	Cypriniformes	Cyprinidae		NA	5.914	5.914	NA
Ictalurus	punctatus	NA	31.32	ctmax	NA			NA	NA		NA	NA	NA	10	1	34.2	-96.6	200	Lutterschmidt_&_Hutchison_1997	2	NA						NA	NA	NA		NA	NA	NA		NA	NA	NA	NA		NA	Chordata	Actinopteri	Siluriformes	Ictaluridae		NA	5.914	5.914	NA
Ictiobus	bubalus	NA	29.5	ctmax	NA			NA	NA		NA	NA	NA	10	1	34.2	-96.6	200	Lutterschmidt_&_Hutchison_1997	2	NA						NA	NA	NA		NA	NA	NA		NA	NA	NA	NA		NA	Chordata	Actinopteri	Cypriniformes	Catostomidae		NA	5.914	5.914	NA
Lepomis	gulosus	NA	28.98	ctmax	NA			NA	NA		NA	NA	NA	10	1	34.2	-96.6	200	Lutterschmidt_&_Hutchison_1997	2	NA						NA	NA	NA		NA	NA	NA		NA	NA	NA	NA		NA	Chordata	Actinopteri	Perciformes	Centrarchidae		NA	5.914	5.914	NA
Lepomis	macrochirus	NA	30.38	ctmax	NA			NA	NA		NA	NA	NA	10	1	34.2	-96.6	200	Lutterschmidt_&_Hutchison_1997	2	NA						NA	NA	NA		NA	NA	NA		NA	NA	NA	NA		NA	Chordata	Actinopteri	Perciformes	Centrarchidae		NA	5.914	5.914	NA
Lepomis	megalotis	NA	30.87	ctmax	NA			NA	NA		NA	NA	NA	10	1	34.2	-96.6	200	Lutterschmidt_&_Hutchison_1997	2	NA						NA	NA	NA		NA	NA	NA		NA	NA	NA	NA		NA	Chordata	Actinopteri	Perciformes	Centrarchidae		NA	5.914	5.914	NA
Lepomis	microlophus	NA	30.8	ctmax	NA			NA	NA		NA	NA	NA	10	1	34.2	-96.6	200	Lutterschmidt_&_Hutchison_1997	2	NA						NA	NA	NA		NA	NA	NA		NA	NA	NA	NA		NA	Chordata	Actinopteri	Perciformes	Centrarchidae		NA	5.914	5.914	NA
Menidia	beryllina	NA	29.24	ctmax	NA			NA	NA		NA	NA	NA	10	1	34.2	-96.6	200	Lutterschmidt_&_Hutchison_1997	2	NA						NA	NA	NA		NA	NA	NA		NA	NA	NA	NA		NA	Chordata	Actinopteri	Atheriniformes	Atherinopsidae		NA	5.914	5.914	NA
Micropterus	dolomieu	NA	28.3	ctmax	NA			NA	NA		NA	NA	NA	10	1	34.2	-96.6	200	Lutterschmidt_&_Hutchison_1997	2	NA						NA	NA	NA		NA	NA	NA		NA	NA	NA	NA		NA	Chordata	Actinopteri	Perciformes	Centrarchidae		NA	5.914	5.914	NA
Micropterus	punctulatus	NA	30.76	ctmax	NA			NA	NA		NA	NA	NA	10	1	34.2	-96.6	200	Lutterschmidt_&_Hutchison_1997	2	NA						NA	NA	NA		NA	NA	NA		NA	NA	NA	NA		NA	Chordata	Actinopteri	Perciformes	Centrarchidae		NA	5.914	5.914	NA
Micropterus	salmoides	NA	30.69	ctmax	NA			NA	NA		NA	NA	NA	10	1	34.2	-96.6	200	Lutterschmidt_&_Hutchison_1997	2	NA						NA	NA	NA		NA	NA	NA		NA	NA	NA	NA		NA	Chordata	Actinopteri	Perciformes	Centrarchidae		NA	5.914	5.914	NA
Notemigonus	crysoleucas	NA	29.13	ctmax	NA			NA	NA		NA	NA	NA	10	1	34.2	-96.6	200	Lutterschmidt_&_Hutchison_1997	2	NA						NA	NA	NA		NA	NA	NA		NA	NA	NA	NA		NA	Chordata	Actinopteri	Cypriniformes	Cyprinidae		NA	5.914	5.914	NA
Notropis	atherinoides	NA	30.1	ctmax	NA			NA	NA		NA	NA	NA	10	1	34.2	-96.6	200	Lutterschmidt_&_Hutchison_1997	2	NA						NA	NA	NA		NA	NA	NA		NA	NA	NA	NA		NA	Chordata	Actinopteri	Cypriniformes	Cyprinidae		NA	5.914	5.914	NA
Phenacobius	mirabilis	NA	30.45	ctmax	NA			NA	NA		NA	NA	NA	10	1	34.2	-96.6	200	Lutterschmidt_&_Hutchison_1997	2	NA						NA	NA	NA		NA	NA	NA		NA	NA	NA	NA		NA	Chordata	Actinopteri	Cypriniformes	Cyprinidae		NA	5.914	5.914	NA
Dicentrarchus	labrax	19	33.3	ctmax	2.4	SD	N	NA	NA		NA	NA	NA	24	0.017	38	-9	0	Madeira_et_al_2012	1	NA						NA	NA	NA		NA	NA	NA		NA	NA	NA	NA		NA	Chordata	Actinopteri	Perciformes	Moronidae		14.2446	NA	14.2446	21.0248
Diplodus	sargus	25	33.8	ctmax	0.6	SD	N	NA	NA		NA	NA	NA	24	0.017	38	-9	0	Madeira_et_al_2012	1	NA						NA	NA	NA		NA	NA	NA		NA	NA	NA	NA		NA	Chordata	Actinopteri	Spariformes	Sparidae		14.2446	NA	14.2446	21.0248
Diplodus	vulgaris	19	31.1	ctmax	1.3	SD	N	NA	NA		NA	NA	NA	24	0.017	38	-9	0	Madeira_et_al_2012	1	NA						NA	NA	NA		NA	NA	NA		NA	NA	NA	NA		NA	Chordata	Actinopteri	Spariformes	Sparidae		14.2446	NA	14.2446	21.0248
Gobius	niger	18	34.1	ctmax	1.2	SD	N	NA	NA		NA	NA	NA	24	0.017	38	-9	0	Madeira_et_al_2012	1	NA						NA	NA	NA		NA	NA	NA		NA	NA	NA	NA		NA	Chordata	Actinopteri	Perciformes	Gobiidae		14.2446	NA	14.2446	21.0248
Liza	ramada	23	38	ctmax	0	SD	N	NA	NA		NA	NA	NA	24	0.017	38	-9	0	Madeira_et_al_2012	1	NA						NA	NA	NA		NA	NA	NA		NA	NA	NA	NA		NA	Chordata	Actinopteri	Mugiliformes	Mugilidae		14.2446	NA	14.2446	21.0248
Diplodus	bellottii	17	27.38	ctmax	NA		N	NA	NA		NA	NA	NA	24	0.017	38	-9	0	Madeira_et_al_2012	1	NA						NA	NA	NA		NA	NA	NA		NA	NA	NA	NA		NA	Chordata	Actinopteri	Spariformes	Sparidae		14.2446	NA	14.2446	21.0248
Gobius	cobitis	4	33.7	ctmax	NA		N	NA	NA		NA	NA	NA	24	0.017	38	-9	0	Madeira_et_al_2012	1	NA						NA	NA	NA		NA	NA	NA		NA	NA	NA	NA		NA	Chordata	Actinopteri	Perciformes	Gobiidae		14.2446	NA	14.2446	21.0248
Lipophrys	trigloides	9	33.8	ctmax	NA		N	NA	NA		NA	NA	NA	24	0.017	38	-9	0	Madeira_et_al_2012	1	NA						NA	NA	NA		NA	NA	NA		NA	NA	NA	NA		NA	Chordata	Actinopteri	Perciformes	Blenniidae		14.2446	NA	14.2446	21.0248
Pegusa	lascaris	8	32.9	ctmax	NA		N	NA	NA		NA	NA	NA	24	0.017	38	-9	0	Madeira_et_al_2012	1	NA						NA	NA	NA		NA	NA	NA		NA	NA	NA	NA		NA	Chordata	Actinopteri	Pleuronectiformes	Soleidae		14.2446	NA	14.2446	21.0248
Notropis	girardi	NA	38.6	ctmax	0.32	SD	N	NA	NA		NA	NA	NA	25	1	35.2	-97.5	330	Matthews_&_Maness_1979	1	NA						NA	NA	NA		NA	NA	NA		NA	NA	NA	NA		NA	Chordata	Actinopteri	Cypriniformes	Cyprinidae		NA	4.65533	4.65533	NA
Gila	bicolor_mohavensis	5	34.9	ctmax	NA		N	NA	NA		NA	NA	NA	24	0.14	35.9	-117.7	700	McClanahan_et_al_1986	1	5	4.8	ctmin			N	NA	NA	NA		NA	NA	NA	25	0.14	35.9	-117.7	700	McClanahan_et_al_1986	1	Chordata	Actinopteri	Cypriniformes	Cyprinidae		NA	8.62	8.62	NA
Notropis	cummingsae	NA	29	ctmax	NA			NA	NA		NA	NA	NA	8	1	33.5	-82	50	McFarlane_et_al_1976_in_Beitinger_et_al_2000	1	NA						NA	NA	NA		NA	NA	NA		NA	NA	NA	NA		NA	Chordata	Actinopteri	Cypriniformes	Cyprinidae		NA	8.3	8.3	NA
Notropis	lutipinnis	NA	30	ctmax	NA			NA	NA		NA	NA	NA	13	1	33.5	-82	50	McFarlane_et_al_1976_in_Beitinger_et_al_2000	1	NA						NA	NA	NA		NA	NA	NA		NA	NA	NA	NA		NA	Chordata	Actinopteri	Cypriniformes	Cyprinidae		NA	8.3	8.3	NA
Gambusia	holbrooki	NA	39.8	ctmax	NA		N	NA	NA		NA	NA	NA	25	0.4	33.5	-81.7	475	Meffe_et_al_1995	1	NA						NA	NA	NA		NA	NA	NA		NA	NA	NA	NA		NA	Chordata	Actinopteri	Cyprinodontiformes	Poeciliidae		NA	7.95533	7.95533	NA
Apogon	dovii	NA	35.9	ctmax	NA		N	NA	NA		NA	NA	NA	26.5	0.017	2.96	-78.2	0	Mora_&_Ospina_2001	1	NA	13.1	ctmin			N	NA	NA	NA		NA	NA	NA	26.5	0.017	2.96	-78.2	0	Mora_&_Ospina_2002	1	Chordata	Actinopteri	Kurtiformes	Apogonidae		25.885	25.097	25.885	28.2432
Apogon	pacifici	NA	34.7	ctmax	NA		N	NA	NA		NA	NA	NA	26.5	0.017	2.96	-78.2	0	Mora_&_Ospina_2001	1	NA	10.8	ctmin			N	NA	NA	NA		NA	NA	NA	26.5	0.017	2.96	-78.2	0	Mora_&_Ospina_2002	1	Chordata	Actinopteri	Kurtiformes	Apogonidae		25.885	25.097	25.885	28.2432
Bathygobius	ramosus	NA	39.6	ctmax	NA		N	NA	NA		NA	NA	NA	26.5	0.017	2.96	-78.2	0	Mora_&_Ospina_2001	1	NA	11.9	ctmin			N	NA	NA	NA		NA	NA	NA	26.5	0.017	2.96	-78.2	0	Mora_&_Ospina_2002	1	Chordata	Actinopteri	Perciformes	Gobiidae		25.885	25.097	25.885	28.2432
Chromis	atrilobata	NA	35.2	ctmax	NA		N	NA	NA		NA	NA	NA	26.5	0.017	2.96	-78.2	0	Mora_&_Ospina_2001	1	NA	11.2	ctmin			N	NA	NA	NA		NA	NA	NA	26.5	0.017	2.96	-78.2	0	Mora_&_Ospina_2002	1	Chordata	Actinopteri	Perciformes	Pomacentridae		25.885	25.097	25.885	28.2432
Cirrhitichthys	oxycephalus	NA	35.8	ctmax	NA		N	NA	NA		NA	NA	NA	26.5	0.017	2.96	-78.2	0	Mora_&_Ospina_2001	1	NA	11.4	ctmin			N	NA	NA	NA		NA	NA	NA	26.5	0.017	2.96	-78.2	0	Mora_&_Ospina_2002	1	Chordata	Actinopteri	Perciformes	Cirrhitidae		25.885	25.097	25.885	28.2432
Coryphopterus	urospilus	NA	35.4	ctmax	NA		N	NA	NA		NA	NA	NA	26.5	0.017	2.96	-78.2	0	Mora_&_Ospina_2001	1	NA	12.3	ctmin			N	NA	NA	NA		NA	NA	NA	26.5	0.017	2.96	-78.2	0	Mora_&_Ospina_2002	1	Chordata	Actinopteri	Perciformes	Gobiidae		25.885	25.097	25.885	28.2432
Eucinostomus	gracilis	NA	38	ctmax	NA		N	NA	NA		NA	NA	NA	26.5	0.017	2.96	-78.2	0	Mora_&_Ospina_2001	1	NA	12.4	ctmin			N	NA	NA	NA		NA	NA	NA	26.5	0.017	2.96	-78.2	0	Mora_&_Ospina_2002	1	Chordata	Actinopteri	Perciformes	Gerreidae		25.885	25.097	25.885	28.2432
Haemulon	steindachneri	NA	37.2	ctmax	NA		N	NA	NA		NA	NA	NA	26.5	0.017	2.96	-78.2	0	Mora_&_Ospina_2001	1	NA	13.2	ctmin			N	NA	NA	NA		NA	NA	NA	26.5	0.017	2.96	-78.2	0	Mora_&_Ospina_2002	1	Chordata	Actinopteri	Perciformes	Haemulidae		25.885	25.097	25.885	28.2432
Halichoeres	dispilus	NA	35.8	ctmax	NA		N	NA	NA		NA	NA	NA	26.5	0.017	2.96	-78.2	0	Mora_&_Ospina_2001	1	NA	15.6	ctmin			N	NA	NA	NA		NA	NA	NA	26.5	0.017	2.96	-78.2	0	Mora_&_Ospina_2002	1	Chordata	Actinopteri	Perciformes	Labridae		25.885	25.097	25.885	28.2432
Lutjanus	guttatus	NA	37.4	ctmax	NA		N	NA	NA		NA	NA	NA	26.5	0.017	2.96	-78.2	0	Mora_&_Ospina_2001	1	NA	12	ctmin			N	NA	NA	NA		NA	NA	NA	26.5	0.017	2.96	-78.2	0	Mora_&_Ospina_2002	1	Chordata	Actinopteri	Perciformes	Lutjanidae		25.885	25.097	25.885	28.2432
Malacoctenus	zonifer	NA	38.2	ctmax	NA		N	NA	NA		NA	NA	NA	26.5	0.017	2.96	-78.2	0	Mora_&_Ospina_2001	1	NA	12.5	ctmin			N	NA	NA	NA		NA	NA	NA	26.5	0.017	2.96	-78.2	0	Mora_&_Ospina_2002	1	Chordata	Actinopteri	Perciformes	Labrisomidae		25.885	25.097	25.885	28.2432
Mugil	curema	NA	40.8	ctmax	NA		N	NA	NA		NA	NA	NA	26.5	0.017	2.96	-78.2	0	Mora_&_Ospina_2001	1	NA	10.8	ctmin			N	NA	NA	NA		NA	NA	NA	26.5	0.017	2.96	-78.2	0	Mora_&_Ospina_2002	1	Chordata	Actinopteri	Mugiliformes	Mugilidae		25.885	25.097	25.885	28.2432
Plagiotremus	azaleus	NA	35.3	ctmax	NA		N	NA	NA		NA	NA	NA	26.5	0.017	2.96	-78.2	0	Mora_&_Ospina_2001	1	NA	13.4	ctmin			N	NA	NA	NA		NA	NA	NA	26.5	0.017	2.96	-78.2	0	Mora_&_Ospina_2002	1	Chordata	Actinopteri	Perciformes	Blenniidae		25.885	25.097	25.885	28.2432
Stegastes	acapulcoensis	NA	37.7	ctmax	NA		N	NA	NA		NA	NA	NA	26.5	0.017	2.96	-78.2	0	Mora_&_Ospina_2001	1	NA	12.6	ctmin			N	NA	NA	NA		NA	NA	NA	26.5	0.017	2.96	-78.2	0	Mora_&_Ospina_2002	1	Chordata	Actinopteri	Perciformes	Pomacentridae		25.885	25.097	25.885	28.2432
Thalassoma	lucasanum	NA	36	ctmax	NA		N	NA	NA		NA	NA	NA	26.5	0.017	2.96	-78.2	0	Mora_&_Ospina_2001	1	NA	16.3	ctmin			N	NA	NA	NA		NA	NA	NA	26.5	0.017	2.96	-78.2	0	Mora_&_Ospina_2002	1	Chordata	Actinopteri	Perciformes	Labridae		25.885	25.097	25.885	28.2432
Carpiodes	cyprinus	6	38.8	ctmax	0.8	SD	N	NA	NA		NA	NA	NA	F	0.65	40	-83	250	Mundahl_1990	1	NA						NA	NA	NA		NA	NA	NA		NA	NA	NA	NA		NA	Chordata	Actinopteri	Cypriniformes	Catostomidae		NA	-1.07133	-1.07133	NA
Ericymba	buccata	10	37	ctmax	0.9	SD	N	NA	NA		NA	NA	NA	F	0.65	40	-83	250	Mundahl_1990	1	NA						NA	NA	NA		NA	NA	NA		NA	NA	NA	NA		NA	Chordata	Actinopteri	Cypriniformes	Cyprinidae		NA	-1.07133	-1.07133	NA
Cyprinodon	sp.1	NA	41.4	ctmax	0.17	SD	N	NA	NA		NA	NA	NA	25	0.3	36.5	-120	200	Otto_&_Gerking_1973	1	NA						NA	NA	NA		NA	NA	NA		NA	NA	NA	NA		NA	Chordata	Actinopteri	Cyprinodontiformes	Cyprinodontidae		NA	8.48267	8.48267	NA
Cottus	cognatus	10	29.4	ctmax	NA		N	NA	NA		NA	NA	NA	20	0.5	42.2	-86.7	120	Otto_&_OHara_Rice_1977	1	10	3.5	LT50			N	NA	NA	NA		NA	NA	NA	0.5	NA	42.2	-86.7	120	Otto_&_OHara_Rice_1977	1	Chordata	Actinopteri	Perciformes	Cottidae		NA	-1.02133	-1.02133	NA
Alosa	pseudoharengus	5	32.8	ctmax	NA		N	NA	NA		NA	NA	NA	25	0.3	42.4	-87.8	180	Otto_et_al_1976	1	5	6	LT50			N	NA	NA	NA		NA	NA	NA	21	NA	42.4	-87.8	180	Otto_et_al_1976	1	Chordata	Actinopteri	Clupeiformes	Clupeidae		NA	-3.89133	-3.89133	NA
Alcolapia	grahami	NA	40	LT100	NA		N	NA	NA		NA	NA	NA		NA	-1.9	36.2	650	Reite_et_al_1974	1	5	16	LT100			N	NA	NA	NA		NA	NA	NA		NA	-1.9	36.2	650	Reite_et_al_1974	1	Chordata	Actinopteri	Perciformes	Cichlidae		NA	27.4533	27.4533	NA
Anguilla	australis	14	39.7	LT50	NA		N	NA	NA		NA	NA	NA	15	NA	-36.6	174.5	37	Richardson_et_al_1994	2	NA						NA	NA	NA		NA	NA	NA		NA	NA	NA	NA		NA	Chordata	Actinopteri	Anguilliformes	Anguillidae		NA	10.7153	10.7153	NA
Anguilla	dieffenbachii	14	37.3	LT50	NA		N	NA	NA		NA	NA	NA	15	NA	-36.6	174.5	37	Richardson_et_al_1994	2	NA						NA	NA	NA		NA	NA	NA		NA	NA	NA	NA		NA	Chordata	Actinopteri	Anguilliformes	Anguillidae		NA	10.7153	10.7153	NA
Cheimarrichthys	fosteri	14	30	LT50	NA		N	NA	NA		NA	NA	NA	15	NA	-36.6	174.5	37	Richardson_et_al_1994	2	NA						NA	NA	NA		NA	NA	NA		NA	NA	NA	NA		NA	Chordata	Actinopteri	Uranoscopiformes	Cheimarrichthyidae		NA	10.7153	10.7153	NA
Galaxias	fasciatus	14	28.5	LT50	NA		N	NA	NA		NA	NA	NA	15	NA	-36.6	174.5	37	Richardson_et_al_1994	2	NA						NA	NA	NA		NA	NA	NA		NA	NA	NA	NA		NA	Chordata	Actinopteri	Galaxiiformes	Galaxiidae		NA	10.7153	10.7153	NA
Galaxias	maculatus	14	30.8	LT50	NA		N	NA	NA		NA	NA	NA	15	NA	-36.6	174.5	37	Richardson_et_al_1994	2	NA						NA	NA	NA		NA	NA	NA		NA	NA	NA	NA		NA	Chordata	Actinopteri	Galaxiiformes	Galaxiidae		NA	10.7153	10.7153	NA
Retropinna	retropinna	14	28.5	LT50	NA		N	NA	NA		NA	NA	NA	15	NA	-36.6	174.5	37	Richardson_et_al_1994	2	NA						NA	NA	NA		NA	NA	NA		NA	NA	NA	NA		NA	Chordata	Actinopteri	Osmeriformes	Retropinnidae		NA	10.7153	10.7153	NA
Pimephales	vigilax	10	39.3	ctmax	0.25	SD	N	NA	NA		NA	NA	NA	30	0.33	32	-97	200	Rutledge_&_Beitinger_1989	1	NA						NA	NA	NA		NA	NA	NA		NA	NA	NA	NA		NA	Chordata	Actinopteri	Cypriniformes	Cyprinidae		NA	8.784	8.784	NA
Abudefduf	saxatilis	8	40	LT100	NA		N	NA	NA		NA	NA	NA		NA	9.5	-78	0	Scholander_et_al_1953	2	8	10	LT100			N	NA	NA	NA		NA	NA	NA		NA	9.5	-78	0	Scholander_et_al_1953	2	Chordata	Actinopteri	Perciformes	Pomacentridae		26.5829	NA	26.5829	29.4622
Boreogadus	saida	8	20	LT100	NA		N	NA	NA		NA	NA	NA		NA	71	-156.47	0	Scholander_et_al_1953	2	8	-2	ctmin			N	NA	NA	NA		NA	NA	NA		NA	71	-156.47	0	Scholander_et_al_1953	1	Chordata	Actinopteri	Gadiformes	Gadidae		-1.94	-26.4893	-1.94	5.18566
Brachyrhaphis	episcopi	8	40	LT100	NA		N	NA	NA		NA	NA	NA		NA	9.5	-78	0	Scholander_et_al_1953	2	8	10	LT100			N	NA	NA	NA		NA	NA	NA		NA	9.5	-78	0	Scholander_et_al_1953	2	Chordata	Actinopteri	Cyprinodontiformes	Poeciliidae		26.5829	NA	26.5829	29.4622
Gambusia	nicaraguensis	8	40	LT100	NA		N	NA	NA		NA	NA	NA		NA	9.5	-78	0	Scholander_et_al_1953	2	8	10	LT100			N	NA	NA	NA		NA	NA	NA		NA	9.5	-78	0	Scholander_et_al_1953	2	Chordata	Actinopteri	Cyprinodontiformes	Poeciliidae		26.5829	NA	26.5829	29.4622
Haemulon	bonariense	8	40	LT100	NA		N	NA	NA		NA	NA	NA		NA	9.5	-78	0	Scholander_et_al_1953	2	8	15	LT100			N	NA	NA	NA		NA	NA	NA		NA	9.5	-78	0	Scholander_et_al_1953	2	Chordata	Actinopteri	Perciformes	Haemulidae		26.5829	NA	26.5829	29.4622
Lutjanus	apodus	8	40	LT100	NA		N	NA	NA		NA	NA	NA		NA	9.5	-78	0	Scholander_et_al_1953	2	8	10	LT100			N	NA	NA	NA		NA	NA	NA		NA	9.5	-78	0	Scholander_et_al_1953	2	Chordata	Actinopteri	Perciformes	Lutjanidae		26.5829	NA	26.5829	29.4622
Myoxocephalus	quadricornis_hexacornis	8	25	LT100	NA		N	NA	NA		NA	NA	NA		NA	71	-156.47	0	Scholander_et_al_1953	2	8	-2	ctmin			N	NA	NA	NA		NA	NA	NA		NA	71	-156.47	0	Scholander_et_al_1953	1	Chordata	Actinopteri	Perciformes	Cottidae		-1.94	-26.4893	-1.94	5.18566
Scarus	iseri	8	35	LT100	NA		N	NA	NA		NA	NA	NA		NA	9.5	-78	0	Scholander_et_al_1953	2	8	10	LT100			N	NA	NA	NA		NA	NA	NA		NA	9.5	-78	0	Scholander_et_al_1953	2	Chordata	Actinopteri	Perciformes	Labridae		NA	NA	NA	NA
Dallia	pectoralis	8	25	LT100	NA		N	NA	NA		NA	NA	NA		NA	60.8	-161.8	0	Scholander_et_al_1953	1	NA						NA	NA	NA		NA	NA	NA		NA	NA	NA	NA		NA	Chordata	Actinopteri	Esociformes	Umbridae		NA	NA	NA	NA
Pungitius	pungitius	8	20	LT100	NA		N	NA	NA		NA	NA	NA		NA	40	-74	0	Scholander_et_al_1953	2	NA						NA	NA	NA		NA	NA	NA		NA	NA	NA	NA		NA	Chordata	Actinopteri	Perciformes	Gasterosteidae		3.45441	NA	3.45441	25.1773
Ameiurus	melas	7	38.1	ctmax	0.39	SD	N	NA	NA		NA	NA	NA	26	0.017	39	-91	150	Smale_&_Rabeni_1995	1	NA						NA	NA	NA		NA	NA	NA		NA	NA	NA	NA		NA	Chordata	Actinopteri	Siluriformes	Ictaluridae		NA	-0.47	-0.47	NA
Ameiurus	natalis	7	37.9	ctmax	0.44	SD	N	NA	NA		NA	NA	NA	26	0.017	39.5	-91.5	200	Smale_&_Rabeni_1995	1	NA						NA	NA	NA		NA	NA	NA		NA	NA	NA	NA		NA	Chordata	Actinopteri	Siluriformes	Ictaluridae		NA	-1.40867	-1.40867	NA
Catostomus	commersoni	5	34.9	ctmax	0.25	SD	N	NA	NA		NA	NA	NA	26	0.017	39.5	-91.5	200	Smale_&_Rabeni_1995	1	NA						NA	NA	NA		NA	NA	NA		NA	NA	NA	NA		NA	Chordata	Actinopteri	Cypriniformes	Catostomidae		NA	-1.40867	-1.40867	NA
Etheostoma	caeruleum	11	35.6	ctmax	0.59	SD	N	NA	NA		NA	NA	NA	26	0.017	38	-92	200	Smale_&_Rabeni_1995	1	NA						NA	NA	NA		NA	NA	NA		NA	NA	NA	NA		NA	Chordata	Actinopteri	Perciformes	Percidae		NA	1.00533	1.00533	NA
Etheostoma	fabellare	9	36	ctmax	0.54	SD	N	NA	NA		NA	NA	NA	26	0.017	38	-92	200	Smale_&_Rabeni_1995	1	NA						NA	NA	NA		NA	NA	NA		NA	NA	NA	NA		NA	Chordata	Actinopteri	Perciformes	Percidae		NA	1.00533	1.00533	NA
Etheostoma	nigrum	7	36.4	ctmax	0.45	SD	N	NA	NA		NA	NA	NA	26	0.017	39.5	-91.5	200	Smale_&_Rabeni_1995	1	NA						NA	NA	NA		NA	NA	NA		NA	NA	NA	NA		NA	Chordata	Actinopteri	Perciformes	Percidae		NA	-1.40867	-1.40867	NA
Fundulus	notatus	7	38.3	ctmax	0.67	SD	N	NA	NA		NA	NA	NA	26	0.017	39	-91	150	Smale_&_Rabeni_1995	1	NA						NA	NA	NA		NA	NA	NA		NA	NA	NA	NA		NA	Chordata	Actinopteri	Cyprinodontiformes	Fundulidae		NA	-0.47	-0.47	NA
Fundulus	olivaceus	7	38.8	ctmax	0.59	SD	N	NA	NA		NA	NA	NA	26	0.017	38	-92	200	Smale_&_Rabeni_1995	1	NA						NA	NA	NA		NA	NA	NA		NA	NA	NA	NA		NA	Chordata	Actinopteri	Cyprinodontiformes	Fundulidae		NA	1.00533	1.00533	NA
Fundulus	sciadicus	3	37	ctmax	0.3	SD	N	NA	NA		NA	NA	NA	26	0.017	38	-92	200	Smale_&_Rabeni_1995	1	NA						NA	NA	NA		NA	NA	NA		NA	NA	NA	NA		NA	Chordata	Actinopteri	Cyprinodontiformes	Fundulidae		NA	1.00533	1.00533	NA
Labidesthes	sicculus	8	36	ctmax	0.44	SD	N	NA	NA		NA	NA	NA	26	0.017	39	-93	200	Smale_&_Rabeni_1995	1	NA						NA	NA	NA		NA	NA	NA		NA	NA	NA	NA		NA	Chordata	Actinopteri	Atheriniformes	Atherinopsidae		NA	-0.517333	-0.517333	NA
Lepomis	humilis	9	36.4	ctmax	0.55	SD	N	NA	NA		NA	NA	NA	26	0.017	39.5	-91.5	200	Smale_&_Rabeni_1995	1	NA						NA	NA	NA		NA	NA	NA		NA	NA	NA	NA		NA	Chordata	Actinopteri	Perciformes	Centrarchidae		NA	-1.40867	-1.40867	NA
Luxilus	cornutus	18	35.7	ctmax	0.39	SD	N	NA	NA		NA	NA	NA	26	0.017	39	-93	200	Smale_&_Rabeni_1995	1	NA						NA	NA	NA		NA	NA	NA		NA	NA	NA	NA		NA	Chordata	Actinopteri	Cypriniformes	Cyprinidae		NA	-0.517333	-0.517333	NA
Luxilus	zonatus	8	35.3	ctmax	0.5	SD	N	NA	NA		NA	NA	NA	26	0.017	38	-92	200	Smale_&_Rabeni_1995	1	NA						NA	NA	NA		NA	NA	NA		NA	NA	NA	NA		NA	Chordata	Actinopteri	Cypriniformes	Cyprinidae		NA	1.00533	1.00533	NA
Lythrurus	umbratilis	12	36.2	ctmax	0.54	SD	N	NA	NA		NA	NA	NA	26	0.017	39	-93	200	Smale_&_Rabeni_1995	1	NA						NA	NA	NA		NA	NA	NA		NA	NA	NA	NA		NA	Chordata	Actinopteri	Cypriniformes	Cyprinidae		NA	-0.517333	-0.517333	NA
Nocomis	biguttatus	8	35.6	ctmax	0.55	SD	N	NA	NA		NA	NA	NA	26	0.017	38	-92	200	Smale_&_Rabeni_1995	1	NA						NA	NA	NA		NA	NA	NA		NA	NA	NA	NA		NA	Chordata	Actinopteri	Cypriniformes	Cyprinidae		NA	1.00533	1.00533	NA
Notropis	dorsalis	9	36.6	ctmax	0.49	SD	N	NA	NA		NA	NA	NA	26	0.017	39.5	-91.5	200	Smale_&_Rabeni_1995	1	NA						NA	NA	NA		NA	NA	NA		NA	NA	NA	NA		NA	Chordata	Actinopteri	Cypriniformes	Cyprinidae		NA	-1.40867	-1.40867	NA
Notropis	nubilus	9	36.2	ctmax	0.62	SD	N	NA	NA		NA	NA	NA	26	0.017	38	-92	200	Smale_&_Rabeni_1995	1	NA						NA	NA	NA		NA	NA	NA		NA	NA	NA	NA		NA	Chordata	Actinopteri	Cypriniformes	Cyprinidae		NA	1.00533	1.00533	NA
Notropis	rubellus	7	35.3	ctmax	0.23	SD	N	NA	NA		NA	NA	NA	26	0.017	39	-93	200	Smale_&_Rabeni_1995	1	NA						NA	NA	NA		NA	NA	NA		NA	NA	NA	NA		NA	Chordata	Actinopteri	Cypriniformes	Cyprinidae		NA	-0.517333	-0.517333	NA
Notropis	stramineus	6	37	ctmax	0.27	SD	N	NA	NA		NA	NA	NA	26	0.017	39	-92.5	250	Smale_&_Rabeni_1995	1	NA						NA	NA	NA		NA	NA	NA		NA	NA	NA	NA		NA	Chordata	Actinopteri	Cypriniformes	Cyprinidae		NA	-0.547333	-0.547333	NA
Noturus	exilis	8	36.5	ctmax	0.24	SD	N	NA	NA		NA	NA	NA	26	0.017	39	-93	200	Smale_&_Rabeni_1995	1	NA						NA	NA	NA		NA	NA	NA		NA	NA	NA	NA		NA	Chordata	Actinopteri	Siluriformes	Ictaluridae		NA	-0.517333	-0.517333	NA
Phoxinus	erythrogaster	12	35.9	ctmax	0.42	SD	N	NA	NA		NA	NA	NA	26	0.017	38	-92	200	Smale_&_Rabeni_1995	1	NA						NA	NA	NA		NA	NA	NA		NA	NA	NA	NA		NA	Chordata	Actinopteri	Cypriniformes	Cyprinidae		NA	1.00533	1.00533	NA
Pimephales	promelas	8	36.5	ctmax	0.5	SD	N	NA	NA		NA	NA	NA	26	0.017	39.5	-91.5	200	Smale_&_Rabeni_1995	1	NA						NA	NA	NA		NA	NA	NA		NA	NA	NA	NA		NA	Chordata	Actinopteri	Cypriniformes	Cyprinidae		NA	-1.40867	-1.40867	NA
Semotilus	atromaculatus	9	35.7	ctmax	0.44	SD	N	NA	NA		NA	NA	NA	26	0.017	39.5	-91.5	200	Smale_&_Rabeni_1995	1	NA						NA	NA	NA		NA	NA	NA		NA	NA	NA	NA		NA	Chordata	Actinopteri	Cypriniformes	Cyprinidae		NA	-1.40867	-1.40867	NA
Etheostoma	cragini	59	36.7	ctmax	NA		N	NA	NA		NA	NA	NA	25	0.5	39	-104	1850	Smith_&_Fausch_1997	1	NA						NA	NA	NA		NA	NA	NA		NA	NA	NA	NA		NA	Chordata	Actinopteri	Perciformes	Percidae		NA	-1.92667	-1.92667	NA
Trematomus	bernacchii	6	6.02	LT50	NA		N	NA	NA		NA	NA	NA	-1.9	NA	-77.5	165	0	Somero_&_DeVries1967	1	NA						NA	NA	NA		NA	NA	NA		NA	NA	NA	NA		NA	Chordata	Actinopteri	Perciformes	Nototheniidae		-1.90691	NA	-1.90691	-0.544655
Trematomus	borchgrevinki	16	6	LT50	NA		N	NA	NA		NA	NA	NA	-1.9	NA	-77.5	165	0	Somero_&_DeVries1967	1	NA						NA	NA	NA		NA	NA	NA		NA	NA	NA	NA		NA	Chordata	Actinopteri	Perciformes	Nototheniidae		-1.90691	NA	-1.90691	-0.544655
Trematomus	hansoni	6	8.98	LT50	NA		N	NA	NA		NA	NA	NA	-1.9	NA	-77.5	165	0	Somero_&_DeVries1967	1	NA						NA	NA	NA		NA	NA	NA		NA	NA	NA	NA		NA	Chordata	Actinopteri	Perciformes	Nototheniidae		-1.90691	NA	-1.90691	-0.544655
Engraulis	japonicus	NA	32	LT50	NA		N	NA	NA		NA	NA	NA		NA	34.9	138.6	0	Suehiro1951_in_Brett_1970	1	NA	8	LT50			N	NA	NA	NA		NA	NA	NA		NA	34.9	138.6	0	Suehiro1951_in_Brett_1970	1	Chordata	Actinopteri	Clupeiformes	Engraulidae		13.94	NA	13.94	27.48
Sardinops	melanosticta	NA	30	LT50	NA		N	NA	NA		NA	NA	NA		NA	34.9	138.6	0	Suehiro1951_in_Brett_1970	1	NA	6	LT50			N	NA	NA	NA		NA	NA	NA		NA	34.9	138.6	0	Suehiro1951_in_Brett_1970	1	Chordata	Actinopteri	Clupeiformes	Clupeidae		13.94	NA	13.94	27.48
Hypomesus	nipponensis	56	29	ctmax	1.3	SD	N	NA	NA		NA	NA	NA		0.1	38.1	-122	0	Swanson_et_al_2000	1	56	2.5	ctmin	0.9	SD	N	NA	NA	NA		NA	NA	NA		0.1	38.1	-122	0	Swanson_et_al_2000	1	Chordata	Actinopteri	Osmeriformes	Osmeridae		NA	8.96667	8.96667	NA
Hypomesus	transpacificus	56	25.4	ctmax	1.7	SD	N	NA	NA		NA	NA	NA		0.1	38.7	-121.1	0	Swanson_et_al_2000	1	56	7.5	ctmin	1.2	SD	N	NA	NA	NA		NA	NA	NA		0.1	38.7	-121.1	0	Swanson_et_al_2000	1	Chordata	Actinopteri	Osmeriformes	Osmeridae		NA	8.71467	8.71467	NA
Bathygobius	sp.2	11	41.6	ctmax	0.94	SD	N	NA	NA		NA	NA	NA	27.5	0.21	-5.7	123.7	0	Taylor_et_al_2005	1	8	11.4	ctmin	0.54	SD	N	NA	NA	NA		NA	NA	NA	27.5	0.2	-5.7	123.7	0	Taylor_et_al_2005	1	Chordata	Actinopteri	Perciformes	Gobiidae		26.5044	NA	26.5044	30.2444
Periophthalmus	kalolo	17	40.7	ctmax	0.48	SD	N	NA	NA		NA	NA	NA	27.5	0.21	-5.7	123.7	0	Taylor_et_al_2005	1	15	12.8	ctmin	0.33	SD	N	NA	NA	NA		NA	NA	NA	27.5	0.2	-5.7	123.7	0	Taylor_et_al_2005	1	Chordata	Actinopteri	Perciformes	Gobiidae		26.5044	NA	26.5044	30.2444
Kuhlia	sandvicensis	NA	34	LT50	NA		N	NA	NA		NA	NA	NA	23	NA	20	-156.4	0	Tester_&_Takata_1953_in_Brett_1970	1	NA	14.1	LT50			N	NA	NA	NA		NA	NA	NA	23	NA	20	-156.4	0	Tester_&_Takata_1953_in_Brett_1970	1	Chordata	Actinopteri	Perciformes	Kuhliidae		23.4938	NA	23.4938	27.7063
Pachycara	brachycephalum	5	10	ctmax	NA		N	NA	NA		NA	NA	NA	0	0	-61.72	-59.2	0	Vandijk_et_al_1999	1	NA						NA	NA	NA		NA	NA	NA		NA	NA	NA	NA		NA	Chordata	Actinopteri	Perciformes	Zoarcidae		-1.90345	NA	-1.90345	2.04222
Bathygobius	soporator	6	39.3	ctmax	0.8	SD	N	NA	NA		NA	NA	NA	F	1	-23.8	-45.4	0	Vinagre_et_al_2015	1	NA						NA	NA	NA		NA	NA	NA		NA	NA	NA	NA		NA	Chordata	Actinopteri	Perciformes	Gobiidae		19.1549	18.7333	19.1549	28.0548
Parablennius	marmoreus	11	36.6	ctmax	0.7	SD	N	NA	NA		NA	NA	NA	F	1	-23.8	-45.4	0	Vinagre_et_al_2015	1	NA						NA	NA	NA		NA	NA	NA		NA	NA	NA	NA		NA	Chordata	Actinopteri	Perciformes	Blenniidae		19.1549	18.7333	19.1549	28.0548
Pogonichthys	macrolepidotus	5	29	ctmax	0.21	SE	N	NA	NA		NA	NA	NA	17	0.1	38.3	-121.6	0	Young_&_Cech_1996	1	6	7.3	ctmin	0.12	SE	N	NA	NA	NA		NA	NA	NA	17	0.08	38.3	-121.6	0	Young_&_Cech_1996	1	Chordata	Actinopteri	Cypriniformes	Cyprinidae		NA	8.408	8.408	NA
Zoarces	viviparus	45	26.7	ctmax	1.1	SD	N	NA	NA		NA	NA	NA	12	1	54.5	10.2	0	Zakhartsev_et_al_2003	1	NA						NA	NA	NA		NA	NA	NA		NA	NA	NA	NA		NA	Chordata	Actinopteri	Perciformes	Zoarcidae		-0.175296	1.69167	-0.175296	20.212
Poeciliopsis	monacha	NA	NA		NA			NA	NA		NA	NA	NA		NA	NA	NA	NA		NA	53	6.8	ctmin			N	NA	NA	NA		NA	NA	NA	25	0.0035	26	-109	100	Bulger_&_Schultz_1982	1	Chordata	Actinopteri	Cyprinodontiformes	Poeciliidae		NA	NA	NA	NA
Cora	pavonia	NA	NA		NA			NA	NA		NA	NA	NA		NA	NA	NA	NA		NA	NA	-1.2	ctmin			N	NA	NA	NA		NA	NA	NA		NA	-26.7	-65.7	1400	Lange_1965	2	Basidiomycota	Agaricomycetes	Agaricales	Hygrophoraceae		NA	NA	NA	NA
Eurycea	nana	10	35.8	ctmax	NA		N	NA	NA		NA	NA	NA	F	1	29.9	-98	190	Berkhouse_ &_Fries_1995	1	NA						NA	NA	NA		NA	NA	NA		NA	NA	NA	NA		NA	Chordata	Amphibia	Caudata	Plethodontidae		NA	10.5253	10.5253	NA
Bufo	alvarius	55	39.9	ctmax	NA		N	NA	NA		NA	NA	NA	30	1	31	-112	304.8	Brattstrom_1968	1	55	2.5	LT50			N	NA	NA	NA		NA	NA	NA	23	NA	31	-112	304.8	Brattstrom_1968	1	Chordata	Amphibia	Anura	Bufonidae		NA	12.4593	12.4593	NA
Bufo	canaliferus	55	37.3	ctmax	NA		N	NA	NA		NA	NA	NA	26	1	14.58	-90.53	914.4	Brattstrom_1968	1	55	9.5	LT50			N	NA	NA	NA		NA	NA	NA	23	NA	14.58	-90.53	914.4	Brattstrom_1968	1	Chordata	Amphibia	Anura	Bufonidae		NA	18.692	18.692	NA
Bufo	canorus	55	38	ctmax	NA		N	NA	NA		NA	NA	NA	30	1	38	-119.3	2743.2	Brattstrom_1968	1	55	-2	LT50			N	NA	NA	NA		NA	NA	NA	23	NA	38	-119.3	2743.2	Brattstrom_1968	1	Chordata	Amphibia	Anura	Bufonidae		NA	-6.74733	-6.74733	NA
Bufo	cognatus	5	41.3	ctmax	NA		N	NA	NA		NA	NA	NA	30	1	31	-112	304.8	Brattstrom_1968	1	5	-4	LT50			N	NA	NA	NA		NA	NA	NA	23	NA	31	-112	304.8	Brattstrom_1968	1	Chordata	Amphibia	Anura	Bufonidae		NA	12.4593	12.4593	NA
Bufo	debilis	55	40.1	ctmax	NA		N	NA	NA		NA	NA	NA	30	1	27	-109.7	304.8	Brattstrom_1968	1	55	2.5	LT50			N	NA	NA	NA		NA	NA	NA	23	NA	27	-109.7	304.8	Brattstrom_1968	1	Chordata	Amphibia	Anura	Bufonidae		NA	16.1093	16.1093	NA
Bufo	exsul	55	37.1	ctmax	NA		N	NA	NA		NA	NA	NA	30	1	38	-118	1524	Brattstrom_1968	1	55	-4	LT50			N	NA	NA	NA		NA	NA	NA	23	NA	38	-118	1524	Brattstrom_1968	1	Chordata	Amphibia	Anura	Bufonidae		NA	2.02067	2.02067	NA
Bufo	haemititicus	55	37.5	ctmax	NA		N	NA	NA		NA	NA	NA	36	1	10	-83.7	579.12	Brattstrom_1968	1	55	9.5	LT50			N	NA	NA	NA		NA	NA	NA	23	NA	10	-83.7	579.12	Brattstrom_1968	1	Chordata	Amphibia	Anura	Bufonidae		NA	19.5327	19.5327	NA
Bufo	marinus	55	41.8	ctmax	NA		N	NA	NA		NA	NA	NA	38	1	9	-79.5	304.8	Brattstrom_1968	1	55	11	LT50			N	NA	NA	NA		NA	NA	NA	23	NA	9	-79.5	304.8	Brattstrom_1968	1	Chordata	Amphibia	Anura	Bufonidae		23.8337	26.5	23.8337	29.3494
Bufo	marmoreus	55	40.2	ctmax	NA		N	NA	NA		NA	NA	NA	36	1	17	-96.7	304.8	Brattstrom_1968	1	55	7.8	LT50			N	NA	NA	NA		NA	NA	NA	23	NA	17	-96.7	304.8	Brattstrom_1968	1	Chordata	Amphibia	Anura	Bufonidae		NA	18.774	18.774	NA
Bufo	mazatlanensis	55	39.9	ctmax	NA		N	NA	NA		NA	NA	NA	30	1	27	-109.7	304.8	Brattstrom_1968	1	55	5	LT50			N	NA	NA	NA		NA	NA	NA	23	NA	27	-109.7	304.8	Brattstrom_1968	1	Chordata	Amphibia	Anura	Bufonidae		NA	16.1093	16.1093	NA
Bufo	nelsoni	55	36.2	ctmax	NA		N	NA	NA		NA	NA	NA	30	1	36.91	-116.76	1524	Brattstrom_1968	1	NA						NA	NA	NA		NA	NA	NA	0	NA	36.91	-116.76	1524	Brattstrom_1968	1	Chordata	Amphibia	Anura	Bufonidae		NA	6.14667	6.14667	NA
Craugastor	fleischmanni	55	31.4	ctmax	NA		N	NA	NA		NA	NA	NA	23	1	10	-83.7	1554.48	Brattstrom_1968	1	55	6	LT50			N	NA	NA	NA		NA	NA	NA	23	NA	10	-83.7	1554.48	Brattstrom_1968	1	Chordata	Amphibia	Anura	Craugastoridae		NA	19.5327	19.5327	NA
Dendrobates	auratus	55	34.8	ctmax	NA		N	NA	NA		NA	NA	NA	26	1	10	-83.5	304.8	Brattstrom_1968	1	55	9.5	LT50			N	NA	NA	NA		NA	NA	NA	23	NA	10	-83.5	304.8	Brattstrom_1968	1	Chordata	Amphibia	Anura	Dendrobatidae		NA	22.146	22.146	NA
Hyla	regilla	55	37.7	ctmax	NA		N	NA	NA		NA	NA	NA	30	1	34.12	-116.82	2743.2	Brattstrom_1968	1	55	-1	LT50			N	NA	NA	NA		NA	NA	NA	23	NA	34.12	-116.82	2743.2	Brattstrom_1968	1	Chordata	Amphibia	Anura	Hylidae		NA	-1.96467	-1.96467	NA
Hyla	walkeri	55	38.1	ctmax	NA		N	NA	NA		NA	NA	NA	26	1	16.75	-92.63	2255.52	Brattstrom_1968	1	55	-2.2	LT50			N	NA	NA	NA		NA	NA	NA	23	NA	16.75	-92.63	2255.52	Brattstrom_1968	1	Chordata	Amphibia	Anura	Hylidae		NA	13.6573	13.6573	NA
Leptodactylus	melanotus	55	39.8	ctmax	NA		N	NA	NA		NA	NA	NA	30	1	30	-110.7	304.8	Brattstrom_1968	1	55	5	LT50			N	NA	NA	NA		NA	NA	NA	23	NA	30	-110.7	304.8	Brattstrom_1968	1	Chordata	Amphibia	Anura	Leptodactylidae		NA	12.5453	12.5453	NA
Pachymedusa	dacnicolor	55	28.8	ctmax	NA		N	NA	NA		NA	NA	NA	8	1	24	-106.9	304.8	Brattstrom_1968	1	55	2.5	LT50			N	NA	NA	NA		NA	NA	NA	23	NA	24	-106.9	304.8	Brattstrom_1968	1	Chordata	Amphibia	Anura	Hylidae		NA	20.3593	20.3593	NA
Pseudacris	cadaverina	55	36.8	ctmax	NA		N	NA	NA		NA	NA	NA	30	1	34	-116.7	609.6	Brattstrom_1968	1	55	-1.4	LT50			N	NA	NA	NA		NA	NA	NA	23	NA	34	-116.7	609.6	Brattstrom_1968	1	Chordata	Amphibia	Anura	Hylidae		NA	9.15467	9.15467	NA
Pseudacris	regilla	55	36.6	ctmax	NA		N	NA	NA		NA	NA	NA	30	1	34	-117.7	304.8	Brattstrom_1968	1	55	-1	LT50			N	NA	NA	NA		NA	NA	NA	23	NA	34	-117.7	304.8	Brattstrom_1968	1	Chordata	Amphibia	Anura	Hylidae		NA	12.6333	12.6333	NA
Pternohyla	fodiens	55	39.5	ctmax	NA		N	NA	NA		NA	NA	NA	30	1	28	-109.7	304.8	Brattstrom_1968	1	55	6.5	LT50			N	NA	NA	NA		NA	NA	NA	23	NA	28	-109.7	304.8	Brattstrom_1968	1	Chordata	Amphibia	Anura	Hylidae		NA	17.578	17.578	NA
Rana	cascadae	55	33.6	ctmax	NA		N	NA	NA		NA	NA	NA	30	1	40	-120.8	2133.6	Brattstrom_1968	1	55	-1	LT50			N	NA	NA	NA		NA	NA	NA	23	NA	40	-120.8	2133.6	Brattstrom_1968	1	Chordata	Amphibia	Anura	Ranidae		NA	0.41	0.41	NA
Rana	palmipes	55	36.9	ctmax	NA		N	NA	NA		NA	NA	NA	36	1	9.75	-83.75	579.12	Brattstrom_1968	1	55	-1	LT50			N	NA	NA	NA		NA	NA	NA	23	NA	9.75	-83.75	579.12	Brattstrom_1968	1	Chordata	Amphibia	Anura	Ranidae		NA	18.4833	18.4833	NA
Rana	pipiens	55	35.2	ctmax	NA		N	NA	NA		NA	NA	NA	26	1	16.7	-92.8	2255.5	Brattstrom_1968	1	55	-1.6	LT50			N	NA	NA	NA		NA	NA	NA	23	NA	16.7	-92.8	2255.5	Brattstrom_1968	1	Chordata	Amphibia	Anura	Ranidae		NA	17.3307	17.3307	NA
Rana	pretiosa	55	34.8	ctmax	NA		N	NA	NA		NA	NA	NA	30	1	51	-121.5	609.6	Brattstrom_1968	1	55	-1	LT50			N	NA	NA	NA		NA	NA	NA	23	NA	51	-121.5	609.6	Brattstrom_1968	1	Chordata	Amphibia	Anura	Ranidae		NA	-5.574	-5.574	NA
Rana	warszewitschii	55	32.8	ctmax	NA		N	NA	NA		NA	NA	NA	26	1	10	-83.7	1554.48	Brattstrom_1968	1	55	4.8	LT50			N	NA	NA	NA		NA	NA	NA	23	NA	10	-83.7	1554.48	Brattstrom_1968	1	Chordata	Amphibia	Anura	Ranidae		NA	19.5327	19.5327	NA
Smilisca	baudini	55	40.4	ctmax	NA		N	NA	NA		NA	NA	NA	30	1	30	-106.9	304.8	Brattstrom_1968	1	55	5	LT50			N	NA	NA	NA		NA	NA	NA	23	NA	30	-106.9	304.8	Brattstrom_1968	1	Chordata	Amphibia	Anura	Hylidae		NA	8.06867	8.06867	NA
Spea	hammondii	55	40.3	ctmax	NA		N	NA	NA		NA	NA	NA	30	1	30	-110.3	304.8	Brattstrom_1968	1	55	0	LT50			N	NA	NA	NA		NA	NA	NA	23	NA	30	-110.3	304.8	Brattstrom_1968	1	Chordata	Amphibia	Anura	Pelobatidae		NA	13.44	13.44	NA
Tlalocohyla	smithii	55	42.5	ctmax	NA		N	NA	NA		NA	NA	NA	30	1	22	-104.8	304.8	Brattstrom_1968	1	55	5	LT50			N	NA	NA	NA		NA	NA	NA	23	NA	22	-104.8	304.8	Brattstrom_1968	1	Chordata	Amphibia	Anura	Hylidae		NA	20.9227	20.9227	NA
Anaxyrus	compactilis	55	36.9	ctmax	NA		N	NA	NA		NA	NA	NA	30	1	22	-102	1524	Brattstrom_1968	1	NA						NA	NA	NA		NA	NA	NA		NA	NA	NA	NA		NA	Chordata	Amphibia	Anura	Bufonidae		NA	12.8467	12.8467	NA
Bufo	boreas	55	36.5	ctmax	NA		N	NA	NA		NA	NA	NA	30	1	34.12	-116.82	2743.2	Brattstrom_1968	1	NA						NA	NA	NA		NA	NA	NA		NA	NA	NA	NA		NA	Chordata	Amphibia	Anura	Bufonidae		NA	-1.96467	-1.96467	NA
Rana	boyleri	55	34	ctmax	NA		N	NA	NA		NA	NA	NA	30	1	39.72	-122.81	914.4	Brattstrom_1968	1	NA						NA	NA	NA		NA	NA	NA		NA	NA	NA	NA		NA	Chordata	Amphibia	Anura	Ranidae		NA	3.14267	3.14267	NA
Rana	catesbeiana	55	33.6	ctmax	NA		N	NA	NA		NA	NA	NA	23	1	40.74	-73.95	304.8	Brattstrom_1968	1	NA						NA	NA	NA		NA	NA	NA		NA	NA	NA	NA		NA	Chordata	Amphibia	Anura	Ranidae		2.56051	1.066	2.56051	24.5184
Rana	clamitans	55	35	ctmax	NA		N	NA	NA		NA	NA	NA	23	1	40.74	-73.95	304.8	Brattstrom_1968	1	NA						NA	NA	NA		NA	NA	NA		NA	NA	NA	NA		NA	Chordata	Amphibia	Anura	Ranidae		2.56051	1.066	2.56051	24.5184
Rana	palustris	55	31.3	ctmax	NA		N	NA	NA		NA	NA	NA	23	1	40.74	-73.95	304.8	Brattstrom_1968	1	NA						NA	NA	NA		NA	NA	NA		NA	NA	NA	NA		NA	Chordata	Amphibia	Anura	Ranidae		2.56051	1.066	2.56051	24.5184
Spea	holbrooki	55	34	ctmax	NA		N	NA	NA		NA	NA	NA	23	1	40.74	-73.95	304.8	Brattstrom_1968	1	NA						NA	NA	NA		NA	NA	NA		NA	NA	NA	NA		NA	Chordata	Amphibia	Anura	Pelobatidae		2.56051	1.066	2.56051	24.5184
Adelotus	brevis	8	31.2	ctmax	NA		N	NA	NA		NA	NA	NA	5	1	-33.43	151.35	304.8	Brattstrom_1970	1	NA						NA	NA	NA		NA	NA	NA		NA	NA	NA	NA		NA	Chordata	Amphibia	Anura	Myobatrachidae		16.2546	12.6951	16.2546	23.7649
Cophixalis	ornatus	21	33.3	ctmax	NA		N	NA	NA		NA	NA	NA	30	1	-17.82	146	304.8	Brattstrom_1970	1	NA						NA	NA	NA		NA	NA	NA		NA	NA	NA	NA		NA	Chordata	Amphibia	Anura	Microhylidae		NA	19.9673	19.9673	NA
Crinia	darlingtoni	1	31	ctmax	NA		N	NA	NA		NA	NA	NA	5	1	-28.28	153.11	762	Brattstrom_1970	1	NA						NA	NA	NA		NA	NA	NA		NA	NA	NA	NA		NA	Chordata	Amphibia	Anura	Myobatrachidae		NA	12.54	12.54	NA
Crinia	laevis	9	34.6	ctmax	NA		N	NA	NA		NA	NA	NA	25	1	-37.5	142.5	304.8	Brattstrom_1970	1	NA						NA	NA	NA		NA	NA	NA		NA	NA	NA	NA		NA	Chordata	Amphibia	Anura	Myobatrachidae		NA	8.13267	8.13267	NA
Crinia	parainsignifera	7	34	ctmax	NA		N	NA	NA		NA	NA	NA	25	1	-31.55	147.2	304.8	Brattstrom_1970	1	NA						NA	NA	NA		NA	NA	NA		NA	NA	NA	NA		NA	Chordata	Amphibia	Anura	Myobatrachidae		NA	11.3127	11.3127	NA
Crinia	signifera	39	35.7	ctmax	NA		N	NA	NA		NA	NA	NA	25	1	-38	142.5	304.8	Brattstrom_1970	1	NA						NA	NA	NA		NA	NA	NA		NA	NA	NA	NA		NA	Chordata	Amphibia	Anura	Myobatrachidae		NA	8.99533	8.99533	NA
Crinia	victoriana	45	35	ctmax	NA		N	NA	NA		NA	NA	NA	25	1	-37	144.3	304.8	Brattstrom_1970	1	NA						NA	NA	NA		NA	NA	NA		NA	NA	NA	NA		NA	Chordata	Amphibia	Anura	Myobatrachidae		NA	7.06467	7.06467	NA
Cyclorana	alboguttatus	11	33.8	ctmax	NA		N	NA	NA		NA	NA	NA	5	1	-20	146.8	304.8	Brattstrom_1970	1	NA						NA	NA	NA		NA	NA	NA		NA	NA	NA	NA		NA	Chordata	Amphibia	Anura	Hylidae		NA	17.9307	17.9307	NA
Hyla	alpina	36	32.9	ctmax	NA		N	NA	NA		NA	NA	NA	25	1	-36.41	148.4	1981.2	Brattstrom_1970	1	NA						NA	NA	NA		NA	NA	NA		NA	NA	NA	NA		NA	Chordata	Amphibia	Anura	Hylidae		NA	-0.816667	-0.816667	NA
Hyla	aurea	4	36.2	ctmax	NA		N	NA	NA		NA	NA	NA	30	1	-38.59	146.1	304.8	Brattstrom_1970	1	NA						NA	NA	NA		NA	NA	NA		NA	NA	NA	NA		NA	Chordata	Amphibia	Anura	Hylidae		NA	9.59267	9.59267	NA
Hyla	bicolor	18	41.4	ctmax	NA		N	NA	NA		NA	NA	NA	30	1	-17.93	145.92	304.8	Brattstrom_1970	1	NA						NA	NA	NA		NA	NA	NA		NA	NA	NA	NA		NA	Chordata	Amphibia	Anura	Hylidae		NA	19.662	19.662	NA
Hyla	caerulea	7	39.3	ctmax	NA		N	NA	NA		NA	NA	NA	30	1	-21	148.3	304.8	Brattstrom_1970	1	NA						NA	NA	NA		NA	NA	NA		NA	NA	NA	NA		NA	Chordata	Amphibia	Anura	Hylidae		NA	15.8033	15.8033	NA
Hyla	chloris	2	38.9	ctmax	NA		N	NA	NA		NA	NA	NA	30	1	-17.27	145.48	731.5	Brattstrom_1970	1	NA						NA	NA	NA		NA	NA	NA		NA	NA	NA	NA		NA	Chordata	Amphibia	Anura	Hylidae		NA	16.85	16.85	NA
Hyla	citropa	4	30.7	ctmax	NA		N	NA	NA		NA	NA	NA	5	1	-30.5	152.9	1371.6	Brattstrom_1970	1	NA						NA	NA	NA		NA	NA	NA		NA	NA	NA	NA		NA	Chordata	Amphibia	Anura	Hylidae		NA	13.696	13.696	NA
Hyla	ewingi	8	32.8	ctmax	NA		N	NA	NA		NA	NA	NA	10	1	-38	145.2	304.8	Brattstrom_1970	1	NA						NA	NA	NA		NA	NA	NA		NA	NA	NA	NA		NA	Chordata	Amphibia	Anura	Hylidae		NA	9.944	9.944	NA
Hyla	freycineti	2	31.3	ctmax	NA		N	NA	NA		NA	NA	NA	5	1	-33.38	151.3	304.8	Brattstrom_1970	1	NA						NA	NA	NA		NA	NA	NA		NA	NA	NA	NA		NA	Chordata	Amphibia	Anura	Hylidae		NA	12.146	12.146	NA
Hyla	glauerti	73	37.5	ctmax	NA		N	NA	NA		NA	NA	NA	25	1	-34	145.92	304.8	Brattstrom_1970	1	NA						NA	NA	NA		NA	NA	NA		NA	NA	NA	NA		NA	Chordata	Amphibia	Anura	Hylidae		NA	9.95333	9.95333	NA
Hyla	gracilenta	32	38.3	ctmax	NA		N	NA	NA		NA	NA	NA	30	1	-17.27	145.48	731.5	Brattstrom_1970	1	NA						NA	NA	NA		NA	NA	NA		NA	NA	NA	NA		NA	Chordata	Amphibia	Anura	Hylidae		NA	16.85	16.85	NA
Hyla	lesueuri	5	33.1	ctmax	NA		N	NA	NA		NA	NA	NA	25	1	-38	148.2	304.8	Brattstrom_1970	1	NA						NA	NA	NA		NA	NA	NA		NA	NA	NA	NA		NA	Chordata	Amphibia	Anura	Hylidae		12.4155	NA	12.4155	19.7838
Hyla	peroni	38	36.3	ctmax	NA		N	NA	NA		NA	NA	NA	25	1	-34	151.3	304.5	Brattstrom_1970	1	NA						NA	NA	NA		NA	NA	NA		NA	NA	NA	NA		NA	Chordata	Amphibia	Anura	Hylidae		16.0558	NA	16.0558	23.9997
Hyla	phyllochroa	26	29.7	ctmax	NA		N	NA	NA		NA	NA	NA	5	1	-38	148.2	304.8	Brattstrom_1970	1	NA						NA	NA	NA		NA	NA	NA		NA	NA	NA	NA		NA	Chordata	Amphibia	Anura	Hylidae		12.4155	NA	12.4155	19.7838
Hyla	rothi	25	39.4	ctmax	NA		N	NA	NA		NA	NA	NA	30	1	-17.93	145.92	304.8	Brattstrom_1970	1	NA						NA	NA	NA		NA	NA	NA		NA	NA	NA	NA		NA	Chordata	Amphibia	Anura	Hylidae		NA	19.662	19.662	NA
Hyla	rubella	18	38.7	ctmax	NA		N	NA	NA		NA	NA	NA	30	1	-18	145.9	304.8	Brattstrom_1970	1	NA						NA	NA	NA		NA	NA	NA		NA	NA	NA	NA		NA	Chordata	Amphibia	Anura	Hylidae		NA	19.9933	19.9933	NA
Hyla	verreauxi	1	32	ctmax	NA		N	NA	NA		NA	NA	NA	10	1	-37.48	148.17	304.8	Brattstrom_1970	1	NA						NA	NA	NA		NA	NA	NA		NA	NA	NA	NA		NA	Chordata	Amphibia	Anura	Hylidae		NA	9.15333	9.15333	NA
Limnodynastes	dorsalis	5	36.5	ctmax	NA		N	NA	NA		NA	NA	NA	30	1	-31.1	150.93	609.6	Brattstrom_1970	1	NA						NA	NA	NA		NA	NA	NA		NA	NA	NA	NA		NA	Chordata	Amphibia	Anura	Myobatrachidae		NA	10.154	10.154	NA
Limnodynastes	fletcheri	10	28.3	ctmax	NA		N	NA	NA		NA	NA	NA	5	1	-31.55	147.2	304.8	Brattstrom_1970	1	NA						NA	NA	NA		NA	NA	NA		NA	NA	NA	NA		NA	Chordata	Amphibia	Anura	Myobatrachidae		NA	11.3127	11.3127	NA
Limnodynastes	peroni	5	34.1	ctmax	NA		N	NA	NA		NA	NA	NA	30	1	-18	145.9	304.8	Brattstrom_1970	1	NA						NA	NA	NA		NA	NA	NA		NA	NA	NA	NA		NA	Chordata	Amphibia	Anura	Myobatrachidae		NA	19.9933	19.9933	NA
Limnodynastes	Salmini	3	34.5	ctmax	NA		N	NA	NA		NA	NA	NA	10	1	-34	151.3	304.8	Brattstrom_1970	1	NA						NA	NA	NA		NA	NA	NA		NA	NA	NA	NA		NA	Chordata	Amphibia	Anura	Myobatrachidae		16.0558	NA	16.0558	23.9997
Limnodynastes	tasmaniensis	38	34.9	ctmax	NA		N	NA	NA		NA	NA	NA	25	1	-38	142.5	304.8	Brattstrom_1970	1	NA						NA	NA	NA		NA	NA	NA		NA	NA	NA	NA		NA	Chordata	Amphibia	Anura	Myobatrachidae		NA	8.99533	8.99533	NA
Cyclorana	brevipes	21	40	ctmax	NA		N	NA	NA		NA	NA	NA	30	1	21	145.9	304.8	Brattstrom_1970	1	NA						NA	NA	NA		NA	NA	NA		NA	NA	NA	NA		NA	Chordata	Amphibia	Anura	Hylidae		24.7946	NA	24.7946	30.3926
Myxophyes	fasciolatus	7	30.5	ctmax	NA		N	NA	NA		NA	NA	NA	30	1	-33.43	151.35	304.8	Brattstrom_1970	1	NA						NA	NA	NA		NA	NA	NA		NA	NA	NA	NA		NA	Chordata	Amphibia	Anura	Myobatrachidae		16.2546	12.6951	16.2546	23.7649
Neobatrachus	pictus	1	29.3	ctmax	NA		N	NA	NA		NA	NA	NA	5	1	-31.1	150.93	609.6	Brattstrom_1970	1	NA						NA	NA	NA		NA	NA	NA		NA	NA	NA	NA		NA	Chordata	Amphibia	Anura	Myobatrachidae		NA	10.154	10.154	NA
Philoria	frosti	28	28.8	ctmax	NA		N	NA	NA		NA	NA	NA	25	1	-37.84	146.27	944.9	Brattstrom_1970	1	NA						NA	NA	NA		NA	NA	NA		NA	NA	NA	NA		NA	Chordata	Amphibia	Anura	Myobatrachidae		NA	2.83533	2.83533	NA
Philoria	loveridgei	2	30.5	ctmax	NA		N	NA	NA		NA	NA	NA	10	1	-28.28	153.11	762	Brattstrom_1970	1	NA						NA	NA	NA		NA	NA	NA		NA	NA	NA	NA		NA	Chordata	Amphibia	Anura	Myobatrachidae		NA	12.54	12.54	NA
Philoria	sphagnicola	6	25.8	ctmax	NA		N	NA	NA		NA	NA	NA	5	1	-30.5	152.9	1525	Brattstrom_1970	1	NA						NA	NA	NA		NA	NA	NA		NA	NA	NA	NA		NA	Chordata	Amphibia	Anura	Myobatrachidae		NA	13.696	13.696	NA
Pseudophryne	bibroni	13	36.2	ctmax	NA		N	NA	NA		NA	NA	NA	25	1	-37	145.9	304.8	Brattstrom_1970	1	NA						NA	NA	NA		NA	NA	NA		NA	NA	NA	NA		NA	Chordata	Amphibia	Anura	Myobatrachidae		NA	7.67	7.67	NA
Pseudophryne	corroboree	10	35.2	ctmax	NA		N	NA	NA		NA	NA	NA	25	1	-36.39	148.43	1828.8	Brattstrom_1970	1	NA						NA	NA	NA		NA	NA	NA		NA	NA	NA	NA		NA	Chordata	Amphibia	Anura	Myobatrachidae		NA	0.0459999	0.0459999	NA
Pseudophryne	dendyi	6	34.8	ctmax	NA		N	NA	NA		NA	NA	NA	5	1	-30.51	151.66	1371.6	Brattstrom_1970	1	NA						NA	NA	NA		NA	NA	NA		NA	NA	NA	NA		NA	Chordata	Amphibia	Anura	Myobatrachidae		NA	7.18	7.18	NA
Eleutherodactylus	coqui	10	37.2	ctmax	0.8	SD	N	NA	NA		NA	NA	NA		0.5	18.4	-65.8	15	Christian_et_al_1988	1	10	7.5	ctmin	0.72	SD	N	NA	NA	NA		NA	NA	NA	20	0.5	18.4	-65.8	15	Christian_et_al_1988	1	Chordata	Amphibia	Anura	Eleutherodactylidae		25.4218	24.2833	25.4218	29.4155
Eleutherodactylus	portoricensus	13	36.3	ctmax	0.72	SD	N	NA	NA		NA	NA	NA		0.5	18.31	-65.75	500	Christian_et_al_1988	1	8	7.5	ctmin	0.5	SD	N	NA	NA	NA		NA	NA	NA	20	0.5	18.31	-65.75	500	Christian_et_al_1988	1	Chordata	Amphibia	Anura	Eleutherodactylidae		NA	21.9553	21.9553	NA
Plethodon	glutinosus	10	34.3	ctmax	0.21	SE	N	NA	NA		NA	NA	NA	25	1	40.78	-75.28	1100	Elwood_2003	1	NA						NA	NA	NA		NA	NA	NA		NA	NA	NA	NA		NA	Chordata	Amphibia	Caudata	Plethodontidae		NA	-1.53933	-1.53933	NA
Ambystoma	jeffersonianum	16	34	ctmax	0.06	SD	N	NA	NA		NA	NA	NA	10	NA	40.23	-76.85	422.2	Gatz_1971	1	NA						NA	NA	NA		NA	NA	NA		NA	NA	NA	NA		NA	Chordata	Amphibia	Caudata	Ambystomatidae		NA	-0.174	-0.174	NA
Rana	virgatipes	24	38	ctmax	0.21	SE	N	NA	NA		NA	NA	NA	25	0.54	40.1	-74.8	24	Holzman_&_McManus_1973	1	NA						NA	NA	NA		NA	NA	NA		NA	NA	NA	NA		NA	Chordata	Amphibia	Anura	Ranidae		NA	0.936667	0.936667	NA
Ambystoma	macrodactylum	NA	35	ctmax	0.8	SD	N	NA	NA		NA	NA	NA	20	0.5	44.9	-117.22	1140	Howard_et_al_1983	1	NA						NA	NA	NA		NA	NA	NA		NA	NA	NA	NA		NA	Chordata	Amphibia	Caudata	Ambystomatidae		NA	-2.76333	-2.76333	NA
Litoria	gracilenta	NA	39	ctmax	NA		N	NA	NA		NA	NA	NA	25	0.33	-27.5	153	5	Johnson_1972	1	NA						NA	NA	NA		NA	NA	NA		NA	NA	NA	NA		NA	Chordata	Amphibia	Anura	Hylidae		NA	15.2229	15.2229	NA
Desmognathus	fuscus	7	34.9	ctmax	NA		N	NA	NA		NA	NA	NA	25	0.75	39.7	-84.7	300	Layne_&_Claussen_1982a	1	6	-2.3	ctmin			N	NA	NA	NA		NA	NA	NA	5	0.75	39.7	-84.7	300	Layne_&_Claussen_1982a	1	Chordata	Amphibia	Caudata	Plethodontidae		NA	-1.76067	-1.76067	NA
Eurycea	bislineata	7	35	ctmax	NA		N	NA	NA		NA	NA	NA	25	0.75	39.7	-84.7	300	Layne_&_Claussen_1982ab	1	6	-2	ctmin			N	NA	NA	NA		NA	NA	NA	5	0.75	39.7	-84.7	300	Layne_&_Claussen_1982ab	1	Chordata	Amphibia	Caudata	Plethodontidae		NA	-1.76067	-1.76067	NA
Hyla	labialis	28	38.6	ctmax	NA		N	NA	NA		NA	NA	NA	25	1	4.38	-74.13	3050	Mahoney_&_Hutchison_1969	1	NA						NA	NA	NA		NA	NA	NA		NA	NA	NA	NA		NA	Chordata	Amphibia	Anura	Hylidae		NA	9.85467	9.85467	NA
Lithobates	sylvatica	11	33.9	ctmax	0.5	SD	N	NA	NA		NA	NA	NA	15	NA	42.63	-83.22	67	Manis_&_Claussen_1986	1	NA	0.1	ctmin			N	NA	NA	NA		NA	NA	NA	15	0.75	37.34	-84.18	326	Manis_&_Claussen_1986	1	Chordata	Amphibia	Anura	Ranidae		NA	-3.75067	-3.75067	NA
Taricha	torosa	NA	38	LT100	NA		N	NA	NA		NA	NA	NA	30	NA	32.97	-116.74	146	McFarland_1955	1	NA						NA	NA	NA		NA	NA	NA		NA	NA	NA	NA		NA	Chordata	Amphibia	Caudata	Salamandridae		NA	12.2133	12.2133	NA
Pseudacris	triseriata	3	38.1	ctmax	0.058	SD	N	NA	NA		NA	NA	NA	20	0.5	40.6	-105.83	3040	Miller_&_Packard_1977	1	NA	-3	SCP			N	NA	NA	NA		NA	NA	NA	0	0.07	50.23	-99.83	1681	MacArthur_&_Dandy_1982	1	Chordata	Amphibia	Anura	Hylidae		NA	-6.13333	-6.13333	NA
Hylarana	erythraea	NA	34.8	ctmax	NA		N	NA	NA		NA	NA	NA	22	0.5	14.09	121.49	1100	Scheffers_et_al_2014	1	NA						NA	NA	NA		NA	NA	NA		NA	NA	NA	NA		NA	Chordata	Amphibia	Anura	Ranidae		NA	22.004	22.004	NA
Hylarana	luzonensis	NA	34.1	ctmax	NA		N	NA	NA		NA	NA	NA	22	0.5	14.09	121.49	1100	Scheffers_et_al_2014	1	NA						NA	NA	NA		NA	NA	NA		NA	NA	NA	NA		NA	Chordata	Amphibia	Anura	Ranidae		NA	22.004	22.004	NA
Kaloula	kalingensis	NA	34.3	ctmax	NA		N	NA	NA		NA	NA	NA	22	0.5	14.09	121.49	1100	Scheffers_et_al_2014	1	NA						NA	NA	NA		NA	NA	NA		NA	NA	NA	NA		NA	Chordata	Amphibia	Anura	Microhylidae		NA	22.004	22.004	NA
Limnonectes	woodworthi	NA	35.9	ctmax	NA		N	NA	NA		NA	NA	NA	22	0.5	14.09	121.49	1100	Scheffers_et_al_2014	1	NA						NA	NA	NA		NA	NA	NA		NA	NA	NA	NA		NA	Chordata	Amphibia	Anura	Dicroglossidae		NA	22.004	22.004	NA
Occidozyga	laevis	NA	35.3	ctmax	NA		N	NA	NA		NA	NA	NA	22	0.5	14.09	121.49	1100	Scheffers_et_al_2014	1	NA						NA	NA	NA		NA	NA	NA		NA	NA	NA	NA		NA	Chordata	Amphibia	Anura	Dicroglossidae		NA	22.004	22.004	NA
Philautus	surdus	NA	33.6	ctmax	NA		N	NA	NA		NA	NA	NA	22	0.5	14.09	121.49	1100	Scheffers_et_al_2014	1	NA						NA	NA	NA		NA	NA	NA		NA	NA	NA	NA		NA	Chordata	Amphibia	Anura	Rhacophoridae		NA	22.004	22.004	NA
Platymantis	banahao	NA	33.8	ctmax	NA		N	NA	NA		NA	NA	NA	22	0.5	14.09	121.49	1100	Scheffers_et_al_2014	1	NA						NA	NA	NA		NA	NA	NA		NA	NA	NA	NA		NA	Chordata	Amphibia	Anura	Ceratobatrachidae		NA	22.004	22.004	NA
Platymantis	corrugatus	NA	33.7	ctmax	NA		N	NA	NA		NA	NA	NA	22	0.5	14.09	121.49	1100	Scheffers_et_al_2014	1	NA						NA	NA	NA		NA	NA	NA		NA	NA	NA	NA		NA	Chordata	Amphibia	Anura	Ceratobatrachidae		NA	22.004	22.004	NA
Platymantis	dorsalis	NA	32.9	ctmax	NA		N	NA	NA		NA	NA	NA	22	0.5	14.09	121.49	1100	Scheffers_et_al_2014	1	NA						NA	NA	NA		NA	NA	NA		NA	NA	NA	NA		NA	Chordata	Amphibia	Anura	Ceratobatrachidae		NA	22.004	22.004	NA
Platymantis	luzonensis	NA	34.7	ctmax	NA		N	NA	NA		NA	NA	NA	22	0.5	14.09	121.49	1100	Scheffers_et_al_2014	1	NA						NA	NA	NA		NA	NA	NA		NA	NA	NA	NA		NA	Chordata	Amphibia	Anura	Ceratobatrachidae		NA	22.004	22.004	NA
Ambystoma	maculatum	15	38.5	ctmax	0.3	SD	N	NA	NA		NA	NA	NA	15	NA	35.55	-91.62	184	Sealander_1969	1	NA						NA	NA	NA		NA	NA	NA		NA	NA	NA	NA		NA	Chordata	Amphibia	Caudata	Ambystomatidae		NA	4.30467	4.30467	NA
Eurycea	longicauda	15	37.6	ctmax	0.7	SD	N	NA	NA		NA	NA	NA	15	NA	36.11	-94.33	377	Sealander_1969	1	NA						NA	NA	NA		NA	NA	NA		NA	NA	NA	NA		NA	Chordata	Amphibia	Caudata	Plethodontidae		NA	3.32667	3.32667	NA
Eurycea	lucifuga	15	37.2	ctmax	0.4	SD	N	NA	NA		NA	NA	NA	15	NA	36.11	-94.33	377	Sealander_1969	1	NA						NA	NA	NA		NA	NA	NA		NA	NA	NA	NA		NA	Chordata	Amphibia	Caudata	Plethodontidae		NA	3.32667	3.32667	NA
Eurycea	multiplicata	15	37.5	ctmax	0.6	SD	N	NA	NA		NA	NA	NA	15	NA	36.1	-90.36	426.7	Sealander_1969	1	NA						NA	NA	NA		NA	NA	NA		NA	NA	NA	NA		NA	Chordata	Amphibia	Caudata	Plethodontidae		NA	3.79067	3.79067	NA
Bufo	woodhousii_fowleri	3	41.1	ctmax	NA		N	NA	NA		NA	NA	NA	22	1	41.78	-70.1	15	Sherman_1980	1	NA						NA	NA	NA		NA	NA	NA		NA	NA	NA	NA		NA	Chordata	Amphibia	Anura	Bufonidae		2.29807	0.235185	2.29807	21.387
Cophixalus	aenigma	3	28.09	ctmax	2.31	SD	N	NA	NA		NA	NA	NA	F	1	-16.4	145.2	35	Storlie_et_al_2005	1	NA						NA	NA	NA		NA	NA	NA		NA	NA	NA	NA		NA	Chordata	Amphibia	Anura	Microhylidae		NA	16.5733	16.5733	NA
Cophixalus	bombiens	10	32.04	ctmax	3.16	SD	N	NA	NA		NA	NA	NA	F	NA	-16.24	144.97	1000	Storlie_et_al_2005	1	NA						NA	NA	NA		NA	NA	NA		NA	NA	NA	NA		NA	Chordata	Amphibia	Anura	Microhylidae		NA	15.6067	15.6067	NA
Cophixalus	exiguus	6	35.93	ctmax	1	SD	N	NA	NA		NA	NA	NA	F	NA	-15.71	145.27	280	Storlie_et_al_2005	1	NA						NA	NA	NA		NA	NA	NA		NA	NA	NA	NA		NA	Chordata	Amphibia	Anura	Microhylidae		NA	20.6573	20.6573	NA
Cophixalus	hosmeri	4	31.73	ctmax	0.41	SD	N	NA	NA		NA	NA	NA	F	NA	-16.43	145.2	1235	Storlie_et_al_2005	1	NA						NA	NA	NA		NA	NA	NA		NA	NA	NA	NA		NA	Chordata	Amphibia	Anura	Microhylidae		NA	16.622	16.622	NA
Cophixalus	infacetus	5	35.08	ctmax	0.71	SD	N	NA	NA		NA	NA	NA	F	NA	-17.7	145.52	1000	Storlie_et_al_2005	1	NA						NA	NA	NA		NA	NA	NA		NA	NA	NA	NA		NA	Chordata	Amphibia	Anura	Microhylidae		NA	15.0553	15.0553	NA
Cophixalus	mcdonaldi	8	32.77	ctmax	0.65	SD	N	NA	NA		NA	NA	NA	F	NA	-19.49	146.97	45	Storlie_et_al_2005	1	NA						NA	NA	NA		NA	NA	NA		NA	NA	NA	NA		NA	Chordata	Amphibia	Anura	Microhylidae		NA	16.56	16.56	NA
Cophixalus	neglectus	13	30.7	ctmax	2.56	SD	N	NA	NA		NA	NA	NA	F	NA	-17.4	145.78	85	Storlie_et_al_2005	1	NA						NA	NA	NA		NA	NA	NA		NA	NA	NA	NA		NA	Chordata	Amphibia	Anura	Microhylidae		NA	17.2967	17.2967	NA
Paa	spinosa	8	42.1	ctmax	1.9	SD	N	NA	NA		NA	NA	NA	19	0.5	24.48	112.63	20	Zheng_&_Lui_2010	1	NA						NA	NA	NA		NA	NA	NA		NA	NA	NA	NA		NA	Chordata	Amphibia	Anura	Dicroglossidae		NA	10.5247	10.5247	NA
Desmognathus	ochrophaeus	9	31.5	ctmax	0.14	SE	N	NA	NA		NA	NA	NA	21.5	NA	37.4	-80.5	1432	Zweifel_1957	1	NA						NA	NA	NA		NA	NA	NA		NA	NA	NA	NA		NA	Chordata	Amphibia	Caudata	Plethodontidae		NA	0.0846666	0.0846666	NA
Desmognathus	quadramaculatus	19	31.9	ctmax	0.08	SE	N	NA	NA		NA	NA	NA	21.5	NA	37.4	-80.5	1158	Zweifel_1957	1	NA						NA	NA	NA		NA	NA	NA		NA	NA	NA	NA		NA	Chordata	Amphibia	Caudata	Plethodontidae		NA	0.0846666	0.0846666	NA
Notophthalmus	viridescens	10	37.3	ctmax	0.2	SE	N	NA	NA		NA	NA	NA	21.5	NA	37.4	-80.5	1158	Zweifel_1957	1	NA						NA	NA	NA		NA	NA	NA		NA	NA	NA	NA		NA	Chordata	Amphibia	Caudata	Salamandridae		NA	0.0846666	0.0846666	NA
Pseudotriton	ruber	2	35.3	ctmax	NA		N	NA	NA		NA	NA	NA	21.5	NA	37.4	-80.5	1158	Zweifel_1957	1	NA						NA	NA	NA		NA	NA	NA		NA	NA	NA	NA		NA	Chordata	Amphibia	Caudata	Plethodontidae		NA	0.0846666	0.0846666	NA
Acris	crepitans	NA	NA		NA			NA	NA		NA	NA	NA		NA	NA	NA	NA		NA	55	-1	LT50			N	NA	NA	NA		NA	NA	NA	23	NA	29.95	-90.08	304.8	Brattstrom_1968	1	Chordata	Amphibia	Anura	Hylidae		NA	NA	NA	NA
Bufo	luetkenii	NA	NA		NA			NA	NA		NA	NA	NA		NA	NA	NA	NA		NA	5	7.8	LT50			N	NA	NA	NA		NA	NA	NA	23	NA	14	-86	304.8	Brattstrom_1968	1	Chordata	Amphibia	Anura	Bufonidae		NA	NA	NA	NA
Cranopsis	coccifer	NA	NA		NA			NA	NA		NA	NA	NA		NA	NA	NA	NA		NA	55	2.8	LT50			N	NA	NA	NA		NA	NA	NA	23	NA	10	-84	1219.2	Brattstrom_1968	1	Chordata	Amphibia	Anura	Bufonidae		NA	NA	NA	NA
Craugastor	fitzingeri	NA	NA		NA			NA	NA		NA	NA	NA		NA	NA	NA	NA		NA	55	8	LT50			N	NA	NA	NA		NA	NA	NA	23	NA	9.15	-79.85	304.8	Brattstrom_1968	1	Chordata	Amphibia	Anura	Craugastoridae		NA	NA	NA	NA
Engystomops	pustulosus	NA	NA		NA			NA	NA		NA	NA	NA		NA	NA	NA	NA		NA	55	6	LT50			N	NA	NA	NA		NA	NA	NA	23	NA	9.15	-79.85	304.8	Brattstrom_1968	1	Chordata	Amphibia	Anura	Leptodactylidae		NA	NA	NA	NA
Gastrophyrne	mazatlanensis	NA	NA		NA			NA	NA		NA	NA	NA		NA	NA	NA	NA		NA	5	2.5	LT50			N	NA	NA	NA		NA	NA	NA	23	NA	31	-112	304.8	Brattstrom_1968	1	Chordata	Amphibia	Anura	Microhylidae		NA	NA	NA	NA
Hyalinobatrachium	fleischmanni	NA	NA		NA			NA	NA		NA	NA	NA		NA	NA	NA	NA		NA	55	2.5	LT50			N	NA	NA	NA		NA	NA	NA	23	NA	10	-84	1371.6	Brattstrom_1968	1	Chordata	Amphibia	Anura	Centrolenidae		NA	NA	NA	NA
Hyla	phaeota	NA	NA		NA			NA	NA		NA	NA	NA		NA	NA	NA	NA		NA	5	2.8	LT50			N	NA	NA	NA		NA	NA	NA	23	NA	29.95	-90.08	609.6	Brattstrom_1968	1	Chordata	Amphibia	Anura	Hylidae		NA	NA	NA	NA
Hyla	squirella	NA	NA		NA			NA	NA		NA	NA	NA		NA	NA	NA	NA		NA	55	-1	LT50			N	NA	NA	NA		NA	NA	NA	23	NA	29.95	-90.08	304.8	Brattstrom_1968	1	Chordata	Amphibia	Anura	Hylidae		NA	NA	NA	NA
Hypophacus	sp.1	NA	NA		NA			NA	NA		NA	NA	NA		NA	NA	NA	NA		NA	5	2.5	LT50			N	NA	NA	NA		NA	NA	NA	23	NA	31	-112	304.8	Brattstrom_1968	1	Chordata	Amphibia	Anura	Microhylidae		NA	NA	NA	NA
Leptodactylus	pentadactylus	NA	NA		NA			NA	NA		NA	NA	NA		NA	NA	NA	NA		NA	5	6	LT50			N	NA	NA	NA		NA	NA	NA	23	NA	9.15	-79.85	304.8	Brattstrom_1968	1	Chordata	Amphibia	Anura	Leptodactylidae		NA	NA	NA	NA
Scinax	staufferi	NA	NA		NA			NA	NA		NA	NA	NA		NA	NA	NA	NA		NA	55	7.5	LT50			N	NA	NA	NA		NA	NA	NA	23	NA	15	-90.6	1219.2	Brattstrom_1968	1	Chordata	Amphibia	Anura	Hylidae		NA	NA	NA	NA
Hyla	chrysocelis	NA	NA		NA			NA	NA		NA	NA	NA		NA	NA	NA	NA		NA	NA	2.1	ctmin			N	NA	NA	NA		NA	NA	NA	25	0.65	32.6	-85.3	200	Layne_&_Romano_1985	1	Chordata	Amphibia	Anura	Hylidae		NA	NA	NA	NA
Hyla	cinerea	NA	NA		NA			NA	NA		NA	NA	NA		NA	NA	NA	NA		NA	NA	4.7	ctmin			N	NA	NA	NA		NA	NA	NA	25	0.65	32.6	-85.3	200	Layne_&_Romano_1985	1	Chordata	Amphibia	Anura	Hylidae		NA	NA	NA	NA
Hyla	gratiosa	NA	NA		NA			NA	NA		NA	NA	NA		NA	NA	NA	NA		NA	NA	5.1	ctmin			N	NA	NA	NA		NA	NA	NA	25	0.65	32.6	-85.3	200	Layne_&_Romano_1985	1	Chordata	Amphibia	Anura	Hylidae		NA	NA	NA	NA
Agroeca	proxima	10	37.4	ctmax	0.4	SD	N	NA	NA		NA	NA	NA	15	0.5	55.4	14.19	3	Almquist_1970	1	81	-6.7	LT50			N	NA	NA	NA		NA	NA	NA	4	0.02	55.4	14.19	3	Almquist_1970	1	Arthropoda	Arachnida	Araneae	Liocranidae		0.884213	0.969048	0.884213	19.2341
Clubiona	diversa	15	41.4	ctmax	0.3	SD	N	NA	NA		NA	NA	NA	15	0.5	55.4	14.19	3	Almquist_1970	1	91	-10.2	LT50			N	NA	NA	NA		NA	NA	NA	4	0.02	55.4	14.19	3	Almquist_1970	1	Arthropoda	Arachnida	Araneae	Clubionidae		0.884213	0.969048	0.884213	19.2341
Clubiona	similis	19	42.2	ctmax	0.5	SD	N	NA	NA		NA	NA	NA	15	0.5	55.4	14.19	3	Almquist_1970	1	231	-16.9	LT50			N	NA	NA	NA		NA	NA	NA	4	0.02	55.4	14.19	3	Almquist_1970	1	Arthropoda	Arachnida	Araneae	Clubionidae		0.884213	0.969048	0.884213	19.2341
Clubiona	trivialis	15	42.1	ctmax	0.3	SD	N	NA	NA		NA	NA	NA	15	0.5	55.4	14.19	3	Almquist_1970	1	45	-7.4	LT50			N	NA	NA	NA		NA	NA	NA	4	0.02	55.4	14.19	3	Almquist_1970	1	Arthropoda	Arachnida	Araneae	Clubionidae		0.884213	0.969048	0.884213	19.2341
Crustulina	guttata	10	41.8	ctmax	0.6	SD	N	NA	NA		NA	NA	NA	15	0.5	55.4	14.19	3	Almquist_1970	1	60	-8	LT50			N	NA	NA	NA		NA	NA	NA	15	0.5	55.4	14.19	3	Almquist_1970	1	Arthropoda	Arachnida	Araneae	Theridiidae		0.884213	0.969048	0.884213	19.2341
Dipoena	inornata	11	43.2	ctmax	0.3	SD	N	NA	NA		NA	NA	NA	15	0.5	55.4	14.19	3	Almquist_1970	1	110	-16.4	LT50			N	NA	NA	NA		NA	NA	NA	4	0.02	55.4	14.19	3	Almquist_1970	1	Arthropoda	Arachnida	Araneae	Theridiidae		0.884213	0.969048	0.884213	19.2341
Oedothorax	apicatus	10	40.8	ctmax	0.6	SD	N	NA	NA		NA	NA	NA	15	0.5	55.4	14.19	3	Almquist_1970	1	86	-7.5	LT50			N	NA	NA	NA		NA	NA	NA	4	0.02	55.4	14.19	3	Almquist_1970	1	Arthropoda	Arachnida	Araneae	Linyphiidae		0.884213	0.969048	0.884213	19.2341
Pardosa	nigriceps	5	39.7	ctmax	0.6	SD	N	NA	NA		NA	NA	NA	15	0.5	55.4	14.19	3	Almquist_1970	1	67	-7.2	LT50			N	NA	NA	NA		NA	NA	NA	4	0.02	55.4	14.19	3	Almquist_1970	1	Arthropoda	Arachnida	Araneae	Lycosidae		0.884213	0.969048	0.884213	19.2341
Philodromus	aureolus	5	42.1	ctmax	0.5	SD	N	NA	NA		NA	NA	NA	15	0.5	55.4	14.19	3	Almquist_1970	1	82	-10.8	LT50			N	NA	NA	NA		NA	NA	NA	4	0.02	55.4	14.19	3	Almquist_1970	1	Arthropoda	Arachnida	Araneae	Philodromidae		0.884213	0.969048	0.884213	19.2341
Scotina	gracilipes	20	41.4	ctmax	0.7	SD	N	NA	NA		NA	NA	NA	15	0.5	55.4	14.19	3	Almquist_1970	1	53	-6.9	LT50			N	NA	NA	NA		NA	NA	NA	4	0.02	55.4	14.19	3	Almquist_1970	1	Arthropoda	Arachnida	Araneae	Liocranidae		0.884213	0.969048	0.884213	19.2341
Stemonyphantes	lineatus	17	40.5	ctmax	1	SD	N	NA	NA		NA	NA	NA	15	0.5	55.4	14.19	3	Almquist_1970	1	67	-13.3	LT50			N	NA	NA	NA		NA	NA	NA	4	0.02	56.4	14.19	3	Almquist_1970	1	Arthropoda	Arachnida	Araneae	Linyphiidae		0.884213	0.969048	0.884213	19.2341
Tibellus	oblongus	17	42.8	ctmax	1	SD	N	NA	NA		NA	NA	NA	15	0.5	55.4	14.19	3	Almquist_1970	1	72	-13	LT50			N	NA	NA	NA		NA	NA	NA	4	0.02	55.4	14.19	3	Almquist_1970	1	Arthropoda	Arachnida	Araneae	Thomisidae		0.884213	0.969048	0.884213	19.2341
Euophrys	frontalis	10	45.7	ctmax	0.3	SD	N	NA	NA		NA	NA	NA	15	0.5	55.4	14.19	3	Almquist_1970	1	NA						NA	NA	NA		NA	NA	NA		NA	NA	NA	NA		NA	Arthropoda	Arachnida	Araneae	Salticidae		0.884213	0.969048	0.884213	19.2341
Phrurolithus	festivus	5	45.6	ctmax	0.7	SD	N	NA	NA		NA	NA	NA	15	0.5	55.4	14.19	3	Almquist_1970	1	NA						NA	NA	NA		NA	NA	NA		NA	NA	NA	NA		NA	Arthropoda	Arachnida	Araneae	Corinnidae		0.884213	0.969048	0.884213	19.2341
Zelotes	serotinus	12	45.7	ctmax	1.4	SD	N	NA	NA		NA	NA	NA	15	0.5	55.4	14.19	3	Almquist_1970	1	NA						NA	NA	NA		NA	NA	NA		NA	NA	NA	NA		NA	Arthropoda	Arachnida	Araneae	Gnaphosidae		0.884213	0.969048	0.884213	19.2341
Zora	spinimana	15	41.8	ctmax	0.3	SD	N	NA	NA		NA	NA	NA	15	0.5	55.4	14.19	3	Almquist_1970	1	NA						NA	NA	NA		NA	NA	NA		NA	NA	NA	NA		NA	Arthropoda	Arachnida	Araneae	Zoridae		0.884213	0.969048	0.884213	19.2341
Halozetes	belgicae	50	40.1	LT50	0.2	SE	N	NA	NA		NA	NA	NA	15	NA	-46.9	37.9	20	Deere_et_al_2006	1	50	-4.7	LT50	0.15	SE	N	NA	NA	NA		NA	NA	NA	0	NA	-46.9	20	35	Deere_et_al_2006	1	Arthropoda	Arachnida	Oribatida	Ameronothridae		3.96999	4.05185	3.96999	7.95999
Halozetes	fulvus	25	39.9	LT50	0.28	SE	N	NA	NA		NA	NA	NA	15	NA	-46.9	37.9	20	Deere_et_al_2006	1	25	-6.9	LT50	0.08	SE	N	NA	NA	NA		NA	NA	NA	0	NA	-46.9	20	35	Deere_et_al_2006	1	Arthropoda	Arachnida	Oribatida	Ameronothridae		3.96999	4.05185	3.96999	7.95999
Halozetes	marinus	50	37.9	LT50	9.69	SE	N	NA	NA		NA	NA	NA	10	NA	-46.9	37.9	20	Deere_et_al_2006	1	50	-5.9	LT50	0.09	SE	N	NA	NA	NA		NA	NA	NA	0	NA	-46.9	20	35	Deere_et_al_2006	1	Arthropoda	Arachnida	Oribatida	Ameronothridae		3.96999	4.05185	3.96999	7.95999
Halozetes	marionensis	50	37.4	LT50	0.14	SE	N	NA	NA		NA	NA	NA	5	NA	-46.9	37.9	20	Deere_et_al_2006	1	50	-5.4	LT50	0.13	SE	N	NA	NA	NA		NA	NA	NA	0	NA	-46.9	20	35	Deere_et_al_2006	1	Arthropoda	Arachnida	Oribatida	Ameronothridae		3.96999	4.05185	3.96999	7.95999
Podacarus	auberti	50	39.5	LT50	0.3	SE	N	NA	NA		NA	NA	NA	15	NA	-46.9	37.9	20	Deere_et_al_2006	1	50	-5.1	LT50	0.14	SE	N	NA	NA	NA		NA	NA	NA	0	NA	-46.9	20	35	Deere_et_al_2006	1	Arthropoda	Arachnida	Oribatida	Ameronothridae		3.96999	4.05185	3.96999	7.95999
Myro	kerguelenensis	NA	35.4	ctmax	NA		N	NA	NA		NA	NA	NA	15	0.25	-46.9	37.74	99	Jumbam_et_al_2008a	1	NA	-6.4	ctmin			N	NA	NA	NA		NA	NA	NA	15	0.25	-46.9	37.74	99	Jumbam_et_al_2008a	1	Arthropoda	Arachnida	Araneae	Desidae		NA	0.347333	0.347333	NA
Prinerigone	vagans	NA	35.9	ctmax	NA		N	NA	NA		NA	NA	NA	15	0.25	-46.9	37.74	88	Jumbam_et_al_2008a	1	NA	-8.1	ctmin			N	NA	NA	NA		NA	NA	NA	15	0.25	-46.9	37.74	88	Jumbam_et_al_2008a	1	Arthropoda	Arachnida	Araneae	Linyphiidae		NA	0.347333	0.347333	NA
Misumenoides	formosipes	5	48.2	ctmax	0.2	SD	N	NA	NA		NA	NA	NA	22.8	0.2	40.5	-74.5	36.9	Schmalhofer_1999	1	5	2.2	ctmin	1.8	SD	N	NA	NA	NA		NA	NA	NA	22.8	0.2	40.5	-74.5	36.9	Schmalhofer_1999	1	Arthropoda	Arachnida	Araneae	Thomisidae		NA	0.241333	0.241333	NA
Misumenops	asperatus	5	45.1	ctmax	1.3	SD	N	NA	NA		NA	NA	NA	16.5	0.2	40.5	-74.5	36.9	Schmalhofer_1999	1	5	-1.4	ctmin	0.6	SD	N	NA	NA	NA		NA	NA	NA	16.5	0.2	40.5	-74.5	36.9	Schmalhofer_1999	1	Arthropoda	Arachnida	Araneae	Thomisidae		NA	0.241333	0.241333	NA
Lycosa	sp.1	8	50	LT100	NA		N	NA	NA		NA	NA	NA		NA	9.2	-79.8	35	Scholander_et_al_1953	1	8	0	LT100			N	NA	NA	NA		NA	NA	NA		NA	9.2	-79.8	35	Scholander_et_al_1953	1	Arthropoda	Arachnida	Araneae	Lycosidae		NA	25.7773	25.7773	NA
Chrysemys	picta	3	42.3	ctmax	NA		N	NA	NA		NA	NA	NA		NA	46.72	-94.68	NA	Brattstrom_1965	2	NA						NA	NA	NA		NA	NA	NA		NA	NA	NA	NA		NA	Chordata	Archelosauria	Testudines	Emydidae		NA	-12.146	-12.146	NA
Trachemys	scripta	NA	41.2	ctmax	NA		N	NA	NA		NA	NA	NA		NA	37.26	-91.36	NA	Brattstrom_1965	2	NA						NA	NA	NA		NA	NA	NA		NA	NA	NA	NA		NA	Chordata	Archelosauria	Testudines	Emydidae		NA	NA	NA	NA
Gopherus	agassizii	10	39.5	ctmax	NA		N	NA	NA		NA	NA	NA		NA	34.26	-118.78	NA	Brattstrom_1965	2	NA						NA	NA	NA		NA	NA	NA		NA	NA	NA	NA		NA	Chordata	Archelosauria	Testudines	Emydidae		NA	12.564	12.564	NA
Cnemidocarpa	bicornuta	NA	29	ctmax	NA		N	NA	NA		NA	NA	NA	26	0.017	-45.4	167.1	0	Morley_et_al_2016	1	NA						NA	NA	NA		NA	NA	NA		NA	NA	NA	NA		NA	Chordata	Ascidiacea	Stolidobranchia	Styelidae		NA	6.43021	6.43021	NA
Ascidia	ceratodes	NA	24.3	LT50	NA		N	NA	NA		NA	NA	NA	12	0.25	38.33	-123.06	0	Zerebecki_&_Sorte_2011	1	NA						NA	NA	NA		NA	NA	NA		NA	NA	NA	NA		NA	Chordata	Ascidiacea	Enterogona	Ascidiidae		9.12745	10.1917	9.12745	16.4708
Distaplia	occidentalis	NA	21.9	LT50	NA		N	NA	NA		NA	NA	NA	12	0.25	38.33	-123.06	0	Zerebecki_&_Sorte_2011	1	NA						NA	NA	NA		NA	NA	NA		NA	NA	NA	NA		NA	Chordata	Ascidiacea	Enterogona	Clavelinidae		9.12745	10.1917	9.12745	16.4708
Patiriella	brevispina	NA	30	ctmax	NA		N	NA	NA		NA	NA	NA	16	0.017	-38	148.5	0	Bates_et_al_2013	2	NA						NA	NA	NA		NA	NA	NA		NA	NA	NA	NA		NA	Echinodermata	Asteroidea	Valvatida	Asterinidae		12.9417	NA	12.9417	20.379
Odontaster	validus	NA	11	ctmax	NA		N	NA	NA		NA	NA	NA		0.025	-67.5	-68	0	Peck_et_al_2008	1	NA						NA	NA	NA		NA	NA	NA		NA	NA	NA	NA		NA	Echinodermata	Asteroidea	Valvatida	Odontasteridae		-1.87896	NA	-1.87896	1.66762
Eremiornis	carteri	23	40	UTNZ	NA		N	NA	NA		NA	NA	NA		NA	-20.79	115.45	NA	Ambrose_et_al_1996	1	23	30	LTNZ			N	NA	NA	NA		NA	NA	NA		NA	-20.79	115.45	NA	Ambrose_et_al_1996	1	Chordata	Aves	Passeriformes	Sylviidae	1	21.8662	21.064	21.8662	30.9964
Leipoa	ocellata	4	37	UTNZ	NA		N	NA	NA		NA	NA	NA	F	NA	-34.55	138.36	NA	Booth_1989	2	4	22	LTNZ			N	NA	NA	NA		NA	NA	NA	F	NA	-34.55	138.36	NA	Booth_1989	2	Chordata	Aves	Galliformes	Megapodiidae	1	NA	11.5604	11.5604	NA
Fulica	atra	13	34	UTNZ	NA		N	NA	NA		NA	NA	NA	21	NA	56	10.2	NA	Brent_et_al_1985	1	13	20	LTNZ			N	NA	NA	NA		NA	NA	NA	21	NA	56	10.2	NA	Brent_et_al_1985	1	Chordata	Aves	Gruiformes	Rallidae	1	-0.153532	1.24467	-0.153532	19.2055
Falco	rupicoloides	5	30	UTNZ	NA		N	NA	NA		NA	NA	NA	25	NA	-29.5042	30.0083	NA	Bush_et_al_2008	1	5	15	LTNZ			N	NA	NA	NA		NA	NA	NA	25	NA	-29.5042	30.0083	NA	Bush_et_al_2008	1	Chordata	Aves	Falconiformes	Falconidae	2	NA	11.4007	11.4007	NA
Geococcyx	californianus	9	36	UTNZ	NA		N	NA	NA		NA	NA	NA		NA	34	-111	NA	Calder_&_Schmidt-Nielsen_1967	2	9	27	LTNZ			N	NA	NA	NA		NA	NA	NA		NA	34	-111	NA	Calder_&_Schmidt-Nielsen_1967	2	Chordata	Aves	Cuculiformes	Neomorphidae	1	NA	3.58733	3.58733	NA
Lichenostomus	virescens	15	39	UTNZ	NA		N	NA	NA		NA	NA	NA		NA	-31.57	115.51	NA	Collins_et_al_1980	1	15	33	LTNZ			N	NA	NA	NA		NA	NA	NA		NA	-31.57	115.51	NA	Collins_et_al_1980	1	Chordata	Aves	Passeriformes	Meliphagidae	2	17.75	NA	17.75	24.6723
Lichmera	indistincta	20	39	UTNZ	NA		N	NA	NA		NA	NA	NA		NA	-34.12	116.62	NA	Collins_et_al_1980	1	20	30	LTNZ			N	NA	NA	NA		NA	NA	NA		NA	-34.12	116.62	NA	Collins_et_al_1980	1	Chordata	Aves	Passeriformes	Meliphagidae	2	NA	10.3127	10.3127	NA
Baeolophus	ridgwayi	16	35.7	UTNZ	NA		N	NA	NA		NA	NA	NA		NA	41.5	-113.25	1700	Cooper_&_Gessaman_2004	1	12	17.1	LTNZ			N	NA	NA	NA		NA	NA	NA		NA	41.5	-113.25	1700	Cooper_&_Gessaman_2004	1	Chordata	Aves	Passeriformes	Paridae	1	NA	-2.434	-2.434	NA
Parus	gambeli	14	31.5	UTNZ	NA		N	NA	NA		NA	NA	NA	F	NA	41.52	-111.3	2215	Cooper_&_Gessaman_2004	1	17	14.7	LTNZ			N	NA	NA	NA		NA	NA	NA		NA	41.52	-111.3	2215	Cooper_&_Gessaman_2004	1	Chordata	Aves	Passeriformes	Paridae	1	NA	NA	NA	NA
Athene	cunicularia	28	37	UTNZ	NA		N	NA	NA		NA	NA	NA		NA	32.5	-115.34	NA	Coulombe_1970	1	29	25	LTNZ			N	NA	NA	NA		NA	NA	NA		NA	32.5	-115.34	NA	Coulombe_1970	1	Chordata	Aves	Strigiformes	Strigidae	1	NA	13.636	13.636	NA
Geophaps	plumifera	16	39	UTNZ	NA		N	NA	NA		NA	NA	NA		NA	-21.4	118	NA	Dawson_&_Bennett_1973	1	16	33	LTNZ			N	NA	NA	NA		NA	NA	NA		NA	-21.4	118	NA	Dawson_&_Bennett_1973	1	Chordata	Aves	Columbiformes	Columbidae	1	NA	20.354	20.354	NA
Eolophus	roseicapilla	NA	33	UTNZ	NA		N	NA	NA		NA	NA	NA	F	NA	-31.9	115.9	NA	Dawson_&_Fisher_1982	2	NA	22.5	LTNZ			N	NA	NA	NA		NA	NA	NA	F	NA	-31.9	115.9	NA	Dawson_&_Fisher_1982	2	Chordata	Aves	Psittaciformes	Cacatuidae	1	NA	13.9233	13.9233	NA
Onychognathus	tristramii	15	36.5	UTNZ	NA		N	NA	NA		NA	NA	NA	F	NA	30.38	35.25	NA	Dmi'el_&_Tel-Tzur_1985	2	15	21.5	LTNZ			N	NA	NA	NA		NA	NA	NA	F	NA	30.38	35.25	NA	Dmi'el_&_Tel-Tzur_1985	2	Chordata	Aves	Passeriformes	Sturnidae	1	NA	13.04	13.04	NA
Sturnus	vulgaris	25	36.5	UTNZ	NA		N	NA	NA		NA	NA	NA	F	NA	30.75	34.85	NA	Dmi'el_&_Tel-Tzur_1985	2	25	29.5	LTNZ			N	NA	NA	NA		NA	NA	NA	F	NA	30.75	34.85	NA	Dmi'el_&_Tel-Tzur_1985	2	Chordata	Aves	Passeriformes	Sturnidae	1	NA	9.944	9.944	NA
Aegotheles	cristatus	7	34.8	UTNZ	NA		N	NA	NA		NA	NA	NA	F	NA	-30.35	151.45	1000	Doucette_&_Geiser_2008	1	6	31.3	LTNZ			N	NA	NA	NA		NA	NA	NA	F	NA	-30.35	151.45	1000	Doucette_&_Geiser_2008	1	Chordata	Aves	Caprimulgiformes	Aegothelidae	1	NA	6.65933	6.65933	NA
Thryothorus	ludovicianus	7	35	UTNZ	NA		N	NA	NA		NA	NA	NA		NA	29.64	-82.19	NA	Eberhardt_1994	1	7	27	LTNZ			N	NA	NA	NA		NA	NA	NA		NA	29.64	-82.19	NA	Eberhardt_1994	1	Chordata	Aves	Passeriformes	Certhiidae	2	NA	13.4007	13.4007	NA
Tyto	alba	2	32.5	UTNZ	NA		N	NA	NA		NA	NA	NA	25	NA	28.37	-81.22	NA	Edwards_1987	1	2	22.5	LTNZ			N	NA	NA	NA		NA	NA	NA	25	NA	28.37	-81.22	NA	Edwards_1987	1	Chordata	Aves	Strigiformes	Tytonidae	1	NA	16.202	16.202	NA
Thinocorus	rumicivorus	8	38	UTNZ	NA		N	NA	NA		NA	NA	NA	25	NA	-13.05	-76.43	NA	Ehlers_&_Morton_1982	2	8	33	LTNZ			N	NA	NA	NA		NA	NA	NA	25	NA	-13.05	-76.43	NA	Ehlers_&_Morton_1982	2	Chordata	Aves	Ciconiiformes	Thinocoridae	1	14.9183	16.1947	14.9183	21.7575
Alectoris	chukar	28	38.5	UTNZ	NA		N	NA	NA		NA	NA	NA		NA	30.86	34.76	476	Frumkin_et_al_1986	1	28	28	LTNZ			N	NA	NA	NA		NA	NA	NA		NA	30.86	34.76	476	Frumkin_et_al_1986	1	Chordata	Aves	Galliformes	Phasianidae	1	NA	10.8227	10.8227	NA
Alle	alle	23	20	UTNZ	NA		N	NA	NA		NA	NA	NA	F	NA	79	-11	NA	Gabrielsen_et_al_1991	1	23	4.5	LTNZ			N	NA	NA	NA		NA	NA	NA	F	NA	79	-11	NA	Gabrielsen_et_al_1991	1	Chordata	Aves	Charadriiformes	Alcidae	1	-1.94	NA	-1.94	1.27899
Bubo	virginianus	4	32.2	UTNZ	NA		N	NA	NA		NA	NA	NA		NA	33.27	-112.04	2135	Ganey_et_al_1993	1	4	20.3	LTNZ			N	NA	NA	NA		NA	NA	NA		NA	33.27	-112.04	2135	Ganey_et_al_1993	1	Chordata	Aves	Strigiformes	Strigidae	1	NA	12.83	12.83	NA
Strix	occidentalis	3	25.2	UTNZ	NA		N	NA	NA		NA	NA	NA		NA	33.27	-111.05	2220	Ganey_et_al_1993	1	3	17	LTNZ			N	NA	NA	NA		NA	NA	NA		NA	33.27	-111.05	2220	Ganey_et_al_1993	1	Chordata	Aves	Strigiformes	Strigidae	1	NA	8.85867	8.85867	NA
Bycanistes	bucinator	NA	30	UTNZ	NA		N	NA	NA		NA	NA	NA	F	NA	-10.48	28.39	NA	Harji_2002	2	NA	24	LTNZ			N	NA	NA	NA		NA	NA	NA	F	NA	-10.48	28.39	NA	Harji_2002	2	Chordata	Aves	Bucerotiformes	Bucerotidae	NA	NA	19.3433	19.3433	NA
Pica	nuttalli	12	33.5	UTNZ	NA		N	NA	NA		NA	NA	NA	25	NA	42.87	-112.26	NA	Hayworth_&_Weathers_1984	1	12	13.5	LTNZ			N	NA	NA	NA		NA	NA	NA	25	NA	42.87	-112.26	NA	Hayworth_&_Weathers_1984	1	Chordata	Aves	Passeriformes	Corvidae	1	NA	-5.25067	-5.25067	NA
Pica	hudsonia	9	32.5	UTNZ	NA		N	NA	NA		NA	NA	NA	25	NA	42.87	-112.26	NA	Hayworth_&_Weathers_1984	1	9	21	LTNZ			N	NA	NA	NA		NA	NA	NA	25	NA	42.87	-112.26	NA	Hayworth_&_Weathers_1984	1	Chordata	Aves	Passeriformes	Corvidae	1	NA	-5.25067	-5.25067	NA
Cardinalis	cardinalis	8	42.6	UTNZ	NA		N	NA	NA		NA	NA	NA	F	NA	32.13	-110.98	NA	Hinds_&_Calder_1973	1	8	29	LTNZ			N	NA	NA	NA		NA	NA	NA		NA	32.13	-110.98	NA	Hinds_&_Calder_1973	1	Chordata	Aves	Passeriformes	Fringillidae	1	NA	11.9907	11.9907	NA
Cardinalis	sinuatus	6	42.8	UTNZ	NA		N	NA	NA		NA	NA	NA	F	NA	32.13	-110.98	NA	Hinds_&_Calder_1973	1	6	30	LTNZ			N	NA	NA	NA		NA	NA	NA		NA	32.13	-110.98	NA	Hinds_&_Calder_1973	1	Chordata	Aves	Passeriformes	Fringillidae	1	NA	11.9907	11.9907	NA
Callipepla	californica	15	37.5	UTNZ	NA		N	NA	NA		NA	NA	NA	22	NA	34.07	-118.47	NA	Hudson_&_Brush_1964	1	15	27.5	LTNZ			N	NA	NA	NA		NA	NA	NA	22	NA	34.07	-118.47	NA	Hudson_&_Brush_1964	1	Chordata	Aves	Galliformes	Odontophoridae	1	NA	13.9573	13.9573	NA
Zenaida	macroura	8	37.5	UTNZ	NA		N	NA	NA		NA	NA	NA	22	NA	34.07	-118.47	NA	Hudson_&_Brush_1964	1	8	30	LTNZ			N	NA	NA	NA		NA	NA	NA	22	NA	34.07	-118.47	NA	Hudson_&_Brush_1964	1	Chordata	Aves	Columbiformes	Columbidae	1	NA	13.9573	13.9573	NA
Passer	domesticus	24	35	UTNZ	NA		N	NA	NA		NA	NA	NA		NA	29.7	-95.4	NA	Hudson_&_Kimzey_1966	1	24	20	LTNZ			N	NA	NA	NA		NA	NA	NA		NA	29.7	-95.4	NA	Hudson_&_Kimzey_1966	1	Chordata	Aves	Passeriformes	Passeridae	1	NA	12.784	12.784	NA
Lagopus	leucura	24	38	UTNZ	NA		N	NA	NA		NA	NA	NA	21	NA	48.41	-113.71	2164	Johnson_1968	1	24	9	LTNZ			N	NA	NA	NA		NA	NA	NA	21	NA	48.41	-113.71	2164	Johnson_1968	1	Chordata	Aves	Galliformes	Phasianidae	1	NA	-6.92133	-6.92133	NA
Caprimulgus	vociferus	8	37	UTNZ	NA		N	NA	NA		NA	NA	NA		NA	42.78	-97	NA	Lane_et_al_2004	1	8	25	LTNZ			N	NA	NA	NA		NA	NA	NA		NA	42.78	-97	NA	Lane_et_al_2004	1	Chordata	Aves	Caprimulgiformes	Caprimulgidae	2	NA	NA	NA	NA
Chordeiles	minor	6	39	UTNZ	NA		N	NA	NA		NA	NA	NA		NA	45.16	-84.4	NA	Lasiewski_&_Dawson_1964	1	6	30	LTNZ			N	NA	NA	NA		NA	NA	NA		NA	45.16	-84.4	NA	Lasiewski_&_Dawson_1964	1	Chordata	Aves	Caprimulgiformes	Caprimulgidae	1	NA	-6.69467	-6.69467	NA
Agelaius	phoeniceus	24	40	UTNZ	NA		N	NA	NA		NA	NA	NA	F	NA	42.5	-82.48	NA	Lewies_&_Dwyer_1969	1	24	27.5	LTNZ			N	NA	NA	NA		NA	NA	NA	F	NA	42.5	-82.48	NA	Lewies_&_Dwyer_1969	1	Chordata	Aves	Passeriformes	Icteridae	1	NA	-3.596	-3.596	NA
Micrathene	whitneyi	7	38	UTNZ	NA		N	NA	NA		NA	NA	NA	23	NA	31.93	-109.38	NA	Ligon_1968	1	7	33	LTNZ			N	NA	NA	NA		NA	NA	NA	23	NA	31.93	-109.38	NA	Ligon_1968	1	Chordata	Aves	Strigiformes	Strigidae	1	NA	5.89533	5.89533	NA
Aegolius	acadicus	2	32	UTNZ	NA		N	NA	NA		NA	NA	NA	23	NA	42.28	-83.74	NA	Ligon_1969	1	2	24	LTNZ			N	NA	NA	NA		NA	NA	NA	23	NA	42.28	-83.74	NA	Ligon_1969	1	Chordata	Aves	Strigiformes	Strigidae	1	NA	-3.43467	-3.43467	NA
Glaucidium	gnoma	3	35	UTNZ	NA		N	NA	NA		NA	NA	NA	23	NA	31.93	-109.38	NA	Ligon_1969	1	3	27	LTNZ			N	NA	NA	NA		NA	NA	NA	23	NA	31.93	-109.38	NA	Ligon_1969	1	Chordata	Aves	Strigiformes	Strigidae	2	NA	5.89533	5.89533	NA
Megascops	asio	2	34	UTNZ	NA		N	NA	NA		NA	NA	NA	23	NA	42.28	-83.74	NA	Ligon_1969	1	2	19	LTNZ			N	NA	NA	NA		NA	NA	NA	23	NA	31.93	-109.38	NA	Ligon_1969	1	Chordata	Aves	Strigiformes	Strigidae	1	NA	-3.43467	-3.43467	NA
Malurus	cyaneus	78	35	UTNZ	NA		N	NA	NA		NA	NA	NA	F	NA	-37.48	145	NA	Lill_et_al_2006	1	78	26	LTNZ			N	NA	NA	NA		NA	NA	NA	F	NA	-37.48	145	NA	Lill_et_al_2006	1	Chordata	Aves	Passeriformes	Maluridae	1	NA	8.35	8.35	NA
Acridotheres	cristatellus	8	32.5	UTNZ	NA		N	NA	NA		NA	NA	NA	F	NA	27.29	120.51	NA	Lin_et_al_2010	1	8	25	LTNZ			N	NA	NA	NA		NA	NA	NA	F	NA	27.29	120.51	NA	Lin_et_al_2010	1	Chordata	Aves	Passeriformes	Sturnidae	1	12.7123	9.61204	12.7123	28.7059
Syrmaticus	ellioti	6	31.6	UTNZ	NA		N	NA	NA		NA	NA	NA		NA	25.15	110.19	NA	Luo_et_al_2011	3	6	24.5	LTNZ			N	NA	NA	NA		NA	NA	NA		NA	25.15	110.19	NA	Luo_et_al_2011	3	Chordata	Aves	Galliformes	Phasianidae	1	NA	9.81467	9.81467	NA
Syrmaticus	humiae	6	29.2	UTNZ	NA		N	NA	NA		NA	NA	NA		NA	25.15	110.19	NA	Luo_et_al_2011	3	6	23	LTNZ			N	NA	NA	NA		NA	NA	NA		NA	25.15	110.19	NA	Luo_et_al_2011	3	Chordata	Aves	Galliformes	Phasianidae	1	NA	9.81467	9.81467	NA
Columbina	inca	10	35	UTNZ	NA		N	NA	NA		NA	NA	NA		NA	32.13	-110.55	NA	MacMillen_&_Trost_1967	1	10	32	LTNZ			N	NA	NA	NA		NA	NA	NA		NA	32.13	-110.55	NA	MacMillen_&_Trost_1967	1	Chordata	Aves	Columbiformes	Columbidae	2	NA	8.784	8.784	NA
Aphelocoma	coerulescens	11	34	UTNZ	NA		N	NA	NA		NA	NA	NA		NA	33.71	-117.61	NA	Mann_1983	1	11	12.4	LTNZ			N	NA	NA	NA		NA	NA	NA		NA	33.71	-117.61	NA	Mann_1983	1	Chordata	Aves	Passeriformes	Corvidae	2	NA	10.9053	10.9053	NA
Cyanocitta	stelleri	8	31.8	UTNZ	NA		N	NA	NA		NA	NA	NA		NA	34.09	-116.92	NA	Mann_1983	1	8	28	LTNZ			N	NA	NA	NA		NA	NA	NA		NA	34.09	-116.92	NA	Mann_1983	1	Chordata	Aves	Passeriformes	Corvidae	2	NA	3.276	3.276	NA
Cyanerpes	cyaneus	9	35	UTNZ	NA		N	NA	NA		NA	NA	NA		NA	10.15	-64.28	NA	Mata_2010	1	9	25	LTNZ			N	NA	NA	NA		NA	NA	NA		NA	10.15	-64.28	NA	Mata_2010	1	Chordata	Aves	Passeriformes	Fringillidae	2	NA	22.3487	22.3487	NA
Colius	colius	6	35	UTNZ	NA		N	NA	NA		NA	NA	NA	F	NA	-33.07	22.16	NA	McKechnie_&_Lovegrove_2001a	1	6	29	LTNZ			N	NA	NA	NA		NA	NA	NA	F	NA	-33.07	22.16	NA	McKechnie_&_Lovegrove_2001a	1	Chordata	Aves	Coliiformes	Coliidae	2	NA	11.0193	11.0193	NA
Collocalia	esculenta	NA	34	UTNZ	NA		N	NA	NA		NA	NA	NA		NA	-5.13	145.48	NA	McNab_&_Bonaccorso_1995	1	NA	31.5	LTNZ			N	NA	NA	NA		NA	NA	NA		NA	-5.13	145.48	NA	McNab_&_Bonaccorso_1995	1	Chordata	Aves	Apodiformes	Apodidae	1	NA	24.876	24.876	NA
Collocalia	vanikorensis	NA	34	UTNZ	NA		N	NA	NA		NA	NA	NA		NA	-5.13	145.48	NA	McNab_&_Bonaccorso_1995	1	NA	30	LTNZ			N	NA	NA	NA		NA	NA	NA		NA	-5.13	145.48	NA	McNab_&_Bonaccorso_1995	1	Chordata	Aves	Apodiformes	Apodidae	1	NA	24.876	24.876	NA
Aramides	cajanea	2	38	UTNZ	NA		N	NA	NA		NA	NA	NA		NA	27.56	-104.1	NA	McNab_&_Ellis_2006	2	2	30	LTNZ			N	NA	NA	NA		NA	NA	NA		NA	27.56	-104.1	NA	McNab_&_Ellis_2006	3	Chordata	Aves	Gruiformes	Rallidae	1	NA	11.3833	11.3833	NA
Gallirallus	owstoni	4	38	UTNZ	NA		N	NA	NA		NA	NA	NA		NA	13.26	144.47	NA	McNab_&_Ellis_2006	3	4	29	LTNZ			N	NA	NA	NA		NA	NA	NA		NA	13.26	144.47	NA	McNab_&_Ellis_2006	3	Chordata	Aves	Gruiformes	Rallidae	2	27.4273	NA	27.4273	29.9541
Porphyrio	hochstetteri	2	31	UTNZ	NA		N	NA	NA		NA	NA	NA		NA	-40.54	174.53	NA	McNab_&_Ellis_2006	3	2	9	LTNZ			N	NA	NA	NA		NA	NA	NA		NA	-40.54	174.53	NA	McNab_&_Ellis_2006	3	Chordata	Aves	Gruiformes	Rallidae	1	11.9311	NA	11.9311	18.4441
Porzana	cinerea	2	37	UTNZ	NA		N	NA	NA		NA	NA	NA		NA	-31.15	146.55	NA	McNab_&_Ellis_2006	3	2	28	LTNZ			N	NA	NA	NA		NA	NA	NA		NA	-31.15	146.55	NA	McNab_&_Ellis_2006	3	Chordata	Aves	Gruiformes	Rallidae	2	NA	11.0913	11.0913	NA
Gallinula	mortierii	2	35	UTNZ	NA		N	NA	NA		NA	NA	NA		NA	-41.21	146.37	NA	McNab_&_Ellis_2006	3	2	15	LTNZ			N	NA	NA	NA		NA	NA	NA		NA	-41.21	146.37	NA	McNab_&_Ellis_2006	3	Chordata	Aves	Gruiformes	Rallidae	2	NA	8.726	8.726	NA
Cyanoramphus	auriceps	7	37	UTNZ	NA		N	NA	NA		NA	NA	NA		NA	-40.7	175	NA	McNab_&_Salisbury_1995	1	7	22	LTNZ			N	NA	NA	NA		NA	NA	NA		NA	-40.55	174.53	NA	McNab_&_Salisbury_1995	1	Chordata	Aves	Psittaciformes	Psittacidae	2	11.8768	NA	11.8768	18.6749
Cyanoramphus	novaezelandiae	8	37	UTNZ	NA		N	NA	NA		NA	NA	NA		NA	-40.54	174.53	NA	McNab_&_Salisbury_1995	3	8	22	LTNZ			N	NA	NA	NA		NA	NA	NA		NA	-40.54	174.53	NA	McNab_&_Salisbury_1995	3	Chordata	Aves	Psittaciformes	Psittacidae	2	11.9311	NA	11.9311	18.4441
Cyanoramphus	unicolor	2	35	UTNZ	NA		N	NA	NA		NA	NA	NA		NA	-41.17	174.53	NA	McNab_&_Salisbury_1995	3	2	18	LTNZ			N	NA	NA	NA		NA	NA	NA		NA	-41.17	174.53	NA	McNab_&_Salisbury_1995	3	Chordata	Aves	Psittaciformes	Psittacidae	2	11.2257	NA	11.2257	17.5637
Nestor	notabilis	2	28	UTNZ	NA		N	NA	NA		NA	NA	NA		NA	-40.7	175	2	McNab_&_Salisbury_1995	1	NA						NA	NA	NA		NA	NA	NA		NA	NA	NA	NA		NA	Chordata	Aves	Psittaciformes	Psittacidae	1	11.8768	NA	11.8768	18.6749
Columba	vitiensis	2	34	UTNZ	NA		N	NA	NA		NA	NA	NA		NA	-6.66	146.99	NA	McNab_2000a	1	2	22	LTNZ			N	NA	NA	NA		NA	NA	NA		NA	-6.66	146.99	NA	McNab_2000a	1	Chordata	Aves	Columbiformes	Columbidae	2	NA	25.1667	25.1667	NA
Ducula	zoeae	2	32	UTNZ	NA		N	NA	NA		NA	NA	NA		NA	-6.66	146.99	NA	McNab_2000a	1	2	19	LTNZ			N	NA	NA	NA		NA	NA	NA		NA	-6.66	146.99	NA	McNab_2000a	1	Chordata	Aves	Columbiformes	Columbidae	1	NA	25.1667	25.1667	NA
Gymnophaps	albertisii	4	36	UTNZ	NA		N	NA	NA		NA	NA	NA		NA	-6.66	146.99	NA	McNab_2000a	1	4	22	LTNZ			N	NA	NA	NA		NA	NA	NA		NA	-6.66	146.99	NA	McNab_2000a	1	Chordata	Aves	Columbiformes	Columbidae	2	NA	25.1667	25.1667	NA
Hemiphaga	novaeseelandiae	3	30	UTNZ	NA		N	NA	NA		NA	NA	NA		NA	-40.72	175.6	NA	McNab_2000a	1	3	20	LTNZ			N	NA	NA	NA		NA	NA	NA		NA	-40.72	175.6	NA	McNab_2000a	1	Chordata	Aves	Columbiformes	Columbidae	1	NA	6.75467	6.75467	NA
Ptilinopus	melanospilus	1	35	UTNZ	NA		N	NA	NA		NA	NA	NA		NA	-7.29	110	NA	McNab_2000a	3	1	30	LTNZ			N	NA	NA	NA		NA	NA	NA		NA	-7.29	110	NA	McNab_2000a	3	Chordata	Aves	Columbiformes	Columbidae	2	NA	16.9027	16.9027	NA
Ptilinopus	perlatus	1	32	UTNZ	NA		N	NA	NA		NA	NA	NA		NA	-5.14	145.48	NA	McNab_2000a	3	1	24	LTNZ			N	NA	NA	NA		NA	NA	NA		NA	-5.14	145.48	NA	McNab_2000a	3	Chordata	Aves	Columbiformes	Columbidae	2	NA	24.876	24.876	NA
Aulacorhynchus	sulcatus	2	31	UTNZ	NA		N	NA	NA		NA	NA	NA		NA	9.34	-66.08	NA	McNab_2001	3	2	23	LTNZ			N	NA	NA	NA		NA	NA	NA		NA	9.34	-66.08	NA	McNab_2001	3	Chordata	Aves	Piciformes	Ramphastidae	1	NA	26.038	26.038	NA
Ramphastos	dicolorus	2	34	UTNZ	NA		N	NA	NA		NA	NA	NA		NA	-23.96	-57.08	NA	McNab_2001	3	2	20	LTNZ			N	NA	NA	NA		NA	NA	NA		NA	-23.96	-57.08	NA	McNab_2001	3	Chordata	Aves	Piciformes	Ramphastidae	2	NA	19.702	19.702	NA
Anas	aucklandica	2	37	UTNZ	NA		N	NA	NA		NA	NA	NA		NA	-40.7	175.6	NA	McNab_2003	1	2	30	LTNZ			N	NA	NA	NA		NA	NA	NA		NA	-40.7	175.6	NA	McNab_2003	1	Chordata	Aves	Anseriformes	Anatidae	2	NA	6.45667	6.45667	NA
Anas	gracilis	3	39	UTNZ	NA		N	NA	NA		NA	NA	NA		NA	-40.7	175.6	NA	McNab_2003	1	3	30	LTNZ			N	NA	NA	NA		NA	NA	NA		NA	-40.7	175.6	NA	McNab_2003	1	Chordata	Aves	Anseriformes	Anatidae	2	NA	6.45667	6.45667	NA
Tadorna	variegata	2	33	UTNZ	NA		N	NA	NA		NA	NA	NA		NA	-40.7	175.6	NA	McNab_2003	1	NA						NA	NA	NA		NA	NA	NA		NA	NA	NA	NA		NA	Chordata	Aves	Anseriformes	Anatidae	1	NA	6.45667	6.45667	NA
Cnemophilus	loriae	3	32	UTNZ	NA		N	NA	NA		NA	NA	NA		NA	-6.66	146.99	NA	McNab_2005	1	3	20	LTNZ			N	NA	NA	NA		NA	NA	NA		NA	-6.66	146.99	NA	McNab_2005	1	Chordata	Aves	Passeriformes	Corvidae	2	NA	25.1667	25.1667	NA
Manucodia	chalybatus	1	30	UTNZ	NA		N	NA	NA		NA	NA	NA		NA	-6.66	146.99	NA	McNab_2005	1	1	20	LTNZ			N	NA	NA	NA		NA	NA	NA		NA	-6.66	146.99	NA	McNab_2005	1	Chordata	Aves	Passeriformes	Paradisaeidae	2	NA	25.1667	25.1667	NA
Paradisaea	rudolphi	3	33	UTNZ	NA		N	NA	NA		NA	NA	NA		NA	-6.66	146.99	NA	McNab_2005	1	3	17	LTNZ			N	NA	NA	NA		NA	NA	NA		NA	-6.66	146.99	NA	McNab_2005	1	Chordata	Aves	Passeriformes	Paradisaeidae	2	NA	25.1667	25.1667	NA
Parotia	lawesii	2	30	UTNZ	NA		N	NA	NA		NA	NA	NA		NA	-6.66	146.99	NA	McNab_2005	1	2	17	LTNZ			N	NA	NA	NA		NA	NA	NA		NA	-6.66	146.99	NA	McNab_2005	1	Chordata	Aves	Passeriformes	Paradisaeidae	2	NA	25.1667	25.1667	NA
Parotia	wahnesi	1	30	UTNZ	NA		N	NA	NA		NA	NA	NA		NA	-6.66	146.99	NA	McNab_2005	1	1	22	LTNZ			N	NA	NA	NA		NA	NA	NA		NA	-6.66	146.99	NA	McNab_2005	1	Chordata	Aves	Passeriformes	Paradisaeidae	2	NA	25.1667	25.1667	NA
Alcedo	azurea	23	34	UTNZ	NA		N	NA	NA		NA	NA	NA		NA	-5.22	145.79	NA	McNab_2013	1	23	19	LTNZ			N	NA	NA	NA		NA	NA	NA		NA	-5.22	145.79	NA	McNab_2013	1	Chordata	Aves	Coraciiformes	Alcedinidae	1	27.7103	25.536	27.7103	29.8943
Crateroscelis	robusta	8	28	UTNZ	NA		N	NA	NA		NA	NA	NA		NA	-5.31	143.52	2860	McNab_2013	1	8	11	LTNZ			N	NA	NA	NA		NA	NA	NA		NA	-5.31	143.52	2860	McNab_2013	1	Chordata	Aves	Passeriformes	Acanthizidae	1	NA	8.36867	8.36867	NA
Peneothello	sigillata	11	30	UTNZ	NA		N	NA	NA		NA	NA	NA		NA	-5.31	143.52	2860	McNab_2013	1	11	10	LTNZ			N	NA	NA	NA		NA	NA	NA		NA	-5.31	143.52	2860	McNab_2013	1	Chordata	Aves	Passeriformes	Petroicidae	2	NA	8.36867	8.36867	NA
Pitohui	nigrescens	1	30	UTNZ	NA		N	NA	NA		NA	NA	NA		NA	-5.96	143.07	2100	McNab_2013	1	1	13	LTNZ			N	NA	NA	NA		NA	NA	NA		NA	-5.96	143.07	2100	McNab_2013	1	Chordata	Aves	Passeriformes	Pachycephalidae	2	NA	15.174	15.174	NA
Psittacella	brehmii	4	31	UTNZ	NA		N	NA	NA		NA	NA	NA		NA	-5.31	143.52	2860	McNab_2013	1	4	23	LTNZ			N	NA	NA	NA		NA	NA	NA		NA	-5.31	143.52	2860	McNab_2013	1	Chordata	Aves	Passeriformes	Pachycephalidae	1	NA	8.36867	8.36867	NA
Rhipidura	atra	6	29	UTNZ	NA		N	NA	NA		NA	NA	NA		NA	-5.31	143.52	2860	McNab_2013	1	6	13	LTNZ			N	NA	NA	NA		NA	NA	NA		NA	-5.31	143.52	2860	McNab_2013	1	Chordata	Aves	Passeriformes	Rhipiduridae	1	NA	8.36867	8.36867	NA
Toxorhamphus	poliopterus	6	30	UTNZ	NA		N	NA	NA		NA	NA	NA		NA	-5.96	143.07	2100	McNab_2013	1	6	19	LTNZ			N	NA	NA	NA		NA	NA	NA		NA	-5.96	143.07	2100	McNab_2013	1	Chordata	Aves	Passeriformes	Melanocharitidae	1	NA	15.174	15.174	NA
Melanocharis	versteri	10	30	UTNZ	NA		N	NA	NA		NA	NA	NA		NA	-5.96	143.07	2100	McNab_2013	1	NA						NA	NA	NA		NA	NA	NA		NA	NA	NA	NA		NA	Chordata	Aves	Passeriformes	Melanocharitidae	1	NA	15.174	15.174	NA
Todus	mexicanus	8	32	UTNZ	NA		N	NA	NA		NA	NA	NA	F	NA	18.19	-65.45	NA	Merola-Zwartjes_&_Ligon_2000	1	8	29	LTNZ			N	NA	NA	NA		NA	NA	NA	F	NA	18.19	-65.45	NA	Merola-Zwartjes_&_Ligon_2000	1	Chordata	Aves	Coraciiformes	Todidae	1	25.4106	NA	25.4106	29.5525
Coereba	flaveola	10	35	UTNZ	NA		N	NA	NA		NA	NA	NA	F	NA	18.19	-65.45	NA	Merola-Zwartjes_1998	1	10	25	LTNZ			N	NA	NA	NA		NA	NA	NA	F	NA	18.19	-65.45	NA	Merola-Zwartjes_1998	1	Chordata	Aves	Passeriformes	Thraupidae	2	25.4106	NA	25.4106	29.5525
Amphispiza	belli	9	37	UTNZ	NA		N	NA	NA		NA	NA	NA	20	NA	43.5	-121.08	NA	Moldenhauer_1970	1	9	28	LTNZ			N	NA	NA	NA		NA	NA	NA	20	NA	43.5	-121.08	NA	Moldenhauer_1970	1	Chordata	Aves	Passeriformes	Fringillidae	1	NA	-2.234	-2.234	NA
Sitta	canadensis	19	38	UTNZ	NA		N	NA	NA		NA	NA	NA	F	NA	46.51	-114	NA	Mugas_&_Templeton_1970	1	19	28	LTNZ			N	NA	NA	NA		NA	NA	NA	F	NA	46.51	-114	NA	Mugas_&_Templeton_1970	1	Chordata	Aves	Passeriformes	Sittidae	2	NA	-3.118	-3.118	NA
Cinclus	mexicanus	NA	34	UTNZ	NA		N	NA	NA		NA	NA	NA		NA	46.88	-114.21	NA	Murrish_1970	2	NA	11.5	LTNZ			N	NA	NA	NA		NA	NA	NA		NA	46.88	-114.21	NA	Murrish_1970	3	Chordata	Aves	Passeriformes	Cinclidae	1	NA	-4.32067	-4.32067	NA
Eudyptula	minor	8	25	UTNZ	NA		N	NA	NA		NA	NA	NA		NA	-35.58	137.1	NA	Richman_&_Lovvorn_2011, Stahel_&_Nicol_1982	1	8	16	LTNZ			N	NA	NA	NA		NA	NA	NA		NA	-35.58	137.1	NA	Richman_&_Lovvorn_2011, Stahel_&_Nicol_1982	1	Chordata	Aves	Sphenisciformes	Spheniscidae	1	13.8408	NA	13.8408	21.1711
Parus	atricapillus	7	31.5	UTNZ	NA		N	NA	NA		NA	NA	NA		NA	42.44	-76.5	NA	Rising_&_Hudson_1974	1	7	25.5	LTNZ			N	NA	NA	NA		NA	NA	NA		NA	42.44	-76.5	NA	Rising_&_Hudson_1974	1	Chordata	Aves	Passeriformes	Paridae	2	NA	-3.47933	-3.47933	NA
Coturnix	pectoralis	8	35	UTNZ	NA		N	NA	NA		NA	NA	NA		NA	-35.17	139.02	NA	Roberts_&_Baudinette_1986	1	8	30	LTNZ			N	NA	NA	NA		NA	NA	NA		NA	-35.17	139.02	NA	Roberts_&_Baudinette_1986	1	Chordata	Aves	Galliformes	Phasianidae	2	NA	11.126	11.126	NA
Trochilus	polytmus	5	29	UTNZ	NA		N	NA	NA		NA	NA	NA		NA	18.23	-77.62	NA	Schuchmann_&_Schmidt-Marloh_1979	1	5	20	LTNZ			N	NA	NA	NA		NA	NA	NA		NA	18.23	-77.62	NA	Schuchmann_&_Schmidt-Marloh_1979	1	Chordata	Aves	Trochiliformes	Trochilidae	1	NA	21.0873	21.0873	NA
Trochilus	scitulus	5	29	UTNZ	NA		N	NA	NA		NA	NA	NA		NA	18.23	-77.62	NA	Schuchmann_&_Schmidt-Marloh_1979	1	5	20	LTNZ			N	NA	NA	NA		NA	NA	NA		NA	18.23	-77.62	NA	Schuchmann_&_Schmidt-Marloh_1979	1	Chordata	Aves	Trochiliformes	Trochilidae	1	NA	21.0873	21.0873	NA
Guira	guira	NA	33	UTNZ	NA		N	NA	NA		NA	NA	NA		NA	-11.4	-45.48	NA	Simone_2003	3	NA	27	LTNZ			N	NA	NA	NA		NA	NA	NA		NA	-11.4	-45.48	NA	Simone_2003	3	Chordata	Aves	Cuculiformes	Crotophagidae	NA	NA	21.9367	21.9367	NA
Otus	leucotis	4	32	UTNZ	NA		N	NA	NA		NA	NA	NA	F	NA	-29.6	30.22	NA	Smit_et_al_2008	1	4	20	LTNZ			N	NA	NA	NA		NA	NA	NA	F	NA	-29.6	30.22	NA	Smit_et_al_2008	1	Chordata	Aves	Strigiformes	Strigidae	2	NA	11.5867	11.5867	NA
Lanius	collaris	10	35	UTNZ	NA		N	NA	NA		NA	NA	NA	20	NA	-29.53	30.59	NA	Soobramoney_et_al_2003	1	10	25	LTNZ			Y	NA	NA	NA		NA	NA	NA	20	NA	-29.53	30.59	NA	Soobramoney_et_al_2003	1	Chordata	Aves	Passeriformes	Laniidae	2	NA	13.032	13.032	NA
Hylophylax	naevioides	8	34	UTNZ	NA		N	NA	NA		NA	NA	NA		NA	9	-79	NA	Steiger_et_al_2009	1	8	30	LTNZ			N	NA	NA	NA		NA	NA	NA		NA	9	-79	NA	Steiger_et_al_2009	1	Chordata	Aves	Passeriformes	Thamnophilidae	2	24.0603	25.982	24.0603	29.3082
Alaemon	alaudipes	7	37.5	UTNZ	NA		N	NA	NA		NA	NA	NA	F	NA	22.15	41.5	NA	Tieleman_2002	1	7	32.7	LTNZ			N	NA	NA	NA		NA	NA	NA	F	NA	22.15	41.5	NA	Tieleman_2002	1	Chordata	Aves	Passeriformes	Alaudidae	2	NA	20.0887	20.0887	NA
Alauda	arvensis	15	35.1	UTNZ	NA		N	NA	NA		NA	NA	NA	F	NA	52.52	6.2	NA	Tieleman_2002	1	15	22.2	LTNZ			N	NA	NA	NA		NA	NA	NA	F	NA	52.52	6.2	NA	Tieleman_2002	1	Chordata	Aves	Passeriformes	Alaudidae	2	NA	2.73067	2.73067	NA
Eremalauda	dunni	16	43.6	UTNZ	NA		N	NA	NA		NA	NA	NA	F	NA	22.15	41.5	NA	Tieleman_2002	1	16	31.5	LTNZ			N	NA	NA	NA		NA	NA	NA	F	NA	22.15	41.5	NA	Tieleman_2002	1	Chordata	Aves	Passeriformes	Alaudidae	1	NA	20.0887	20.0887	NA
Lullula	arborea	14	37.5	UTNZ	NA		N	NA	NA		NA	NA	NA	F	NA	52.52	6.2	NA	Tieleman_2002	1	14	27.6	LTNZ			N	NA	NA	NA		NA	NA	NA	F	NA	52.52	6.2	NA	Tieleman_2002	1	Chordata	Aves	Passeriformes	Alaudidae	1	NA	2.73067	2.73067	NA
Daptrius	ater	2	35	UTNZ	NA		N	NA	NA		NA	NA	NA	25	NA	29.68	-82.43	NA	Wasser_1986	3	2	19.5	LTNZ			N	NA	NA	NA		NA	NA	NA	25	NA	29.68	-82.43	NA	Wasser_1986	3	Chordata	Aves	Falconiformes	Falconidae	2	NA	13.444	13.444	NA
Lonchura	fuscans	8	39	UTNZ	NA		N	NA	NA		NA	NA	NA	F	NA	4.53	114.56	NA	Weathers_1977	1	8	30	LTNZ			N	NA	NA	NA		NA	NA	NA	F	NA	4.53	114.56	NA	Weathers_1977	1	Chordata	Aves	Passeriformes	Estrildidae	1	NA	26.7833	26.7833	NA
Haemorhous	mexicanus	6	37	UTNZ	NA		N	NA	NA		NA	NA	NA	25	NA	38.33	-119.64	NA	Weathers_1981	2	3	25	LTNZ			N	NA	NA	NA		NA	NA	NA		NA	33.58	-117.21	300	Dawson_et_al_1985	NA	Chordata	Aves	Passeriformes	Fringillidae	1	NA	-5.14933	-5.14933	NA
Callipepla	gambelii	7	40.5	UTNZ	NA		N	NA	NA		NA	NA	NA	25	NA	42.07	-104.03	NA	Weathers_1981	2	20	27	LTNZ			N	NA	NA	NA		NA	NA	NA	F	NA	33.37	-112.58	NA	Zerba_&_Walsberg_1992	1	Chordata	Aves	Galliformes	Odontophoridae	1	NA	-2.88333	-2.88333	NA
Amphispiza	bilineata	8	36	UTNZ	NA		N	NA	NA		NA	NA	NA	25	NA	38.33	-119.64	NA	Weathers_1981	2	NA						NA	NA	NA		NA	NA	NA		NA	NA	NA	NA		NA	Chordata	Aves	Passeriformes	Fringillidae	1	NA	-5.14933	-5.14933	NA
Sporophila	corvina	11	39.2	UTNZ	NA		N	NA	NA		NA	NA	NA	26	NA	9.07	-79.42	NA	Weathers_1997	1	11	28.9	LTNZ			N	NA	NA	NA		NA	NA	NA	26	NA	9.07	-79.42	NA	Weathers_1997	1	Chordata	Aves	Passeriformes	Thraupidae	1	23.8342	26.2733	23.8342	29.3513
Carpodacus	cassinii	7	37.5	UTNZ	NA		N	NA	NA		NA	NA	NA	25	NA	38.33	-119.64	NA	Weathers_et_al_1980	1	7	22	LTNZ			N	NA	NA	NA		NA	NA	NA		NA	38.33	-119.64	NA	Weathers_et_al_1980	1	Chordata	Aves	Passeriformes	Fringillidae	1	NA	-5.14933	-5.14933	NA
Calendulauda	erythroclamys	12	35.1	UTNZ	NA		N	NA	NA		NA	NA	NA	19	NA	-23.33	15.05	NA	Williams_1999	1	12	27.9	LTNZ			N	NA	NA	NA		NA	NA	NA	19	NA	-23.33	15.05	NA	Williams_1999	1	Chordata	Aves	Passeriformes	Alaudidae	1	NA	17.8713	17.8713	NA
Phoeniculus	purpureus	11	35	UTNZ	NA		N	NA	NA		NA	NA	NA	F	NA	-32.02	27.4	NA	Williams_et_al_1991	1	11	23.7	LTNZ			N	NA	NA	NA		NA	NA	NA		NA	-32.02	27.4	NA	Williams_et_al_1991	1	Chordata	Aves	Upupiformes	Phoeniculidae	2	NA	13.1133	13.1133	NA
Pycnonotus	sinensis	10	33	UTNZ	NA		N	NA	NA		NA	NA	NA		NA	27.88	120.36	NA	Zheng_et_al_2008	1	12	25	LTNZ			N	NA	NA	NA		NA	NA	NA		NA	27.88	120.36	NA	Zheng_et_al_2008	1	Chordata	Aves	Passeriformes	Pycnonotidae	2	NA	7.84067	7.84067	NA
Cyanoliseus	patagonus	8	30	UTNZ	NA		N	NA	NA		NA	NA	NA		NA	-37.88	-67.19	NA	Zungu_et_al_2013	2	7	15	LTNZ			N	NA	NA	NA		NA	NA	NA		NA	-37.88	-67.19	NA	Zungu_et_al_2013	2	Chordata	Aves	Psittaciformes	Psittacidae	2	NA	7.098	7.098	NA
Phalaenoptilus	nuttallii	NA	NA		NA			NA	NA		NA	NA	NA		NA	NA	NA	NA		NA	2	35	LTNZ			N	NA	NA	NA		NA	NA	NA		NA	33.76	-116.35	NA	Bartholomew_et_al_1962	1	Chordata	Aves	Caprimulgiformes	Caprimulgidae		NA	NA	NA	NA
Manacus	vitellinus	NA	NA		NA			NA	NA		NA	NA	NA		NA	NA	NA	NA		NA	7	25	LTNZ			N	NA	NA	NA		NA	NA	NA	F	NA	9.15	-79.85	NA	Bartholomew_et_al_1983	1	Chordata	Aves	Passeriformes	Pipridae		NA	NA	NA	NA
Pipra	mentalis	NA	NA		NA			NA	NA		NA	NA	NA		NA	NA	NA	NA		NA	3	27	LTNZ			N	NA	NA	NA		NA	NA	NA	F	NA	9.15	-79.85	NA	Bartholomew_et_al_1983	1	Chordata	Aves	Passeriformes	Pipridae		NA	NA	NA	NA
Strix	aluco	NA	NA		NA			NA	NA		NA	NA	NA		NA	NA	NA	NA		NA	2	16	LTNZ			N	NA	NA	NA		NA	NA	NA		NA	63	10	NA	Bech_&_Prï¿½steng_2004	1	Chordata	Aves	Strigiformes	Strigidae		NA	NA	NA	NA
Dacelo	novaeguineae	NA	NA		NA			NA	NA		NA	NA	NA		NA	NA	NA	NA		NA	7	20	LTNZ			N	NA	NA	NA		NA	NA	NA	F	NA	-42.54	147.19	NA	Buttemer_et_al_2003	1	Chordata	Aves	Coraciiformes	Alcedinidae		NA	NA	NA	NA
Onychognathus	morio	NA	NA		NA			NA	NA		NA	NA	NA		NA	NA	NA	NA		NA	10	15	LTNZ			N	NA	NA	NA		NA	NA	NA	F	NA	-29.44	30.48	NA	Chamane_&_Downs_2009	1	Chordata	Aves	Passeriformes	Sturnidae		NA	NA	NA	NA
Uria	aalge	NA	NA		NA			NA	NA		NA	NA	NA		NA	NA	NA	NA		NA	8	15	LTNZ			N	NA	NA	NA		NA	NA	NA		NA	57.2	-170.15	NA	Croll_&_McLaren_1993	1	Chordata	Aves	Charadriiformes	Alcidae		NA	NA	NA	NA
Ammoperdix	heyi	NA	NA		NA			NA	NA		NA	NA	NA		NA	NA	NA	NA		NA	36	30	LTNZ			N	NA	NA	NA		NA	NA	NA		NA	30.86	34.76	476	Frumkin_et_al_1986	1	Chordata	Aves	Galliformes	Phasianidae		NA	NA	NA	NA
Cepphus	grylle	NA	NA		NA			NA	NA		NA	NA	NA		NA	NA	NA	NA		NA	13	7	LTNZ			N	NA	NA	NA		NA	NA	NA	F	NA	79	-11	NA	Gabrielsen_et_al_1988	1	Chordata	Aves	Charadriiformes	Alcidae		NA	NA	NA	NA
Fulmarus	glacialis	NA	NA		NA			NA	NA		NA	NA	NA		NA	NA	NA	NA		NA	16	9	LTNZ			N	NA	NA	NA		NA	NA	NA	F	NA	79	-11	NA	Gabrielsen_et_al_1988	1	Chordata	Aves	Procellariiformes	Procellariidae		NA	NA	NA	NA
Rissa	tridactyla	NA	NA		NA			NA	NA		NA	NA	NA		NA	NA	NA	NA		NA	16	4.5	LTNZ			N	NA	NA	NA		NA	NA	NA	F	NA	79	-11	NA	Gabrielsen_et_al_1988	1	Chordata	Aves	Charadriiformes	Laridae		NA	NA	NA	NA
Uria	lomvia	NA	NA		NA			NA	NA		NA	NA	NA		NA	NA	NA	NA		NA	11	2	LTNZ			N	NA	NA	NA		NA	NA	NA	F	NA	79	-11	NA	Gabrielsen_et_al_1988	1	Chordata	Aves	Charadriiformes	Alcidae		NA	NA	NA	NA
Aegolius	funereus	NA	NA		NA			NA	NA		NA	NA	NA		NA	NA	NA	NA		NA	10	10	LTNZ			N	NA	NA	NA		NA	NA	NA		NA	64.48	24.38	NA	Hohtola_et_al_1994	1	Chordata	Aves	Strigiformes	Strigidae		NA	NA	NA	NA
Branta	bernicla	NA	NA		NA			NA	NA		NA	NA	NA		NA	NA	NA	NA		NA	1	6	LTNZ			N	NA	NA	NA		NA	NA	NA		NA	61.52	-166.1	NA	Irving_et_al_1955	1	Chordata	Aves	Anseriformes	Anatidae		NA	NA	NA	NA
Corvus	caurinus	NA	NA		NA			NA	NA		NA	NA	NA		NA	NA	NA	NA		NA	1	-7	LTNZ			N	NA	NA	NA		NA	NA	NA		NA	60.1	-149.44	NA	Irving_et_al_1955	1	Chordata	Aves	Passeriformes	Corvidae		NA	NA	NA	NA
Megascops	trichopsis	NA	NA		NA			NA	NA		NA	NA	NA		NA	NA	NA	NA		NA	3	28	LTNZ			N	NA	NA	NA		NA	NA	NA	23	NA	31.93	-109.38	NA	Ligon_1969	1	Chordata	Aves	Strigiformes	Strigidae		NA	NA	NA	NA
Lonchura	cucullata	NA	NA		NA			NA	NA		NA	NA	NA		NA	NA	NA	NA		NA	10	33.5	LTNZ			N	NA	NA	NA		NA	NA	NA	25	NA	-29.45	31.03	NA	Lovegrove_&_Smith_2003	1	Chordata	Aves	Passeriformes	Estrildidae		NA	NA	NA	NA
Zosterops	lateralis	NA	NA		NA			NA	NA		NA	NA	NA		NA	NA	NA	NA		NA	9	29	LTNZ			N	NA	NA	NA		NA	NA	NA	F	NA	-30.35	151.44	NA	Maddocks_&_Gieser_1997	1	Chordata	Aves	Passeriformes	Zosteropidae		NA	NA	NA	NA
Colius	striatus	NA	NA		NA			NA	NA		NA	NA	NA		NA	NA	NA	NA		NA	12	29	LTNZ			N	NA	NA	NA		NA	NA	NA	F	NA	-29.6	30.37	NA	McKechnie_&_Lovegrove_2001b	1	Chordata	Aves	Coliiformes	Coliidae		NA	NA	NA	NA
Caprimulgus	macrurus	NA	NA		NA			NA	NA		NA	NA	NA		NA	NA	NA	NA		NA	NA	26	LTNZ			N	NA	NA	NA		NA	NA	NA		NA	-5.13	145.48	NA	McNab_&_Bonaccorso_1995	1	Chordata	Aves	Caprimulgiformes	Caprimulgidae		NA	NA	NA	NA
Eurostopodus	mystacalis	NA	NA		NA			NA	NA		NA	NA	NA		NA	NA	NA	NA		NA	NA	30	LTNZ			N	NA	NA	NA		NA	NA	NA		NA	-5.13	145.48	NA	McNab_&_Bonaccorso_1995	1	Chordata	Aves	Caprimulgiformes	Eurostopodidae		NA	NA	NA	NA
Podargus	strigoides	NA	NA		NA			NA	NA		NA	NA	NA		NA	NA	NA	NA		NA	NA	30	LTNZ			N	NA	NA	NA		NA	NA	NA		NA	-5	145.1	NA	McNab_&_Bonaccorso_1995	1	Chordata	Aves	Caprimulgiformes	Podargidae		NA	NA	NA	NA
Gallinula	tenebrosa	NA	NA		NA			NA	NA		NA	NA	NA		NA	NA	NA	NA		NA	3	17	LTNZ			N	NA	NA	NA		NA	NA	NA		NA	-40.54	174.53	NA	McNab_&_Ellis_2006	3	Chordata	Aves	Gruiformes	Rallidae		NA	NA	NA	NA
Gallinula	ventralis	NA	NA		NA			NA	NA		NA	NA	NA		NA	NA	NA	NA		NA	2	20	LTNZ			N	NA	NA	NA		NA	NA	NA		NA	-37.18	146.13	NA	McNab_&_Ellis_2006	3	Chordata	Aves	Gruiformes	Rallidae		NA	NA	NA	NA
Gallirallus	australis	NA	NA		NA			NA	NA		NA	NA	NA		NA	NA	NA	NA		NA	2	30	LTNZ			N	NA	NA	NA		NA	NA	NA		NA	-35.52	175.3	NA	McNab_&_Ellis_2006	3	Chordata	Aves	Gruiformes	Rallidae		NA	NA	NA	NA
Gallirallus	philippensis	NA	NA		NA			NA	NA		NA	NA	NA		NA	NA	NA	NA		NA	2	18	LTNZ			N	NA	NA	NA		NA	NA	NA		NA	-40.7	175.6	NA	McNab_&_Ellis_2006	1	Chordata	Aves	Gruiformes	Rallidae		NA	NA	NA	NA
Megacrex	inepta	NA	NA		NA			NA	NA		NA	NA	NA		NA	NA	NA	NA		NA	2	18	LTNZ			N	NA	NA	NA		NA	NA	NA		NA	-6.7	147	NA	McNab_&_Ellis_2006	3	Chordata	Aves	Gruiformes	Rallidae		NA	NA	NA	NA
Porphyrio	porphyrio	NA	NA		NA			NA	NA		NA	NA	NA		NA	NA	NA	NA		NA	2	14	LTNZ			N	NA	NA	NA		NA	NA	NA		NA	-40.54	174.53	NA	McNab_&_Ellis_2006	3	Chordata	Aves	Gruiformes	Rallidae		NA	NA	NA	NA
Nestor	meridionalis	NA	NA		NA			NA	NA		NA	NA	NA		NA	NA	NA	NA		NA	2	15	LTNZ			N	NA	NA	NA		NA	NA	NA		NA	-40.7	175	NA	McNab_&_Salisbury_1995	1	Chordata	Aves	Psittaciformes	Psittacidae		NA	NA	NA	NA
Ducula	radiata	NA	NA		NA			NA	NA		NA	NA	NA		NA	NA	NA	NA		NA	2	22	LTNZ			N	NA	NA	NA		NA	NA	NA		NA	-9.15	145.48	NA	McNab_2000a	3	Chordata	Aves	Columbiformes	Columbidae		NA	NA	NA	NA
Ducula	rufigaster	NA	NA		NA			NA	NA		NA	NA	NA		NA	NA	NA	NA		NA	1	26	LTNZ			N	NA	NA	NA		NA	NA	NA		NA	-9.17	145.48	NA	McNab_2000a	3	Chordata	Aves	Columbiformes	Columbidae		NA	NA	NA	NA
Goura	cristata	NA	NA		NA			NA	NA		NA	NA	NA		NA	NA	NA	NA		NA	6	19	LTNZ			N	NA	NA	NA		NA	NA	NA		NA	-5.14	145.48	NA	McNab_2000a	3	Chordata	Aves	Columbiformes	Columbidae		NA	NA	NA	NA
Leucosarcia	melanoleuca	NA	NA		NA			NA	NA		NA	NA	NA		NA	NA	NA	NA		NA	4	24	LTNZ			N	NA	NA	NA		NA	NA	NA		NA	-41.18	151.12	NA	McNab_2000a	3	Chordata	Aves	Columbiformes	Columbidae		NA	NA	NA	NA
Aceros	plicatus	NA	NA		NA			NA	NA		NA	NA	NA		NA	NA	NA	NA		NA	2	16	LTNZ			N	NA	NA	NA		NA	NA	NA		NA	-5	144.28	NA	McNab_2001	1	Chordata	Aves	Bucerotiformes	Bucerotidae		NA	NA	NA	NA
Aulacorhynchus	prasinus	NA	NA		NA			NA	NA		NA	NA	NA		NA	NA	NA	NA		NA	2	23	LTNZ			N	NA	NA	NA		NA	NA	NA		NA	23.38	-101.37	NA	McNab_2001	3	Chordata	Aves	Piciformes	Ramphastidae		NA	NA	NA	NA
Pteroglossus	aracari	NA	NA		NA			NA	NA		NA	NA	NA		NA	NA	NA	NA		NA	2	29	LTNZ			N	NA	NA	NA		NA	NA	NA		NA	-8.59	-67.27	NA	McNab_2001	3	Chordata	Aves	Piciformes	Ramphastidae		NA	NA	NA	NA
Pteroglossus	bailloni	NA	NA		NA			NA	NA		NA	NA	NA		NA	NA	NA	NA		NA	2	19	LTNZ			N	NA	NA	NA		NA	NA	NA		NA	-20.98	-45.2	NA	McNab_2001	3	Chordata	Aves	Piciformes	Ramphastidae		NA	NA	NA	NA
Ramphastos	toco	NA	NA		NA			NA	NA		NA	NA	NA		NA	NA	NA	NA		NA	2	17	LTNZ			N	NA	NA	NA		NA	NA	NA		NA	-40.06	-68.56	NA	McNab_2001	3	Chordata	Aves	Piciformes	Ramphastidae		NA	NA	NA	NA
Ramphastos	tucanus	NA	NA		NA			NA	NA		NA	NA	NA		NA	NA	NA	NA		NA	2	25	LTNZ			N	NA	NA	NA		NA	NA	NA		NA	-7.14	-52.48	NA	McNab_2001	3	Chordata	Aves	Piciformes	Ramphastidae		NA	NA	NA	NA
Trachyphonus	darnaudii	NA	NA		NA			NA	NA		NA	NA	NA		NA	NA	NA	NA		NA	2	35	LTNZ			N	NA	NA	NA		NA	NA	NA		NA	-0.13	35.16	NA	McNab_2001	3	Chordata	Aves	Piciformes	Lybiidae		NA	NA	NA	NA
Anas	castanea	NA	NA		NA			NA	NA		NA	NA	NA		NA	NA	NA	NA		NA	1	24	LTNZ			N	NA	NA	NA		NA	NA	NA		NA	-40.7	175.6	NA	McNab_2003	1	Chordata	Aves	Anseriformes	Anatidae		NA	NA	NA	NA
Anas	rhynchotis	NA	NA		NA			NA	NA		NA	NA	NA		NA	NA	NA	NA		NA	3	22	LTNZ			N	NA	NA	NA		NA	NA	NA		NA	-40.7	175.6	NA	McNab_2003	1	Chordata	Aves	Anseriformes	Anatidae		NA	NA	NA	NA
Aythya	novaeseelandiae	NA	NA		NA			NA	NA		NA	NA	NA		NA	NA	NA	NA		NA	2	16	LTNZ			N	NA	NA	NA		NA	NA	NA		NA	-40.7	175.6	NA	McNab_2003	1	Chordata	Aves	Anseriformes	Anatidae		NA	NA	NA	NA
Hymenolaimus	malacorhynchos	NA	NA		NA			NA	NA		NA	NA	NA		NA	NA	NA	NA		NA	3	12	LTNZ			N	NA	NA	NA		NA	NA	NA		NA	-40.7	175.6	NA	McNab_2003	1	Chordata	Aves	Anseriformes	Anatidae		NA	NA	NA	NA
Astrapia	stephaniae	NA	NA		NA			NA	NA		NA	NA	NA		NA	NA	NA	NA		NA	8	23	LTNZ			N	NA	NA	NA		NA	NA	NA		NA	-6.66	146.99	NA	McNab_2005	1	Chordata	Aves	Passeriformes	Paradisaeidae		NA	NA	NA	NA
Cicinnurus	magnificus	NA	NA		NA			NA	NA		NA	NA	NA		NA	NA	NA	NA		NA	4	20	LTNZ			N	NA	NA	NA		NA	NA	NA		NA	-6.66	146.99	NA	McNab_2005	1	Chordata	Aves	Passeriformes	Paradisaeidae		NA	NA	NA	NA
Cicinnurus	regius	NA	NA		NA			NA	NA		NA	NA	NA		NA	NA	NA	NA		NA	2	20	LTNZ			N	NA	NA	NA		NA	NA	NA		NA	-6.66	146.99	NA	McNab_2005	1	Chordata	Aves	Passeriformes	Paradisaeidae		NA	NA	NA	NA
Epimachus	meyeri	NA	NA		NA			NA	NA		NA	NA	NA		NA	NA	NA	NA		NA	4	18	LTNZ			N	NA	NA	NA		NA	NA	NA		NA	-6.66	146.99	NA	McNab_2005	1	Chordata	Aves	Passeriformes	Paradisaeidae		NA	NA	NA	NA
Lophorina	superba	NA	NA		NA			NA	NA		NA	NA	NA		NA	NA	NA	NA		NA	8	19	LTNZ			N	NA	NA	NA		NA	NA	NA		NA	-6.66	146.99	NA	McNab_2005	1	Chordata	Aves	Passeriformes	Paradisaeidae		NA	NA	NA	NA
Manucodia	keraudrenii	NA	NA		NA			NA	NA		NA	NA	NA		NA	NA	NA	NA		NA	3	25	LTNZ			N	NA	NA	NA		NA	NA	NA		NA	-6.66	146.99	NA	McNab_2005	1	Chordata	Aves	Passeriformes	Paradisaeidae		NA	NA	NA	NA
Paradisaea	raggiana	NA	NA		NA			NA	NA		NA	NA	NA		NA	NA	NA	NA		NA	9	16	LTNZ			N	NA	NA	NA		NA	NA	NA		NA	-6.66	146.99	NA	McNab_2005	1	Chordata	Aves	Passeriformes	Paradisaeidae		NA	NA	NA	NA
Ptiloris	magnificus	NA	NA		NA			NA	NA		NA	NA	NA		NA	NA	NA	NA		NA	1	22	LTNZ			N	NA	NA	NA		NA	NA	NA		NA	-6.66	146.99	NA	McNab_2005	1	Chordata	Aves	Passeriformes	Paradisaeidae		NA	NA	NA	NA
Cnemophilus	macgregorii	NA	NA		NA			NA	NA		NA	NA	NA		NA	NA	NA	NA		NA	3	15	LTNZ			N	NA	NA	NA		NA	NA	NA		NA	-5.96	143.07	2100	McNab_2013	1	Chordata	Aves	Passeriformes	Corvidae		NA	NA	NA	NA
Dacelo	gaudichaud	NA	NA		NA			NA	NA		NA	NA	NA		NA	NA	NA	NA		NA	3	25	LTNZ			N	NA	NA	NA		NA	NA	NA		NA	-5.22	145.79	NA	McNab_2013	1	Chordata	Aves	Coraciiformes	Alcedinidae		NA	NA	NA	NA
Gallicolumba	beccarii	NA	NA		NA			NA	NA		NA	NA	NA		NA	NA	NA	NA		NA	3	24	LTNZ			N	NA	NA	NA		NA	NA	NA		NA	-5.96	143.07	2100	McNab_2013	1	Chordata	Aves	Columbiformes	Columbidae		NA	NA	NA	NA
Melidectes	belfordi	NA	NA		NA			NA	NA		NA	NA	NA		NA	NA	NA	NA		NA	3	19	LTNZ			N	NA	NA	NA		NA	NA	NA		NA	-5.31	143.52	2860	McNab_2013	1	Chordata	Aves	Passeriformes	Meliphagidae		NA	NA	NA	NA
Oreostruthus	fuliginosus	NA	NA		NA			NA	NA		NA	NA	NA		NA	NA	NA	NA		NA	4	20	LTNZ			N	NA	NA	NA		NA	NA	NA		NA	-5.96	143.07	2100	McNab_2013	1	Chordata	Aves	Passeriformes	Estrildidae		NA	NA	NA	NA
Pachycephala	schlegelii	NA	NA		NA			NA	NA		NA	NA	NA		NA	NA	NA	NA		NA	6	14	LTNZ			N	NA	NA	NA		NA	NA	NA		NA	-5.31	143.52	2860	McNab_2013	1	Chordata	Aves	Passeriformes	Petroicidae		NA	NA	NA	NA
Pitta	versicolor	NA	NA		NA			NA	NA		NA	NA	NA		NA	NA	NA	NA		NA	2	20	LTNZ			N	NA	NA	NA		NA	NA	NA		NA	-5.22	145.79	NA	McNab_2013	2	Chordata	Aves	Passeriformes	Pittidae		NA	NA	NA	NA
Ptiloprora	guisei	NA	NA		NA			NA	NA		NA	NA	NA		NA	NA	NA	NA		NA	10	15	LTNZ			N	NA	NA	NA		NA	NA	NA		NA	-5.96	143.07	2100	McNab_2013	1	Chordata	Aves	Passeriformes	Meliphagidae		NA	NA	NA	NA
Rhipidura	albolimbata	NA	NA		NA			NA	NA		NA	NA	NA		NA	NA	NA	NA		NA	12	19	LTNZ			N	NA	NA	NA		NA	NA	NA		NA	-5.31	143.52	2860	McNab_2013	1	Chordata	Aves	Passeriformes	Rhipiduridae		NA	NA	NA	NA
Sericornis	papuensis	NA	NA		NA			NA	NA		NA	NA	NA		NA	NA	NA	NA		NA	5	15	LTNZ			N	NA	NA	NA		NA	NA	NA		NA	-5.31	143.52	2860	McNab_2013	1	Chordata	Aves	Passeriformes	Pardalotidae		NA	NA	NA	NA
Tanysiptera	galatea	NA	NA		NA			NA	NA		NA	NA	NA		NA	NA	NA	NA		NA	1	15	LTNZ			N	NA	NA	NA		NA	NA	NA		NA	-5.22	145.79	NA	McNab_2013	1	Chordata	Aves	Coraciiformes	Alcedinidae		NA	NA	NA	NA
Todiramphus	sanctus	NA	NA		NA			NA	NA		NA	NA	NA		NA	NA	NA	NA		NA	16	25	LTNZ			N	NA	NA	NA		NA	NA	NA		NA	-5.22	145.79	NA	McNab_2013	1	Chordata	Aves	Coraciiformes	Alcedinidae		NA	NA	NA	NA
Turdus	poliocephalus	NA	NA		NA			NA	NA		NA	NA	NA		NA	NA	NA	NA		NA	5	15	LTNZ			N	NA	NA	NA		NA	NA	NA		NA	-5.31	143.52	2860	McNab_2013	1	Chordata	Aves	Passeriformes	Turdidae		NA	NA	NA	NA
Lagopus	lagopus	NA	NA		NA			NA	NA		NA	NA	NA		NA	NA	NA	NA		NA	19	0.6	LTNZ			N	NA	NA	NA		NA	NA	NA		NA	78.15	16.26	NA	Mortensen_&_Blix_1986	1	Chordata	Aves	Galliformes	Phasianidae		NA	NA	NA	NA
Lagopus	muta	NA	NA		NA			NA	NA		NA	NA	NA		NA	NA	NA	NA		NA	4	-4.5	LTNZ			N	NA	NA	NA		NA	NA	NA		NA	78.15	16.26	NA	Mortensen_&_Blix_1986	1	Chordata	Aves	Galliformes	Phasianidae		NA	NA	NA	NA
Urocolius	macrourus	NA	NA		NA			NA	NA		NA	NA	NA		NA	NA	NA	NA		NA	7	29	LTNZ			N	NA	NA	NA		NA	NA	NA		NA	-1.17	36.49	NA	Prinzinger_1988	2	Chordata	Aves	Coliiformes	Coliidae		NA	NA	NA	NA
Selenidera	maculirostris	NA	NA		NA			NA	NA		NA	NA	NA		NA	NA	NA	NA		NA	4	24	LTNZ			N	NA	NA	NA		NA	NA	NA		NA	-22.22	-57.08	NA	Schleucher_1999	3	Chordata	Aves	Piciformes	Ramphastidae		NA	NA	NA	NA
Geopelia	cuneata	NA	NA		NA			NA	NA		NA	NA	NA		NA	NA	NA	NA		NA	6	34	LTNZ			N	NA	NA	NA		NA	NA	NA	F	NA	-22.3	117.9	NA	Schleucher_et_al_1991	1	Chordata	Aves	Columbiformes	Columbidae		NA	NA	NA	NA
Drepanoptila	holosericea	NA	NA		NA			NA	NA		NA	NA	NA		NA	NA	NA	NA		NA	2	27	LTNZ			N	NA	NA	NA		NA	NA	NA		NA	-21.28	165.3	NA	Schluecher_2002	3	Chordata	Aves	Columbiformes	Columbidae		NA	NA	NA	NA
Nyctidromus	albicollis	NA	NA		NA			NA	NA		NA	NA	NA		NA	NA	NA	NA		NA	2	23.5	LTNZ			N	NA	NA	NA		NA	NA	NA		NA	9.1	-79.8	NA	Scholander_et_al_1950	1	Chordata	Aves	Caprimulgiformes	Caprimulgidae		NA	NA	NA	NA
Plectrophenax	nivalis	NA	NA		NA			NA	NA		NA	NA	NA		NA	NA	NA	NA		NA	12	9	LTNZ			N	NA	NA	NA		NA	NA	NA		NA	61.18	-149.79	NA	Scholander_et_al_1950	1	Chordata	Aves	Passeriformes	Fringillidae		NA	NA	NA	NA
Nectarinia	cuprea	NA	NA		NA			NA	NA		NA	NA	NA		NA	NA	NA	NA		NA	5	31.4	LTNZ			N	NA	NA	NA		NA	NA	NA		NA	0.27	30.26	1255	Seavy_2006	2	Chordata	Aves	Passeriformes	Nectariniidae		NA	NA	NA	NA
Nectarinia	cyanolaema	NA	NA		NA			NA	NA		NA	NA	NA		NA	NA	NA	NA		NA	5	25.5	LTNZ			N	NA	NA	NA		NA	NA	NA		NA	0.27	30.26	1255	Seavy_2006	1	Chordata	Aves	Passeriformes	Nectariniidae		NA	NA	NA	NA
Nectarinia	kilimensis	NA	NA		NA			NA	NA		NA	NA	NA		NA	NA	NA	NA		NA	3	25	LTNZ			N	NA	NA	NA		NA	NA	NA		NA	0.27	30.26	1255	Seavy_2006	1	Chordata	Aves	Passeriformes	Nectariniidae		NA	NA	NA	NA
Nectarinia	minulla	NA	NA		NA			NA	NA		NA	NA	NA		NA	NA	NA	NA		NA	3	33	LTNZ			N	NA	NA	NA		NA	NA	NA		NA	0.27	30.26	1255	Seavy_2006	1	Chordata	Aves	Passeriformes	Nectariniidae		NA	NA	NA	NA
Nectarinia	obscura	NA	NA		NA			NA	NA		NA	NA	NA		NA	NA	NA	NA		NA	10	31.5	LTNZ			N	NA	NA	NA		NA	NA	NA		NA	0.27	30.26	1255	Seavy_2006	1	Chordata	Aves	Passeriformes	Nectariniidae		NA	NA	NA	NA
Nectarinia	senegalensis	NA	NA		NA			NA	NA		NA	NA	NA		NA	NA	NA	NA		NA	6	30	LTNZ			N	NA	NA	NA		NA	NA	NA		NA	0.27	30.26	1255	Seavy_2006	1	Chordata	Aves	Passeriformes	Nectariniidae		NA	NA	NA	NA
Nectarinia	verticalis	NA	NA		NA			NA	NA		NA	NA	NA		NA	NA	NA	NA		NA	8	31.6	LTNZ			N	NA	NA	NA		NA	NA	NA		NA	0.27	30.26	1255	Seavy_2006	1	Chordata	Aves	Passeriformes	Nectariniidae		NA	NA	NA	NA
Chlamydotis	undulata	NA	NA		NA			NA	NA		NA	NA	NA		NA	NA	NA	NA		NA	7	29	LTNZ			N	NA	NA	NA		NA	NA	NA		NA	30.37	69.34	NA	Tieleman_et_al_2002	2	Chordata	Aves	Gruiformes	Otididae		NA	NA	NA	NA
Nothoprocta	perdicaria	NA	NA		NA			NA	NA		NA	NA	NA		NA	NA	NA	NA		NA	4	9.8	LTNZ			N	NA	NA	NA		NA	NA	NA		NA	-38.53	-73.02	NA	Withers_et_al_1987	2	Chordata	Aves	Tinamiformes	Tinamidae		NA	NA	NA	NA
Donax	serra	NA	33	LT50	NA		N	NA	NA		NA	NA	NA	20	NA	-33.9	25.6	0	Ansell_&_McLachlan_1980	1	NA						NA	NA	NA		NA	NA	NA		NA	NA	NA	NA		NA	Mollusca	Bivalvia	Veneroida	Donacidae		16.32	14.8696	16.32	22.15
Donax	sordidus	NA	35	LT50	NA		N	NA	NA		NA	NA	NA	20	NA	-33.9	25.6	0	Ansell_&_McLachlan_1980	1	NA						NA	NA	NA		NA	NA	NA		NA	NA	NA	NA		NA	Mollusca	Bivalvia	Veneroida	Donacidae		16.32	14.8696	16.32	22.15
Abra	tenuis	4	33.44	LT50	0.73	SE	N	NA	NA		NA	NA	NA	5	NA	53	5	0	Compton_et_al2007	1	4	-1.68	LT50	0.07	SE	N	NA	NA	NA		NA	NA	NA	5	NA	53	5	0	Compton_et_al2007	1	Mollusca	Bivalvia	Veneroida	Semelidae		2.90181	NA	2.90181	19.6888
Anodontia	bullula	4	36.31	LT50	0.81	SE	N	NA	NA		NA	NA	NA	25	NA	-17	122	0	Compton_et_al2007	1	4	7.17	LT50	1.65	SE	N	NA	NA	NA		NA	NA	NA	25	NA	-17	122	0	Compton_et_al2007	1	Mollusca	Bivalvia	Lucinoida	Lucinidae		22.5158	NA	22.5158	30.972
Anomalocardia	squamosa	8	37.75	LT50	0.45	SE	N	NA	NA		NA	NA	NA	25	NA	-17	122	0	Compton_et_al2007	1	4	3.05	LT50	0.73	SE	N	NA	NA	NA		NA	NA	NA	25	NA	-17	122	0	Compton_et_al2007	1	Mollusca	Bivalvia	Veneroida	Veneridae		22.5158	NA	22.5158	30.972
Barbatia	pistachia	8	36.87	LT50	0.29	SE	N	NA	NA		NA	NA	NA		NA	-17	122	0	Compton_et_al2007	1	4	6.01	LT50	0.81	SE	N	NA	NA	NA		NA	NA	NA		NA	-17	122	0	Compton_et_al2007	1	Mollusca	Bivalvia	Arcoida	Arcidae		22.5158	NA	22.5158	30.972
Cerastoderma	edule	8	33.98	LT50	0.63	SE	N	NA	NA		NA	NA	NA	5	NA	53	5	0	Compton_et_al2007	1	4	-6.18	LT50	0.34	SE	N	NA	NA	NA		NA	NA	NA	5	NA	53	5	0	Compton_et_al2007	1	Mollusca	Bivalvia	Veneroida	Cardiidae		2.90181	NA	2.90181	19.6888
Corbula	sp.1	4	37.72	LT50	0.92	SE	N	NA	NA		NA	NA	NA		NA	-17	122	0	Compton_et_al2007	1	4	5.46	LT50	0.6	SE	N	NA	NA	NA		NA	NA	NA		NA	-17	122	0	Compton_et_al2007	1	Mollusca	Bivalvia	Myoida	Corbulidae		22.5158	NA	22.5158	30.972
Divaricella	irpex	4	36.94	LT50	0.51	SE	N	NA	NA		NA	NA	NA	25	NA	-17	122	0	Compton_et_al2007	1	4	5.51	LT50	0.52	SE	N	NA	NA	NA		NA	NA	NA	25	NA	-17	122	0	Compton_et_al2007	1	Mollusca	Bivalvia	Lucinoida	Lucinidae		22.5158	NA	22.5158	30.972
Gafrarium	dispar	2	41.76	LT50	1.44	SE	N	NA	NA		NA	NA	NA	25	NA	-17	122	0	Compton_et_al2007	1	2	7.32	LT50	0.49	SE	N	NA	NA	NA		NA	NA	NA	25	NA	-17	122	0	Compton_et_al2007	1	Mollusca	Bivalvia	Veneroida	Veneridae		22.5158	NA	22.5158	30.972
Macoma	balthica	8	30.97	LT50	0.14	SE	N	NA	NA		NA	NA	NA	10	NA	53	5	0	Compton_et_al2007	1	4	-7.01	LT50	0.61	SE	N	NA	NA	NA		NA	NA	NA	5	NA	53	5	0	Compton_et_al2007	1	Mollusca	Bivalvia	Veneroida	Tellinidae		2.90181	NA	2.90181	19.6888
Siliqua	sp.1	8	33.45	LT50	0.8	SE	N	NA	NA		NA	NA	NA		NA	53	5	0	Compton_et_al2007	1	4	6.14	LT50	0.4	SE	N	NA	NA	NA		NA	NA	NA		NA	-17	122	0	Compton_et_al2007	1	Mollusca	Bivalvia	Veneroida	Pharidae		2.90181	NA	2.90181	19.6888
Tegillarca	granosa	6	41.45	LT50	1.31	SE	N	NA	NA		NA	NA	NA	25	NA	-17	122	0	Compton_et_al2007	1	4	4.82	LT50	1.31	SE	N	NA	NA	NA		NA	NA	NA	25	NA	-17	122	0	Compton_et_al2007	1	Mollusca	Bivalvia	Arcoida	Arcidae		22.5158	NA	22.5158	30.972
Tellina	capsoides	8	38.25	LT50	0.21	SE	N	NA	NA		NA	NA	NA	25	NA	-17	122	0	Compton_et_al2007	1	4	3.35	LT50	0.24	SE	N	NA	NA	NA		NA	NA	NA	25	NA	-17	122	0	Compton_et_al2007	1	Mollusca	Bivalvia	Veneroida	Tellinidae		22.5158	NA	22.5158	30.972
Tellina	piratica	8	37.58	LT50	0.1	SE	N	NA	NA		NA	NA	NA		NA	-17	122	0	Compton_et_al2007	1	4	3.63	LT50	0.87	SE	N	NA	NA	NA		NA	NA	NA		NA	-17	122	0	Compton_et_al2007	1	Mollusca	Bivalvia	Veneroida	Tellinidae		22.5158	NA	22.5158	30.972
Tellina	sp.1	8	36.31	LT50	0.81	SE	N	NA	NA		NA	NA	NA		NA	-17	122	0	Compton_et_al2007	1	4	3.52	LT50	0.95	SE	N	NA	NA	NA		NA	NA	NA		NA	-17	122	0	Compton_et_al2007	1	Mollusca	Bivalvia	Veneroida	Tellinidae		22.5158	NA	22.5158	30.972
Tellina	tenuis	4	27.57	LT50	0.5	SE	N	NA	NA		NA	NA	NA		NA	-17	122	0	Compton_et_al2007	1	NA						NA	NA	NA		NA	NA	NA		NA	NA	NA	NA		NA	Mollusca	Bivalvia	Veneroida	Tellinidae		22.5158	NA	22.5158	30.972
Spisula	subtruncata	8	26.97	LT50	0.64	SE	N	NA	NA		NA	NA	NA		NA	-17	122	0	Compton_et_al2007	1	NA						NA	NA	NA		NA	NA	NA		NA	NA	NA	NA		NA	Mollusca	Bivalvia	Veneroida	Mactridae		22.5158	NA	22.5158	30.972
Mytilus	edulis	20	30.5	LT50	NA		N	NA	NA		NA	NA	NA		NA	55.75	-4.9	2.9	Davenport_&_Davenport_2005	1	20	-8.2	LT50			N	NA	NA	NA		NA	NA	NA		NA	53	-4.9	2.9	Davenport_&_Davenport_2005	1	Mollusca	Bivalvia	Mytiloida	Mytilidae		5.89387	5.28167	5.89387	15.1186
Gemma	gemma	469	35	LT50	NA		N	NA	NA		NA	NA	NA	25	NA	37.11	-76.13	0	Kennedy_&_Mihursky_1971	1	NA						NA	NA	NA		NA	NA	NA		NA	NA	NA	NA		NA	Mollusca	Bivalvia	Veneroida	Veneridae		3.28999	NA	3.28999	27.44
Mulinia	lateralis	200	32	LT50	NA		N	NA	NA		NA	NA	NA	25	NA	37.11	-76.13	0	Kennedy_&_Mihursky_1971	1	NA						NA	NA	NA		NA	NA	NA		NA	NA	NA	NA		NA	Mollusca	Bivalvia	Veneroida	Mactridae		3.28999	NA	3.28999	27.44
Mya	arenaria	222	32	LT50	NA		N	NA	NA		NA	NA	NA	25	NA	37.11	-76.13	0	Kennedy_&_Mihursky_1971	1	NA						NA	NA	NA		NA	NA	NA		NA	NA	NA	NA		NA	Mollusca	Bivalvia	Myoida	Myidae		3.28999	NA	3.28999	27.44
Acar	domingensis	NA	39	ctmax	NA		N	NA	NA		NA	NA	NA	26	0.017	-7.89	-14.38	0	Morley_et_al_2016	1	NA						NA	NA	NA		NA	NA	NA		NA	NA	NA	NA		NA	Mollusca	Bivalvia	Arcoida	Arcidae		24.11	19.3183	24.11	28.47
Limatula	hodgsoni	NA	12.7	ctmax	NA		N	NA	NA		NA	NA	NA	26	0.00069	-77.85	166.67	0	Morley_et_al_2016	1	NA						NA	NA	NA		NA	NA	NA		NA	NA	NA	NA		NA	Mollusca	Bivalvia	Limoida	Limidae		-1.8626	-26.7194	-1.8626	-0.790053
Laternula	elliptica	22	5	ctmax	NA		N	NA	NA		NA	NA	NA		0.00017	-67.5	-68	0	Peck_et_al_2004	1	NA						NA	NA	NA		NA	NA	NA		NA	NA	NA	NA		NA	Mollusca	Bivalvia	Pholadomyoida	Laternulidae		-1.87896	NA	-1.87896	1.66762
Adamussium	colbecki	116	2	ctmax	NA		N	NA	NA		NA	NA	NA		0.00017	-67.5	-68	0	Peck_et_al_2004	1	NA						NA	NA	NA		NA	NA	NA		NA	NA	NA	NA		NA	Mollusca	Bivalvia	Pectinoida	Pectinidae		-1.87896	NA	-1.87896	1.66762
Limopsis	marionensis	5	4	LT50	NA		N	NA	NA		NA	NA	NA		NA	-75	-51	0	Portner_et_al_1999	1	5	-1.5	ctmin			N	NA	NA	NA		NA	NA	NA		NA	-75	-51	0	Portner_et_al_1999	1	Mollusca	Bivalvia	Arcoida	Limopsidae		-1.8672	NA	-1.8672	-1.51086
Sphaerium	novaezelandiae	25	32.8	LT50	NA		N	NA	NA		NA	NA	NA		NA	-38.1	176.21	NA	Quinn_et_al_1994	1	NA						NA	NA	NA		NA	NA	NA		NA	NA	NA	NA		NA	Mollusca	Bivalvia	Veneroida	Sphaeriidae		NA	8.35867	8.35867	NA
Argopecten	purpuratus	20	29	LT50	NA		N	NA	NA		NA	NA	NA	19	NA	-14.25	-76.2	0	Urban_1994	1	NA						NA	NA	NA		NA	NA	NA		NA	NA	NA	NA		NA	Mollusca	Bivalvia	Pectinoida	Pectinidae		13.7053	15.375	13.7053	22.1081
Aulacomya	atra	20	25.6	LT50	NA		N	NA	NA		NA	NA	NA	13	NA	-36.5	-73.9	0	Urban_1994	1	NA						NA	NA	NA		NA	NA	NA		NA	NA	NA	NA		NA	Mollusca	Bivalvia	Mytiloida	Mytilidae		NA	NA	NA	NA
Choromytilus	chorus	20	26.3	LT50	NA		N	NA	NA		NA	NA	NA	13	NA	-36.5	-73.9	0	Urban_1994	1	NA						NA	NA	NA		NA	NA	NA		NA	NA	NA	NA		NA	Mollusca	Bivalvia	Mytiloida	Mytilidae		10.5275	NA	10.5275	16.4948
Ensis	macha	20	25	LT50	NA		N	NA	NA		NA	NA	NA	13	NA	-36.5	-73.9	0	Urban_1994	1	NA						NA	NA	NA		NA	NA	NA		NA	NA	NA	NA		NA	Mollusca	Bivalvia	Veneroida	Pharidae		10.5275	NA	10.5275	16.4948
Gari	solida	20	26.9	LT50	NA		N	NA	NA		NA	NA	NA	16	NA	-14.25	-76.2	0	Urban_1994	1	NA						NA	NA	NA		NA	NA	NA		NA	NA	NA	NA		NA	Mollusca	Bivalvia	Veneroida	Psammobiidae		13.7053	15.375	13.7053	22.1081
Protothaca	thaca	20	28.1	LT50	NA		N	NA	NA		NA	NA	NA	13	NA	-36.5	-73.9	0	Urban_1994	1	NA						NA	NA	NA		NA	NA	NA		NA	NA	NA	NA		NA	Mollusca	Bivalvia	Veneroida	Veneridae		10.5275	NA	10.5275	16.4948
Semele	corrugata	20	30.6	LT50	NA		N	NA	NA		NA	NA	NA	16	NA	-14.25	-76.2	0	Urban_1994	1	NA						NA	NA	NA		NA	NA	NA		NA	NA	NA	NA		NA	Mollusca	Bivalvia	Veneroida	Semelidae		13.7053	15.375	13.7053	22.1081
Semele	solida	20	28.5	LT50	NA		N	NA	NA		NA	NA	NA	16	NA	-14.25	-76.2	0	Urban_1994	1	NA						NA	NA	NA		NA	NA	NA		NA	NA	NA	NA		NA	Mollusca	Bivalvia	Veneroida	Semelidae		13.7053	15.375	13.7053	22.1081
Tagelus	dombeii	20	25.1	LT50	NA		N	NA	NA		NA	NA	NA	13	NA	-36.5	-73.9	0	Urban_1994	1	NA						NA	NA	NA		NA	NA	NA		NA	NA	NA	NA		NA	Mollusca	Bivalvia	Veneroida	Solecurtidae		10.5275	NA	10.5275	16.4948
Venus	antiqua	20	25.6	LT50	NA		N	NA	NA		NA	NA	NA	13	NA	-36.5	-73.9	0	Urban_1994	1	NA						NA	NA	NA		NA	NA	NA		NA	NA	NA	NA		NA	Mollusca	Bivalvia	Veneroida	Veneridae		10.5275	NA	10.5275	16.4948
Branchinecta	paludosa	8	30	LT100	NA		N	NA	NA		NA	NA	NA		NA	56	-159	0	Scholander_et_al_1953	2	NA						NA	NA	NA		NA	NA	NA		NA	NA	NA	NA		NA	Arthropoda	Branchiopoda	Anostraca	Branchinectidae		0.86757	-2.902	0.86757	13.2799
Plagiomnium	acutum	15	45.3	LT50	NA		N	NA	NA		NA	NA	NA		NA	28.25	109.67	325	Liu_et_al_2003	1	NA						NA	NA	NA		NA	NA	NA		NA	NA	NA	NA		NA	Streptophyta	Bryopsida	Bryales	Mniaceae		NA	7.094	7.094	NA
Thuidium	cymbifolium	15	44.1	LT50	NA		N	NA	NA		NA	NA	NA		NA	28.25	109.67	325	Liu_et_al_2003	1	NA						NA	NA	NA		NA	NA	NA		NA	NA	NA	NA		NA	Streptophyta	Bryopsida	Hypnales	Thuidiaceae		NA	7.094	7.094	NA
Brachythecium	rutabulum	NA	NA		NA			NA	NA		NA	NA	NA		NA	NA	NA	NA		NA	4	-37.5	LT50			N	NA	NA	NA		NA	NA	NA		NA	51	6.8	50	Rutten_&_Santarius_1992	1	Streptophyta	Bryopsida	Hypnales	Brachytheciaceae		NA	NA	NA	NA
Hypnum	cupressiforme	NA	NA		NA			NA	NA		NA	NA	NA		NA	NA	NA	NA		NA	4	-30.5	LT50			N	NA	NA	NA		NA	NA	NA		NA	51	6.8	50	Rutten_&_Santarius_1992	1	Streptophyta	Bryopsida	Hypnales	Hypnaceae		NA	NA	NA	NA
Mnium	hornum	NA	NA		NA			NA	NA		NA	NA	NA		NA	NA	NA	NA		NA	4	-40	LT50			N	NA	NA	NA		NA	NA	NA		NA	51	6.8	50	Rutten_&_Santarius_1992	1	Streptophyta	Bryopsida	Bryales	Mniaceae		NA	NA	NA	NA
Plagiomnium	affine	NA	NA		NA			NA	NA		NA	NA	NA		NA	NA	NA	NA		NA	10	-37.5	LT50			N	NA	NA	NA		NA	NA	NA		NA	51	6.8	50	Rutten_&_Santarius_1992	1	Streptophyta	Bryopsida	Bryales	Mniaceae		NA	NA	NA	NA
Plagiomnium	undulatum	NA	NA		NA			NA	NA		NA	NA	NA		NA	NA	NA	NA		NA	16	-36.5	LT50			N	NA	NA	NA		NA	NA	NA		NA	51	6.8	50	Rutten_&_Santarius_1992	1	Streptophyta	Bryopsida	Bryales	Mniaceae		NA	NA	NA	NA
Dasyatis	sabina	3	43.2	ctmax	0.04	SD	N	NA	NA		NA	NA	NA	35	0.3	29.7	-85.3	0	Fangue_&_Bennet_2003	1	3	0.8	ctmin	0.15	SD	N	NA	NA	NA		NA	NA	NA	10.8	0.3	29.7	-85.3	0	Fangue_&_Bennet_2003	1	Chordata	Chondrichthyes	Myliobatiformes	Dasyatidae		15.5573	12.6852	15.5573	30.1481
Cryptopygus	cisantarcticus	13	31.8	ctmax	0.3	SE	N	NA	NA		NA	NA	NA	F	0.25	-72	170	0	Sinclair_et_al_2006	1	15	-7.4	ctmin	0.2	SE	N	NA	NA	NA		NA	NA	NA	F	0.25	-72	170	0	Sinclair_et_al_2006	1	Arthropoda	Collembola	Entomobryomorpha	Isotomidae		-1.90161	-24.0747	-1.90161	-0.864142
Friesea	grisea	13	34.7	ctmax	0.5	SE	N	NA	NA		NA	NA	NA	F	0.25	-72	170	0	Sinclair_et_al_2006	1	15	-7.7	ctmin	0.3	SE	N	NA	NA	NA		NA	NA	NA	F	0.25	-72	170	0	Sinclair_et_al_2006	1	Arthropoda	Collembola	Poduromorpha	Neanuridae		-1.90161	-24.0747	-1.90161	-0.864142
Isotoma	klovstadi	9	34.5	ctmax	0.3	SE	N	NA	NA		NA	NA	NA	F	0.25	-72	170	0	Sinclair_et_al_2006	1	9	-11.9	ctmin	0.3	SE	N	NA	NA	NA		NA	NA	NA	F	0.25	-72	170	0	Sinclair_et_al_2006	1	Arthropoda	Collembola	Entomobryomorpha	Isotomidae		-1.90161	-24.0747	-1.90161	-0.864142
Cryptopygus	antarcticustravei	NA	NA		NA			NA	NA		NA	NA	NA		NA	NA	NA	NA		NA	10	-13.3	LT50			N	NA	NA	NA		NA	NA	NA	15	NA	-46.9	37.8	25	Slabber_et_al_2007	1	Arthropoda	Collembola	Entomobryomorpha	Isotomidae		NA	NA	NA	NA
Tullbergia	bisetosa	NA	NA		NA			NA	NA		NA	NA	NA		NA	NA	NA	NA		NA	10	-9.4	LT50			N	NA	NA	NA		NA	NA	NA	15	NA	-46.9	37.8	25	Slabber_et_al_2007	1	Arthropoda	Collembola	Poduromorpha	Tullbergiidae		NA	NA	NA	NA
Onychiurus	vontoernei	NA	NA		NA			NA	NA		NA	NA	NA		NA	NA	NA	NA		NA	12	-4.9	ctmin			N	NA	NA	NA		NA	NA	NA	0	0.75	47	10.5	2700	Somme_1979	1	Arthropoda	Collembola	Poduromorpha	Onychiuridae		NA	NA	NA	NA
Tetracanthella	afurcata	NA	NA		NA			NA	NA		NA	NA	NA		NA	NA	NA	NA		NA	12	-7.7	ctmin			N	NA	NA	NA		NA	NA	NA	0	0.75	47	10.5	2700	Somme_1979	1	Arthropoda	Collembola	Entomobryomorpha	Isotomidae		NA	NA	NA	NA
Echinometra	lucunter	NA	37.1	ctmax	NA		N	NA	NA		NA	NA	NA	26	0.017	-7.89	-14.38	0	Morley_et_al_2016	1	NA						NA	NA	NA		NA	NA	NA		NA	NA	NA	NA		NA	Echinodermata	Echinoidea	Echinoida	Echinometridae		24.11	19.3183	24.11	28.47
Eucidaris	tribuloides	NA	36	ctmax	NA		N	NA	NA		NA	NA	NA	26	0.017	-7.89	-14.38	0	Morley_et_al_2016	1	NA						NA	NA	NA		NA	NA	NA		NA	NA	NA	NA		NA	Echinodermata	Echinoidea	Cidaroida	Cidaridae		24.11	19.3183	24.11	28.47
Pseudechinus	huttoni	NA	26.8	ctmax	NA		N	NA	NA		NA	NA	NA	26	0.017	-45.4	167.1	0	Morley_et_al_2016	1	NA						NA	NA	NA		NA	NA	NA		NA	NA	NA	NA		NA	Echinodermata	Echinoidea	Temnopleuroida	Temnopleuridae		NA	6.43021	6.43021	NA
Sterechinus	neumayeri	NA	19.3	ctmax	NA		N	NA	NA		NA	NA	NA	26	0.017	-77.85	166.67	0	Morley_et_al_2016	1	NA						NA	NA	NA		NA	NA	NA		NA	NA	NA	NA		NA	Echinodermata	Echinoidea	Echinoida	Echinidae		-1.8626	-26.7194	-1.8626	-0.790053
Dermatocarpon	fluviatile	NA	NA		NA			NA	NA		NA	NA	NA		NA	NA	NA	NA		NA	NA	-10.8	ctmin			N	NA	NA	NA		NA	NA	NA		NA	51.7	10.6	NA	Lange_1965	1	Ascomycota	Eurotiomycetes	Verrucariales	Verrucariaceae		NA	NA	NA	NA
Bullia	rhodostoma	NA	34.7	LT50	NA		N	NA	NA		NA	NA	NA	20	NA	-33.9	25.6	0	Ansell_&_McLachlan_1980	1	NA						NA	NA	NA		NA	NA	NA		NA	NA	NA	NA		NA	Mollusca	Gastropoda	Neogastropoda	Nassariidae		16.32	14.8696	16.32	22.15
Margarites	refulgens	3	19	LT100	NA		N	NA	NA		NA	NA	NA		0.07	-77.8	166.67	0	Bates_et_al_2010	1	NA						NA	NA	NA		NA	NA	NA		NA	NA	NA	NA		NA	Mollusca	Gastropoda	Trochoidea	Trochidae		-1.86369	-25.4571	-1.86369	-0.760553
Onoba	gelida	3	14	LT100	NA		N	NA	NA		NA	NA	NA		0.07	-77.8	166.67	0	Bates_et_al_2010	1	NA						NA	NA	NA		NA	NA	NA		NA	NA	NA	NA		NA	Mollusca	Gastropoda	Littorinimorpha	Rissoidae		-1.86369	-25.4571	-1.86369	-0.760553
Gyraulus	gilberti	NA	37.5	ctmax	NA		N	NA	NA		NA	NA	NA	16	0.017	-38	148.5	0	Bates_et_al_2013	2	NA						NA	NA	NA		NA	NA	NA		NA	NA	NA	NA		NA	Mollusca	Gastropoda	Hygrophila	Planorbidae		12.9417	NA	12.9417	20.379
Gibbula	cineraria	20	27	LT50	NA		N	NA	NA		NA	NA	NA		NA	55.75	-4.9	2.567	Davenport_&_Davenport_2005	1	20	-1.1	LT50			N	NA	NA	NA		NA	NA	NA		NA	55.75	-4.9	2.567	Davenport_&_Davenport_2005	1	Mollusca	Gastropoda	Trochoidea	Trochidae		5.89387	5.28167	5.89387	15.1186
Littorina	fabalis	20	29.9	LT50	NA		N	NA	NA		NA	NA	NA		NA	55.75	-4.9	3.063	Davenport_&_Davenport_2005	1	20	-13.3	LT50			N	NA	NA	NA		NA	NA	NA		NA	55.75	-4.9	3.063	Davenport_&_Davenport_2005	1	Mollusca	Gastropoda	Littorinimorpha	Littorinidae		5.89387	5.28167	5.89387	15.1186
Littorina	littorea	20	35.3	LT50	NA		N	NA	NA		NA	NA	NA		NA	55.75	-4.9	3.073	Davenport_&_Davenport_2005	1	20	-13	LT50			N	NA	NA	NA		NA	NA	NA		NA	55.75	-4.9	3.073	Davenport_&_Davenport_2005	1	Mollusca	Gastropoda	Littorinimorpha	Littorinidae		5.89387	5.28167	5.89387	15.1186
Littorina	obtusata	20	29.6	LT50	NA		N	NA	NA		NA	NA	NA		NA	55.75	-4.9	3.077	Davenport_&_Davenport_2005	1	20	-13	LT50			N	NA	NA	NA		NA	NA	NA		NA	55.75	-4.9	3.077	Davenport_&_Davenport_2005	1	Mollusca	Gastropoda	Littorinimorpha	Littorinidae		5.89387	5.28167	5.89387	15.1186
Littorina	saxatilis	20	35	LT50	NA		N	NA	NA		NA	NA	NA		NA	55.75	-4.9	3.407	Davenport_&_Davenport_2005	1	20	-16.4	LT50			N	NA	NA	NA		NA	NA	NA		NA	55.75	-4.9	3.407	Davenport_&_Davenport_2005	1	Mollusca	Gastropoda	Littorinimorpha	Littorinidae		5.89387	5.28167	5.89387	15.1186
Nucella	lapillus	20	28.2	LT50	NA		N	NA	NA		NA	NA	NA		NA	55.75	-4.9	2.59	Davenport_&_Davenport_2005	1	20	-6.4	LT50			N	NA	NA	NA		NA	NA	NA		NA	55.75	-5	2.59	Davenport_&_Davenport_2005	1	Mollusca	Gastropoda	Neogastropoda	Muricidae		5.89387	5.28167	5.89387	15.1186
Tectura	testudinalis	20	25.5	LT50	NA		N	NA	NA		NA	NA	NA		NA	55.75	-4.9	0.803	Davenport_&_Davenport_2005	1	20	-7.4	LT50			N	NA	NA	NA		NA	NA	NA		NA	55.75	-4.9	0.803	Davenport_&_Davenport_2005	1	Mollusca	Gastropoda	Patellogastropoda	Lottiidae		5.89387	5.28167	5.89387	15.1186
Kerguelenella	lateralis	20	31.8	LT50	NA		N	NA	NA		NA	NA	NA	10	NA	-54.18	-37	0	Davenport_1997	1	20	-17.8	LT50			N	NA	NA	NA		NA	NA	NA	10	NA	-54.18	-37	0	Davenport_1997	1	Mollusca	Gastropoda	Panpulmonata	Siphonariidae		NA	-5.444	-5.444	NA
Cookia	sulcata	NA	32.7	ctmax	NA		N	NA	NA		NA	NA	NA	26	0.017	-45.8	170.6	0	Morley_et_al_2016	1	NA						NA	NA	NA		NA	NA	NA		NA	NA	NA	NA		NA	Mollusca	Gastropoda	Vetigastropoda	Turbinidae		8.78102	6.69365	8.78102	14.9377
Trophonella	longstafi	NA	14.5	ctmax	NA		N	NA	NA		NA	NA	NA	26	0.00069	-77.85	166.67	0	Morley_et_al_2016	1	NA						NA	NA	NA		NA	NA	NA		NA	NA	NA	NA		NA	Mollusca	Gastropoda	Neogastropoda	Muricidae		-1.8626	-26.7194	-1.8626	-0.790053
Nacella	concinna	NA	5	ctmax	NA		N	NA	NA		NA	NA	NA		NA	-67.5	-68	0	Peck_et_al_2002	1	NA	-12.9	LT50			N	NA	NA	NA		NA	NA	NA	10	NA	-54.18	-37	0	Davenport_1997	1	Mollusca	Gastropoda	Patellogastropoda	Nacellidae		-1.87896	NA	-1.87896	1.66762
Potamopyrgus	antipodarum	25	32.4	LT50	NA		N	NA	NA		NA	NA	NA		NA	-38.1	175.49	NA	Quinn_et_al_1994	1	NA						NA	NA	NA		NA	NA	NA		NA	NA	NA	NA		NA	Mollusca	Gastropoda	Littorinimorpha	Hydrobiidae		NA	8.62267	8.62267	NA
Deroceras	reticulatum	8	40	LT100	NA		N	NA	NA		NA	NA	NA		NA	68	-152	0	Scholander_et_al_1953	1	NA						NA	NA	NA		NA	NA	NA		NA	NA	NA	NA		NA	Mollusca	Gastropoda	Stylommatophora	Agriolimacidae		NA	-19.8933	-19.8933	NA
Succinea	strigata	8	40	LT50	NA		N	NA	NA		NA	NA	NA		NA	68	-152	0	Scholander_et_al_1953	1	NA						NA	NA	NA		NA	NA	NA		NA	NA	NA	NA		NA	Mollusca	Gastropoda	Stylommatophora	Succineidae		NA	-19.8933	-19.8933	NA
Bugula	californica	2	24.5	LT50	NA		Y	NA	NA		NA	NA	NA	12	0.25	38.33	-123.06	0	Zerebecki_&_Sorte_2011	1	NA						NA	NA	NA		NA	NA	NA		NA	NA	NA	NA		NA	Bryozoa	Gymnolaemata	Cheilostomatida	Bugulidae		9.12745	10.1917	9.12745	16.4708
Drosophila	birchii	5550	35.5	ctmax	1.9	SE	Y	NA	NA		NA	NA	NA	25	NA	-17	146	130	Berrigan_2000	2	NA						NA	NA	NA		NA	NA	NA		NA	NA	NA	NA		NA	Arthropoda	Insecta	Diptera	Drosophilidae		22.3701	NA	22.3701	29.5098
Drosophila	guttifera	2775	35.8	ctmax	3.7	SE	Y	NA	NA		NA	NA	NA	25	NA	32	-99	400	Berrigan_2000	2	NA						NA	NA	NA		NA	NA	NA		NA	NA	NA	NA		NA	Arthropoda	Insecta	Diptera	Drosophilidae		NA	7.73467	7.73467	NA
Drosophila	neotestacea	2775	32	ctmax	8.3	SE	Y	NA	NA		NA	NA	NA	25	NA	43	-77.6	200	Berrigan_2000	1	NA						NA	NA	NA		NA	NA	NA		NA	NA	NA	NA		NA	Arthropoda	Insecta	Diptera	Drosophilidae		NA	-3.604	-3.604	NA
Drosophila	putrida	2775	34.7	ctmax	6.8	SE	Y	NA	NA		NA	NA	NA	25	NA	43	-77.6	200	Berrigan_2000	1	NA						NA	NA	NA		NA	NA	NA		NA	NA	NA	NA		NA	Arthropoda	Insecta	Diptera	Drosophilidae		NA	-3.604	-3.604	NA
Drosophila	recens	2775	34.4	ctmax	8.3	SE	Y	NA	NA		NA	NA	NA	25	NA	43	-77.6	200	Berrigan_2000	1	NA						NA	NA	NA		NA	NA	NA		NA	NA	NA	NA		NA	Arthropoda	Insecta	Diptera	Drosophilidae		NA	-3.604	-3.604	NA
Drosophila	serrata	5550	36.7	ctmax	0.9	SE	Y	NA	NA		NA	NA	NA	25	NA	-17	146	130	Berrigan_2000	2	NA						NA	NA	NA		NA	NA	NA		NA	NA	NA	NA		NA	Arthropoda	Insecta	Diptera	Drosophilidae		22.3701	NA	22.3701	29.5098
Agabus	brunneus	20	46.4	LT100	NA		N	NA	NA		NA	NA	NA	20.5	1	36	-6.3	135	Calosi_et_al_2008	1	21	-8.5	LT100			N	NA	NA	NA		NA	NA	NA	14.5	1	36	-6.3	135	Calosi_et_al_2008	1	Arthropoda	Insecta	Coleoptera	Dytiscidae		15.0917	NA	15.0917	23.6737
Agabus	didymus	33	44.8	LT100	NA		N	NA	NA		NA	NA	NA	20.5	1	38	-2.56	1224	Calosi_et_al_2008	1	30	-9	LT100			N	NA	NA	NA		NA	NA	NA	14.5	1	38	-2.56	1224	Calosi_et_al_2008	1	Arthropoda	Insecta	Coleoptera	Dytiscidae		NA	2.146	2.146	NA
Agabus	ramblae	25	44.5	LT100	NA		N	NA	NA		NA	NA	NA	20.5	1	37.5	-1.9	533	Calosi_et_al_2008	1	24	-6.8	LT100			N	NA	NA	NA		NA	NA	NA	14.5	1	37.5	-1.9	533	Calosi_et_al_2008	1	Arthropoda	Insecta	Coleoptera	Dytiscidae		NA	8.94467	8.94467	NA
Agabus	rufulus	20	43.1	LT100	NA		N	NA	NA		NA	NA	NA	20.5	1	40.5	8.5	260	Calosi_et_al_2008	1	22	-8	LT100			N	NA	NA	NA		NA	NA	NA	14.5	1	40.5	8.5	260	Calosi_et_al_2008	1	Arthropoda	Insecta	Coleoptera	Dytiscidae		NA	8.57733	8.57733	NA
Aphanenogaster	senilis	20	46	ctmax	NA		Y	NA	NA		NA	NA	NA	20	0.2	41.3	2.09	50	Cerda_et_al_1998	1	NA						NA	NA	NA		NA	NA	NA		NA	NA	NA	NA		NA	Arthropoda	Insecta	Hymenoptera	Formicidae		12.5589	10.2313	12.5589	26.1614
Camponotus	cruentatus	20	48	ctmax	NA		Y	NA	NA		NA	NA	NA	20	0.2	41.3	2.09	50	Cerda_et_al_1998	1	NA						NA	NA	NA		NA	NA	NA		NA	NA	NA	NA		NA	Arthropoda	Insecta	Hymenoptera	Formicidae		12.5589	10.2313	12.5589	26.1614
Camponotus	foreli	20	48	ctmax	NA		Y	NA	NA		NA	NA	NA	20	0.2	41.3	2.09	50	Cerda_et_al_1998	1	NA						NA	NA	NA		NA	NA	NA		NA	NA	NA	NA		NA	Arthropoda	Insecta	Hymenoptera	Formicidae		12.5589	10.2313	12.5589	26.1614
Camponotus	sylvaticus	20	46	ctmax	NA		Y	NA	NA		NA	NA	NA	20	0.2	41.3	2.09	50	Cerda_et_al_1998	1	NA						NA	NA	NA		NA	NA	NA		NA	NA	NA	NA		NA	Arthropoda	Insecta	Hymenoptera	Formicidae		12.5589	10.2313	12.5589	26.1614
Cataglyphis	cursor	20	50	ctmax	NA		Y	NA	NA		NA	NA	NA	20	0.2	41.3	2.09	50	Cerda_et_al_1998	1	NA						NA	NA	NA		NA	NA	NA		NA	NA	NA	NA		NA	Arthropoda	Insecta	Hymenoptera	Formicidae		12.5589	10.2313	12.5589	26.1614
Messor	bouvieri	20	44	ctmax	NA		Y	NA	NA		NA	NA	NA	20	0.2	41.3	2.09	50	Cerda_et_al_1998	1	NA						NA	NA	NA		NA	NA	NA		NA	NA	NA	NA		NA	Arthropoda	Insecta	Hymenoptera	Formicidae		12.5589	10.2313	12.5589	26.1614
Messor	capitatus	20	44	ctmax	NA		Y	NA	NA		NA	NA	NA	20	0.2	41.3	2.09	50	Cerda_et_al_1998	1	NA						NA	NA	NA		NA	NA	NA		NA	NA	NA	NA		NA	Arthropoda	Insecta	Hymenoptera	Formicidae		12.5589	10.2313	12.5589	26.1614
Pheidole	pallldula	20	40	ctmax	NA		Y	NA	NA		NA	NA	NA	20	0.2	41.3	2.09	50	Cerda_et_al_1998	1	NA						NA	NA	NA		NA	NA	NA		NA	NA	NA	NA		NA	Arthropoda	Insecta	Hymenoptera	Formicidae		12.5589	10.2313	12.5589	26.1614
Plagiolepis	pygmaea	20	48	ctmax	NA		Y	NA	NA		NA	NA	NA	20	0.2	41.3	2.09	50	Cerda_et_al_1998	1	NA						NA	NA	NA		NA	NA	NA		NA	NA	NA	NA		NA	Arthropoda	Insecta	Hymenoptera	Formicidae		12.5589	10.2313	12.5589	26.1614
Tetramorium	nigerrimum	20	42	ctmax	NA		Y	NA	NA		NA	NA	NA	20	0.2	41.3	2.09	50	Cerda_et_al_1998	1	NA						NA	NA	NA		NA	NA	NA		NA	NA	NA	NA		NA	Arthropoda	Insecta	Hymenoptera	Formicidae		12.5589	10.2313	12.5589	26.1614
Tetramorium	semilaeve	20	40	ctmax	NA		Y	NA	NA		NA	NA	NA	20	0.2	41.3	2.09	50	Cerda_et_al_1998	1	NA						NA	NA	NA		NA	NA	NA		NA	NA	NA	NA		NA	Arthropoda	Insecta	Hymenoptera	Formicidae		12.5589	10.2313	12.5589	26.1614
Melophorus	bagoti	30	56.7	ctmax	NA		N	NA	NA		NA	NA	NA		1	-23.7	133.88	608	Christian_&_Morton_1992	1	30	13.8	ctmin			N	NA	NA	NA		NA	NA	NA		1	-23.7	133.88	608	Christian_&_Morton_1992	1	Arthropoda	Insecta	Hymenoptera	Formicidae		NA	12.882	12.882	NA
Acanthomyops	sp.1	NA	40	ctmax	NA		N	NA	NA		NA	NA	NA	25	0.2	36.04	-79.07	180	Diamond_et_al_2012	1	NA						NA	NA	NA		NA	NA	NA		NA	NA	NA	NA		NA	Arthropoda	Insecta	Hymenoptera	Formicidae		NA	4.798	4.798	NA
Aenictus	sp.1	NA	43.75	ctmax	NA		N	NA	NA		NA	NA	NA	25	0.2	4.05	114.81	0	Diamond_et_al_2012	1	NA						NA	NA	NA		NA	NA	NA		NA	NA	NA	NA		NA	Arthropoda	Insecta	Hymenoptera	Formicidae		NA	26.6607	26.6607	NA
Amblyopone	pallipes	NA	40	ctmax	NA		N	NA	NA		NA	NA	NA	25	0.2	35.78	-78.8	146	Diamond_et_al_2012	1	NA						NA	NA	NA		NA	NA	NA		NA	NA	NA	NA		NA	Arthropoda	Insecta	Hymenoptera	Formicidae		NA	5.318	5.318	NA
Anoplolepis	gracilipes	NA	45.25	ctmax	NA		N	NA	NA		NA	NA	NA	25	0.2	4.05	114.81	0	Diamond_et_al_2012	1	NA						NA	NA	NA		NA	NA	NA		NA	NA	NA	NA		NA	Arthropoda	Insecta	Hymenoptera	Formicidae		NA	26.6607	26.6607	NA
Aphaenogaster	carolinensis	NA	40.7	ctmax	NA		N	NA	NA		NA	NA	NA	25	0.2	35.76	-78.68	146	Diamond_et_al_2012	1	NA						NA	NA	NA		NA	NA	NA		NA	NA	NA	NA		NA	Arthropoda	Insecta	Hymenoptera	Formicidae		NA	5.36533	5.36533	NA
Aphaenogaster	fulva	NA	41.8	ctmax	NA		N	NA	NA		NA	NA	NA	25	0.2	36.04	-79.07	180	Diamond_et_al_2012	1	NA						NA	NA	NA		NA	NA	NA		NA	NA	NA	NA		NA	Arthropoda	Insecta	Hymenoptera	Formicidae		NA	4.798	4.798	NA
Aphaenogaster	lamellidens	NA	41.75	ctmax	NA		N	NA	NA		NA	NA	NA	25	0.2	35.77	-78.68	146	Diamond_et_al_2012	1	NA						NA	NA	NA		NA	NA	NA		NA	NA	NA	NA		NA	Arthropoda	Insecta	Hymenoptera	Formicidae		NA	5.36533	5.36533	NA
Aphaenogaster	rudis	NA	40.36	ctmax	NA		N	NA	NA		NA	NA	NA	25	0.2	36.04	-79.07	180	Diamond_et_al_2012	1	NA						NA	NA	NA		NA	NA	NA		NA	NA	NA	NA		NA	Arthropoda	Insecta	Hymenoptera	Formicidae		NA	4.798	4.798	NA
Aphaenogaster	sp.1	NA	42	ctmax	NA		N	NA	NA		NA	NA	NA	25	0.2	39.18	-76.67	150	Diamond_et_al_2012	1	NA						NA	NA	NA		NA	NA	NA		NA	NA	NA	NA		NA	Arthropoda	Insecta	Hymenoptera	Formicidae		NA	1.94	1.94	NA
Camponotus	americanus	NA	42.8	ctmax	NA		N	NA	NA		NA	NA	NA	25	0.2	36.04	-79.07	180	Diamond_et_al_2012	1	NA						NA	NA	NA		NA	NA	NA		NA	NA	NA	NA		NA	Arthropoda	Insecta	Hymenoptera	Formicidae		NA	4.798	4.798	NA
Camponotus	castaneus	NA	40.5	ctmax	NA		N	NA	NA		NA	NA	NA	25	0.2	35.78	-78.8	146	Diamond_et_al_2012	1	NA						NA	NA	NA		NA	NA	NA		NA	NA	NA	NA		NA	Arthropoda	Insecta	Hymenoptera	Formicidae		NA	5.318	5.318	NA
Camponotus	chromaiodes	NA	44	ctmax	NA		N	NA	NA		NA	NA	NA	25	0.2	36.04	-79.07	180	Diamond_et_al_2012	1	NA						NA	NA	NA		NA	NA	NA		NA	NA	NA	NA		NA	Arthropoda	Insecta	Hymenoptera	Formicidae		NA	4.798	4.798	NA
Camponotus	herculeanus	NA	42.75	ctmax	NA		N	NA	NA		NA	NA	NA	25	0.2	38.57	-106.59	2895	Diamond_et_al_2012	1	NA						NA	NA	NA		NA	NA	NA		NA	NA	NA	NA		NA	Arthropoda	Insecta	Hymenoptera	Formicidae		NA	-10.0907	-10.0907	NA
Camponotus	novaeboracensis	NA	40	ctmax	NA		N	NA	NA		NA	NA	NA	25	0.2	42.51	-72.21	232	Diamond_et_al_2012	1	NA						NA	NA	NA		NA	NA	NA		NA	NA	NA	NA		NA	Arthropoda	Insecta	Hymenoptera	Formicidae		NA	-4.79667	-4.79667	NA
Camponotus	pennsylvanicus	NA	40	ctmax	NA		N	NA	NA		NA	NA	NA	25	0.2	42.51	-72.21	232	Diamond_et_al_2012	1	NA						NA	NA	NA		NA	NA	NA		NA	NA	NA	NA		NA	Arthropoda	Insecta	Hymenoptera	Formicidae		NA	-4.79667	-4.79667	NA
Camponotus	sp.1	NA	46.25	ctmax	NA		N	NA	NA		NA	NA	NA	25	0.2	4.05	114.81	0	Diamond_et_al_2012	1	NA						NA	NA	NA		NA	NA	NA		NA	NA	NA	NA		NA	Arthropoda	Insecta	Hymenoptera	Formicidae		NA	26.6607	26.6607	NA
Camponotus	sp.2	NA	45.5	ctmax	NA		N	NA	NA		NA	NA	NA	25	0.2	4.05	114.81	0	Diamond_et_al_2012	1	NA						NA	NA	NA		NA	NA	NA		NA	NA	NA	NA		NA	Arthropoda	Insecta	Hymenoptera	Formicidae		NA	26.6607	26.6607	NA
Camponotus	sp.3	NA	45	ctmax	NA		N	NA	NA		NA	NA	NA	25	0.2	4.05	114.81	0	Diamond_et_al_2012	1	NA						NA	NA	NA		NA	NA	NA		NA	NA	NA	NA		NA	Arthropoda	Insecta	Hymenoptera	Formicidae		NA	26.6607	26.6607	NA
Cardiocondyla	sp.1	NA	44.25	ctmax	NA		N	NA	NA		NA	NA	NA	25	0.2	4.05	114.81	0	Diamond_et_al_2012	1	NA						NA	NA	NA		NA	NA	NA		NA	NA	NA	NA		NA	Arthropoda	Insecta	Hymenoptera	Formicidae		NA	26.6607	26.6607	NA
Cataulacus	horridus	NA	43.25	ctmax	NA		N	NA	NA		NA	NA	NA	25	0.2	4.05	114.81	0	Diamond_et_al_2012	1	NA						NA	NA	NA		NA	NA	NA		NA	NA	NA	NA		NA	Arthropoda	Insecta	Hymenoptera	Formicidae		NA	26.6607	26.6607	NA
Crematogaster	inflata	NA	47.75	ctmax	NA		N	NA	NA		NA	NA	NA	25	0.2	4.05	114.81	0	Diamond_et_al_2012	1	NA						NA	NA	NA		NA	NA	NA		NA	NA	NA	NA		NA	Arthropoda	Insecta	Hymenoptera	Formicidae		NA	26.6607	26.6607	NA
Crematogaster	lineolata	NA	43.25	ctmax	NA		N	NA	NA		NA	NA	NA	25	0.2	36.04	-79.07	180	Diamond_et_al_2012	1	NA						NA	NA	NA		NA	NA	NA		NA	NA	NA	NA		NA	Arthropoda	Insecta	Hymenoptera	Formicidae		NA	4.798	4.798	NA
Crematogaster	Physocremasp	NA	40.75	ctmax	NA		N	NA	NA		NA	NA	NA	25	0.2	4.05	114.81	0	Diamond_et_al_2012	1	NA						NA	NA	NA		NA	NA	NA		NA	NA	NA	NA		NA	Arthropoda	Insecta	Hymenoptera	Formicidae		NA	26.6607	26.6607	NA
Crematogaster	sp.1	NA	47.75	ctmax	NA		N	NA	NA		NA	NA	NA	25	0.2	4.05	114.81	0	Diamond_et_al_2012	1	NA						NA	NA	NA		NA	NA	NA		NA	NA	NA	NA		NA	Arthropoda	Insecta	Hymenoptera	Formicidae		NA	26.6607	26.6607	NA
Crematogaster	sp.2	NA	46.75	ctmax	NA		N	NA	NA		NA	NA	NA	25	0.2	4.05	114.81	0	Diamond_et_al_2012	1	NA						NA	NA	NA		NA	NA	NA		NA	NA	NA	NA		NA	Arthropoda	Insecta	Hymenoptera	Formicidae		NA	26.6607	26.6607	NA
Dolichoderus	beccarii	NA	45.63	ctmax	NA		N	NA	NA		NA	NA	NA	25	0.2	4.05	114.81	0	Diamond_et_al_2012	1	NA						NA	NA	NA		NA	NA	NA		NA	NA	NA	NA		NA	Arthropoda	Insecta	Hymenoptera	Formicidae		NA	26.6607	26.6607	NA
Dolichoderus	cuspidatus	NA	44.5	ctmax	NA		N	NA	NA		NA	NA	NA	25	0.2	4.05	114.81	0	Diamond_et_al_2012	1	NA						NA	NA	NA		NA	NA	NA		NA	NA	NA	NA		NA	Arthropoda	Insecta	Hymenoptera	Formicidae		NA	26.6607	26.6607	NA
Dorymyrmex	sp.1	NA	48.5	ctmax	NA		N	NA	NA		NA	NA	NA	25	0.2	35.77	-78.68	146	Diamond_et_al_2012	1	NA						NA	NA	NA		NA	NA	NA		NA	NA	NA	NA		NA	Arthropoda	Insecta	Hymenoptera	Formicidae		NA	5.36533	5.36533	NA
Formica	aserva	NA	40	ctmax	NA		N	NA	NA		NA	NA	NA	25	0.2	42.51	-72.21	232	Diamond_et_al_2012	1	NA						NA	NA	NA		NA	NA	NA		NA	NA	NA	NA		NA	Arthropoda	Insecta	Hymenoptera	Formicidae		NA	-4.79667	-4.79667	NA
Formica	neogagates	NA	40	ctmax	NA		N	NA	NA		NA	NA	NA	25	0.2	38.57	-106.59	2895	Diamond_et_al_2012	1	NA						NA	NA	NA		NA	NA	NA		NA	NA	NA	NA		NA	Arthropoda	Insecta	Hymenoptera	Formicidae		NA	-10.0907	-10.0907	NA
Formica	obscuripes	NA	40.93	ctmax	NA		N	NA	NA		NA	NA	NA	25	0.2	38.57	-106.59	2895	Diamond_et_al_2012	1	NA						NA	NA	NA		NA	NA	NA		NA	NA	NA	NA		NA	Arthropoda	Insecta	Hymenoptera	Formicidae		NA	-10.0907	-10.0907	NA
Formica	pallidefulva	NA	43.75	ctmax	NA		N	NA	NA		NA	NA	NA	25	0.2	35.77	-78.68	146	Diamond_et_al_2012	1	NA						NA	NA	NA		NA	NA	NA		NA	NA	NA	NA		NA	Arthropoda	Insecta	Hymenoptera	Formicidae		NA	5.36533	5.36533	NA
Formica	pergandei	NA	40	ctmax	NA		N	NA	NA		NA	NA	NA	25	0.2	42.51	-72.21	232	Diamond_et_al_2012	1	NA						NA	NA	NA		NA	NA	NA		NA	NA	NA	NA		NA	Arthropoda	Insecta	Hymenoptera	Formicidae		NA	-4.79667	-4.79667	NA
Formica	podzolica	NA	41.63	ctmax	NA		N	NA	NA		NA	NA	NA	25	0.2	38.57	-106.59	2895	Diamond_et_al_2012	1	NA						NA	NA	NA		NA	NA	NA		NA	NA	NA	NA		NA	Arthropoda	Insecta	Hymenoptera	Formicidae		NA	-10.0907	-10.0907	NA
Formica	sanguinea	NA	41	ctmax	NA		N	NA	NA		NA	NA	NA	25	0.2	38.57	-106.59	2895	Diamond_et_al_2012	1	NA						NA	NA	NA		NA	NA	NA		NA	NA	NA	NA		NA	Arthropoda	Insecta	Hymenoptera	Formicidae		NA	-10.0907	-10.0907	NA
Formica	sp.1	NA	41.42	ctmax	NA		N	NA	NA		NA	NA	NA	25	0.2	38.57	-106.59	2895	Diamond_et_al_2012	1	NA						NA	NA	NA		NA	NA	NA		NA	NA	NA	NA		NA	Arthropoda	Insecta	Hymenoptera	Formicidae		NA	26.6607	26.6607	NA
Formica	subsericea	NA	46	ctmax	NA		N	NA	NA		NA	NA	NA	25	0.2	36.04	-79.07	180	Diamond_et_al_2012	1	NA						NA	NA	NA		NA	NA	NA		NA	NA	NA	NA		NA	Arthropoda	Insecta	Hymenoptera	Formicidae		NA	4.798	4.798	NA
GM-10-261		NA	45.75	ctmax	NA		N	NA	NA		NA	NA	NA	25	0.2	4.05	114.81	0	Diamond_et_al_2012	1	NA						NA	NA	NA		NA	NA	NA		NA	NA	NA	NA		NA	Arthropoda	Insecta	Hymenoptera	Formicidae		NA	NA	NA	NA
Gnamptogenys	sp.1	NA	43.75	ctmax	NA		N	NA	NA		NA	NA	NA	25	0.2	4.05	114.81	0	Diamond_et_al_2012	1	NA						NA	NA	NA		NA	NA	NA		NA	NA	NA	NA		NA	Arthropoda	Insecta	Hymenoptera	Formicidae		NA	26.6607	26.6607	NA
Hypoponera	sp.1	NA	39.63	ctmax	NA		N	NA	NA		NA	NA	NA	25	0.2	35.76	-78.68	146	Diamond_et_al_2012	1	NA						NA	NA	NA		NA	NA	NA		NA	NA	NA	NA		NA	Arthropoda	Insecta	Hymenoptera	Formicidae		NA	5.36533	5.36533	NA
Lasius	alienus	NA	38	ctmax	NA		N	NA	NA		NA	NA	NA	25	0.2	42.51	-72.21	232	Diamond_et_al_2012	1	NA						NA	NA	NA		NA	NA	NA		NA	NA	NA	NA		NA	Arthropoda	Insecta	Hymenoptera	Formicidae		NA	-4.79667	-4.79667	NA
Lasius	fallax	NA	39.75	ctmax	NA		N	NA	NA		NA	NA	NA	25	0.2	38.57	-106.59	2895	Diamond_et_al_2012	1	NA						NA	NA	NA		NA	NA	NA		NA	NA	NA	NA		NA	Arthropoda	Insecta	Hymenoptera	Formicidae		NA	-10.0907	-10.0907	NA
Lasius	nearcticus	NA	36	ctmax	NA		N	NA	NA		NA	NA	NA	25	0.2	42.51	-72.21	232	Diamond_et_al_2012	1	NA						NA	NA	NA		NA	NA	NA		NA	NA	NA	NA		NA	Arthropoda	Insecta	Hymenoptera	Formicidae		NA	-4.79667	-4.79667	NA
Lasius	sp.1	NA	40	ctmax	NA		N	NA	NA		NA	NA	NA	25	0.2	36.04	-79.07	180	Diamond_et_al_2012	1	NA						NA	NA	NA		NA	NA	NA		NA	NA	NA	NA		NA	Arthropoda	Insecta	Hymenoptera	Formicidae		NA	4.798	4.798	NA
Leptogenys	sp.1	NA	41.5	ctmax	NA		N	NA	NA		NA	NA	NA	25	0.2	4.05	114.81	0	Diamond_et_al_2012	1	NA						NA	NA	NA		NA	NA	NA		NA	NA	NA	NA		NA	Arthropoda	Insecta	Hymenoptera	Formicidae		NA	26.6607	26.6607	NA
Monomorium	floricola	NA	47.5	ctmax	NA		N	NA	NA		NA	NA	NA	25	0.2	4.05	114.81	0	Diamond_et_al_2012	1	NA						NA	NA	NA		NA	NA	NA		NA	NA	NA	NA		NA	Arthropoda	Insecta	Hymenoptera	Formicidae		NA	26.6607	26.6607	NA
Monomorium	minimum	NA	46.5	ctmax	NA		N	NA	NA		NA	NA	NA	25	0.2	35.77	-78.68	146	Diamond_et_al_2012	1	NA						NA	NA	NA		NA	NA	NA		NA	NA	NA	NA		NA	Arthropoda	Insecta	Hymenoptera	Formicidae		NA	5.36533	5.36533	NA
Monomorium	pharaonis	NA	47.25	ctmax	NA		N	NA	NA		NA	NA	NA	25	0.2	4.05	114.81	0	Diamond_et_al_2012	1	NA						NA	NA	NA		NA	NA	NA		NA	NA	NA	NA		NA	Arthropoda	Insecta	Hymenoptera	Formicidae		NA	26.6607	26.6607	NA
Myrmecina	americana	NA	38.8	ctmax	NA		N	NA	NA		NA	NA	NA	25	0.2	35.78	-78.8	146	Diamond_et_al_2012	1	NA						NA	NA	NA		NA	NA	NA		NA	NA	NA	NA		NA	Arthropoda	Insecta	Hymenoptera	Formicidae		NA	5.318	5.318	NA
Myrmica	punctiventris	NA	38	ctmax	NA		N	NA	NA		NA	NA	NA	25	0.2	42.51	-72.21	232	Diamond_et_al_2012	1	NA						NA	NA	NA		NA	NA	NA		NA	NA	NA	NA		NA	Arthropoda	Insecta	Hymenoptera	Formicidae		NA	-4.79667	-4.79667	NA
Myrmicaria	sp.1	NA	46	ctmax	NA		N	NA	NA		NA	NA	NA	25	0.2	4.05	114.81	0	Diamond_et_al_2012	1	NA						NA	NA	NA		NA	NA	NA		NA	NA	NA	NA		NA	Arthropoda	Insecta	Hymenoptera	Formicidae		NA	26.6607	26.6607	NA
Odontoponera	sp.1	NA	39.85	ctmax	NA		N	NA	NA		NA	NA	NA	25	0.2	29.64	-81.64	6	Diamond_et_al_2012	1	NA						NA	NA	NA		NA	NA	NA		NA	NA	NA	NA		NA	Arthropoda	Insecta	Hymenoptera	Formicidae		NA	13.9813	13.9813	NA
Pachycondyla	chinensis	NA	39	ctmax	NA		N	NA	NA		NA	NA	NA	25	0.2	35.72	-78.69	142	Diamond_et_al_2012	1	NA						NA	NA	NA		NA	NA	NA		NA	NA	NA	NA		NA	Arthropoda	Insecta	Hymenoptera	Formicidae		NA	5.42267	5.42267	NA
Pachycondyla	faisonensis	NA	37.23	ctmax	NA		N	NA	NA		NA	NA	NA	25	0.2	36.04	-79.07	180	Diamond_et_al_2012	1	NA						NA	NA	NA		NA	NA	NA		NA	NA	NA	NA		NA	Arthropoda	Insecta	Hymenoptera	Formicidae		NA	4.798	4.798	NA
Pachycondyla	tridentata	NA	42	ctmax	NA		N	NA	NA		NA	NA	NA	25	0.2	4.05	114.81	0	Diamond_et_al_2012	1	NA						NA	NA	NA		NA	NA	NA		NA	NA	NA	NA		NA	Arthropoda	Insecta	Hymenoptera	Formicidae		NA	26.6607	26.6607	NA
Paratrechina	yambaru	NA	39.4	ctmax	NA		N	NA	NA		NA	NA	NA	25	0.2	26.76	128.22	3	Diamond_et_al_2012	1	NA						NA	NA	NA		NA	NA	NA		NA	NA	NA	NA		NA	Arthropoda	Insecta	Hymenoptera	Formicidae		19.8161	16.0236	19.8161	29.6138
Pheidole	noda	NA	39.4	ctmax	NA		N	NA	NA		NA	NA	NA	25	0.2	26.76	128.22	3	Diamond_et_al_2012	1	NA						NA	NA	NA		NA	NA	NA		NA	NA	NA	NA		NA	Arthropoda	Insecta	Hymenoptera	Formicidae		19.8161	16.0236	19.8161	29.6138
Pheidole	sp.1	NA	40.25	ctmax	NA		N	NA	NA		NA	NA	NA	25	0.2	35.77	-78.68	146	Diamond_et_al_2012	1	NA						NA	NA	NA		NA	NA	NA		NA	NA	NA	NA		NA	Arthropoda	Insecta	Hymenoptera	Formicidae		NA	5.36533	5.36533	NA
Pheidologeton	sp.1	NA	44.38	ctmax	NA		N	NA	NA		NA	NA	NA	25	0.2	4.05	114.81	0	Diamond_et_al_2012	1	NA						NA	NA	NA		NA	NA	NA		NA	NA	NA	NA		NA	Arthropoda	Insecta	Hymenoptera	Formicidae		NA	26.6607	26.6607	NA
Pogonomyrmex	barbatus	NA	46.5	ctmax	NA		N	NA	NA		NA	NA	NA	25	0.2	29.64	-81.64	6	Diamond_et_al_2012	1	NA						NA	NA	NA		NA	NA	NA		NA	NA	NA	NA		NA	Arthropoda	Insecta	Hymenoptera	Formicidae		NA	13.9813	13.9813	NA
Polyrhachis	bihamata	NA	45	ctmax	NA		N	NA	NA		NA	NA	NA	25	0.2	4.05	114.81	0	Diamond_et_al_2012	1	NA						NA	NA	NA		NA	NA	NA		NA	NA	NA	NA		NA	Arthropoda	Insecta	Hymenoptera	Formicidae		NA	26.6607	26.6607	NA
Polyrhachis	furcata	NA	44	ctmax	NA		N	NA	NA		NA	NA	NA	25	0.2	4.05	114.81	0	Diamond_et_al_2012	1	NA						NA	NA	NA		NA	NA	NA		NA	NA	NA	NA		NA	Arthropoda	Insecta	Hymenoptera	Formicidae		NA	26.6607	26.6607	NA
Polyrhachis	sp.1	NA	43	ctmax	NA		N	NA	NA		NA	NA	NA	25	0.2	4.05	114.81	0	Diamond_et_al_2012	1	NA						NA	NA	NA		NA	NA	NA		NA	NA	NA	NA		NA	Arthropoda	Insecta	Hymenoptera	Formicidae		NA	26.6607	26.6607	NA
Ponera	pennsylvanica	NA	37.04	ctmax	NA		N	NA	NA		NA	NA	NA	25	0.2	35.77	-78.68	146	Diamond_et_al_2012	1	NA						NA	NA	NA		NA	NA	NA		NA	NA	NA	NA		NA	Arthropoda	Insecta	Hymenoptera	Formicidae		NA	5.36533	5.36533	NA
Prenolepis	imparis	NA	39.6	ctmax	NA		N	NA	NA		NA	NA	NA	25	0.2	36.04	-79.07	180	Diamond_et_al_2012	1	NA						NA	NA	NA		NA	NA	NA		NA	NA	NA	NA		NA	Arthropoda	Insecta	Hymenoptera	Formicidae		NA	4.798	4.798	NA
Pristomyrmex	sp.1	NA	41.73	ctmax	NA		N	NA	NA		NA	NA	NA	25	0.2	26.76	128.22	3	Diamond_et_al_2012	1	NA						NA	NA	NA		NA	NA	NA		NA	NA	NA	NA		NA	Arthropoda	Insecta	Hymenoptera	Formicidae		19.8161	16.0236	19.8161	29.6138
Proceratium	silaceum	NA	40	ctmax	NA		N	NA	NA		NA	NA	NA	25	0.2	35.78	-78.8	146	Diamond_et_al_2012	1	NA						NA	NA	NA		NA	NA	NA		NA	NA	NA	NA		NA	Arthropoda	Insecta	Hymenoptera	Formicidae		NA	5.318	5.318	NA
Protomognathus	americanus	NA	44	ctmax	NA		N	NA	NA		NA	NA	NA	25	0.2	42.51	-72.21	232	Diamond_et_al_2012	1	NA						NA	NA	NA		NA	NA	NA		NA	NA	NA	NA		NA	Arthropoda	Insecta	Hymenoptera	Formicidae		NA	-4.79667	-4.79667	NA
Pyramica	rostrata	NA	39.5	ctmax	NA		N	NA	NA		NA	NA	NA	25	0.2	35.47	-78.91	45	Diamond_et_al_2012	1	NA						NA	NA	NA		NA	NA	NA		NA	NA	NA	NA		NA	Arthropoda	Insecta	Hymenoptera	Formicidae		NA	5.91933	5.91933	NA
Solenopsis	invicta	NA	43.25	ctmax	NA		N	NA	NA		NA	NA	NA	25	0.2	35.77	-78.68	146	Diamond_et_al_2012	1	NA						NA	NA	NA		NA	NA	NA		NA	NA	NA	NA		NA	Arthropoda	Insecta	Hymenoptera	Formicidae		NA	5.36533	5.36533	NA
Solenopsis	molesta	NA	41.25	ctmax	NA		N	NA	NA		NA	NA	NA	25	0.2	35.77	-78.68	146	Diamond_et_al_2012	1	NA						NA	NA	NA		NA	NA	NA		NA	NA	NA	NA		NA	Arthropoda	Insecta	Hymenoptera	Formicidae		NA	5.36533	5.36533	NA
Stenamma	impar	NA	40	ctmax	NA		N	NA	NA		NA	NA	NA	25	0.2	36.04	-79.07	180	Diamond_et_al_2012	1	NA						NA	NA	NA		NA	NA	NA		NA	NA	NA	NA		NA	Arthropoda	Insecta	Hymenoptera	Formicidae		NA	4.798	4.798	NA
Tapinoma	sessile	NA	39.9	ctmax	NA		N	NA	NA		NA	NA	NA	25	0.2	42.51	-72.21	232	Diamond_et_al_2012	1	NA						NA	NA	NA		NA	NA	NA		NA	NA	NA	NA		NA	Arthropoda	Insecta	Hymenoptera	Formicidae		NA	-4.79667	-4.79667	NA
Tapinoma	sp.1	NA	45.75	ctmax	NA		N	NA	NA		NA	NA	NA	25	0.2	4.05	114.81	0	Diamond_et_al_2012	1	NA						NA	NA	NA		NA	NA	NA		NA	NA	NA	NA		NA	Arthropoda	Insecta	Hymenoptera	Formicidae		NA	26.6607	26.6607	NA
Technomyrmex	brunneus	NA	44.3	ctmax	NA		N	NA	NA		NA	NA	NA	25	0.2	26.76	128.22	3	Diamond_et_al_2012	1	NA						NA	NA	NA		NA	NA	NA		NA	NA	NA	NA		NA	Arthropoda	Insecta	Hymenoptera	Formicidae		19.8161	16.0236	19.8161	29.6138
Technomyrmex	sp.1	NA	44.25	ctmax	NA		N	NA	NA		NA	NA	NA	25	0.2	4.05	114.81	0	Diamond_et_al_2012	1	NA						NA	NA	NA		NA	NA	NA		NA	NA	NA	NA		NA	Arthropoda	Insecta	Hymenoptera	Formicidae		NA	26.6607	26.6607	NA
Temnothorax	curvispinosus	NA	43.4	ctmax	NA		N	NA	NA		NA	NA	NA	25	0.2	35.76	-78.68	146	Diamond_et_al_2012	1	NA						NA	NA	NA		NA	NA	NA		NA	NA	NA	NA		NA	Arthropoda	Insecta	Hymenoptera	Formicidae		NA	5.36533	5.36533	NA
Temnothorax	longispinosus	NA	43	ctmax	NA		N	NA	NA		NA	NA	NA	25	0.2	42.51	-72.21	232	Diamond_et_al_2012	1	NA						NA	NA	NA		NA	NA	NA		NA	NA	NA	NA		NA	Arthropoda	Insecta	Hymenoptera	Formicidae		NA	-4.79667	-4.79667	NA
Temnothorax	pergandei	NA	46.75	ctmax	NA		N	NA	NA		NA	NA	NA	25	0.2	35.47	-78.91	45	Diamond_et_al_2012	1	NA						NA	NA	NA		NA	NA	NA		NA	NA	NA	NA		NA	Arthropoda	Insecta	Hymenoptera	Formicidae		NA	5.91933	5.91933	NA
Temnothorax	tuscaloosae	NA	44.2	ctmax	NA		N	NA	NA		NA	NA	NA	25	0.2	35.76	-78.68	146	Diamond_et_al_2012	1	NA						NA	NA	NA		NA	NA	NA		NA	NA	NA	NA		NA	Arthropoda	Insecta	Hymenoptera	Formicidae		NA	5.36533	5.36533	NA
Tetramorium	bicarinatum	NA	42.3	ctmax	NA		N	NA	NA		NA	NA	NA	25	0.2	26.76	128.22	3	Diamond_et_al_2012	1	NA						NA	NA	NA		NA	NA	NA		NA	NA	NA	NA		NA	Arthropoda	Insecta	Hymenoptera	Formicidae		19.8161	16.0236	19.8161	29.6138
Tetramorium	caespitum	NA	40	ctmax	NA		N	NA	NA		NA	NA	NA	25	0.2	42.51	-72.21	232	Diamond_et_al_2012	1	NA						NA	NA	NA		NA	NA	NA		NA	NA	NA	NA		NA	Arthropoda	Insecta	Hymenoptera	Formicidae		NA	-4.79667	-4.79667	NA
Tetramorium	sp.1	NA	44.7	ctmax	NA		N	NA	NA		NA	NA	NA	25	0.2	4.05	114.81	0	Diamond_et_al_2012	1	NA						NA	NA	NA		NA	NA	NA		NA	NA	NA	NA		NA	Arthropoda	Insecta	Hymenoptera	Formicidae		NA	26.6607	26.6607	NA
Tetramorium	Triglyphotrixsp	NA	44.25	ctmax	NA		N	NA	NA		NA	NA	NA	25	0.2	4.05	114.81	0	Diamond_et_al_2012	1	NA						NA	NA	NA		NA	NA	NA		NA	NA	NA	NA		NA	Arthropoda	Insecta	Hymenoptera	Formicidae		NA	26.6607	26.6607	NA
Trachymyrmex	septentrionalis	NA	41.2	ctmax	NA		N	NA	NA		NA	NA	NA	25	0.2	35.78	-78.8	146	Diamond_et_al_2012	1	NA						NA	NA	NA		NA	NA	NA		NA	NA	NA	NA		NA	Arthropoda	Insecta	Hymenoptera	Formicidae		NA	5.318	5.318	NA
Proformica	ferreri	27	50.4	ctmax	0.8	SE	N	NA	NA		NA	NA	NA	20	1	37.2	-3.6	900	Fernadez-Escudero_&_Tinaut_1998	1	NA						NA	NA	NA		NA	NA	NA		NA	NA	NA	NA		NA	Arthropoda	Insecta	Hymenoptera	Formicidae		NA	8.486	8.486	NA
Proformica	longiseta	39	51.1	ctmax	0.9	SE	N	NA	NA		NA	NA	NA	20	1	37.2	-3.6	2400	Fernandez-Escudero_&_Tinaut_1998	1	NA						NA	NA	NA		NA	NA	NA		NA	NA	NA	NA		NA	Arthropoda	Insecta	Hymenoptera	Formicidae		NA	8.486	8.486	NA
Cataglyphis	bicolor	36	55.1	ctmax	1.1	SE	N	NA	NA		NA	NA	NA		1	34.6	8.3	21	Gehring_&_Wehner_1995	1	NA						NA	NA	NA		NA	NA	NA		NA	NA	NA	NA		NA	Arthropoda	Insecta	Hymenoptera	Formicidae		NA	8.91933	8.91933	NA
Cataglyphis	bombycina	36	53.6	ctmax	0.8	SE	N	NA	NA		NA	NA	NA		1	34.6	8.3	21	Gehring_&_Wehner_1995	1	NA						NA	NA	NA		NA	NA	NA		NA	NA	NA	NA		NA	Arthropoda	Insecta	Hymenoptera	Formicidae		NA	8.91933	8.91933	NA
Formica	polyctena	36	46.8	ctmax	1.6	SE	N	NA	NA		NA	NA	NA		1	47.3	8.7	464	Gehring_&_Wehner_1995	1	NA						NA	NA	NA		NA	NA	NA		NA	NA	NA	NA		NA	Arthropoda	Insecta	Hymenoptera	Formicidae		NA	0.672	0.672	NA
Coptotermes	formosanus	10	45.6	ctmax	0.1	SE	N	NA	NA		NA	NA	NA		1	39.39	-85.48	200	Hu_&_Appel_2004	1	10	8.2	ctmin	0.2	SE	N	NA	NA	NA		NA	NA	NA		1	39.39	-85.48	200	Hu_&_Appel_2004	1	Arthropoda	Insecta	Isoptera	Rhinotermitidae		NA	-1.20533	-1.20533	NA
Reticulitermes	flavipes	10	44.3	ctmax	0.1	SE	N	NA	NA		NA	NA	NA		1	32.61	-85.48	216	Hu_&_Appel_2004	1	10	1.6	ctmin	0.2	SE	N	NA	NA	NA		NA	NA	NA		1	32.61	-85.48	216	Hu_&_Appel_2004	1	Arthropoda	Insecta	Isoptera	Rhinotermitidae		NA	8.29867	8.29867	NA
Linepithema	humile	500	37.7	ctmax	NA		N	NA	NA		NA	NA	NA	20	0.05	-33.92	18.87	136	Jumbam_et_al_2008ab	1	500	-0.1	ctmin			N	NA	NA	NA		NA	NA	NA	20	0.05	-33.92	18.87	136	Jumbam_et_al_2008ab	1	Arthropoda	Insecta	Hymenoptera	Formicidae		NA	12.468	12.468	NA
Myrmecocystus	depilis	20	47.4	ctmax	0.7	SE	Y	NA	NA		NA	NA	NA	24	1	36.68	-108.31	1191	Kay_1978	1	20	11.6	ctmin	0.5	SE	Y	NA	NA	NA		NA	NA	NA	24	1	36.68	-108.31	1191	Kay_1978	1	Arthropoda	Insecta	Hymenoptera	Formicidae		NA	0.0506667	0.0506667	NA
Myrmecocystus	mexican	20	44.2	ctmax	0.9	SE	Y	NA	NA		NA	NA	NA	24	1	36.68	-108.31	1191	Kay_1978	1	18	-0.4	ctmin	0.7	SE	Y	NA	NA	NA		NA	NA	NA	24	1	36.68	-108.31	1191	Kay_1978	1	Arthropoda	Insecta	Hymenoptera	Formicidae		NA	0.0506667	0.0506667	NA
Myrmecocystus	mimicus	20	47.7	ctmax	0.9	SE	Y	NA	NA		NA	NA	NA	24	1	36.68	-108.31	1191	Kay_1978	1	20	11.2	ctmin	0.5	SE	Y	NA	NA	NA		NA	NA	NA	24	1	36.68	-108.31	1191	Kay_1978	1	Arthropoda	Insecta	Hymenoptera	Formicidae		NA	0.0506667	0.0506667	NA
Myrmecocystus	romainei	20	46.1	ctmax	0.4	SE	Y	NA	NA		NA	NA	NA	24	1	36.68	-108.31	1191	Kay_1978	1	20	12	ctmin	0.3	SE	Y	NA	NA	NA		NA	NA	NA	24	1	36.68	-108.31	1191	Kay_1978	1	Arthropoda	Insecta	Hymenoptera	Formicidae		NA	0.0506667	0.0506667	NA
Drosophila	angularis	40	34.4	LT50	NA		N	NA	NA		NA	NA	NA		NA	35.5	139.7	2	Kimura_2004	1	40	-2.1	LT50			N	NA	NA	NA		NA	NA	NA		NA	35.5	139.7	2	Kimura_2004	1	Arthropoda	Insecta	Diptera	Drosophilidae		13.238	6.9875	13.238	27.1932
Drosophila	auraria	40	33.9	LT50	NA		N	NA	NA		NA	NA	NA		NA	43.1	141.4	10	Kimura_2004	1	40	-3.3	LT50			N	NA	NA	NA		NA	NA	NA		NA	43.1	141.4	10	Kimura_2004	1	Arthropoda	Insecta	Diptera	Drosophilidae		NA	-4.57333	-4.57333	NA
Drosophila	biauraria	40	32.5	LT50	NA		N	NA	NA		NA	NA	NA		NA	43.1	141.4	10	Kimura_2004	1	40	-2.7	LT50			N	NA	NA	NA		NA	NA	NA		NA	43.1	141.4	10	Kimura_2004	1	Arthropoda	Insecta	Diptera	Drosophilidae		NA	-4.57333	-4.57333	NA
Drosophila	bipectinata	40	33.5	LT50	NA		N	NA	NA		NA	NA	NA		NA	24.3	123.8	28	Kimura_2004	1	40	7.1	LT50			N	NA	NA	NA		NA	NA	NA		NA	24.3	123.8	28	Kimura_2004	1	Arthropoda	Insecta	Diptera	Drosophilidae		22.1993	17.328	22.1993	30.0129
Drosophila	bizonata	40	32.9	LT50	NA		N	NA	NA		NA	NA	NA		NA	35.5	139.7	2	Kimura_2004	1	40	-2.7	LT50			N	NA	NA	NA		NA	NA	NA		NA	35.5	139.7	2	Kimura_2004	1	Arthropoda	Insecta	Diptera	Drosophilidae		13.238	6.9875	13.238	27.1932
Drosophila	bocki	40	33.2	LT50	NA		N	NA	NA		NA	NA	NA		NA	24.3	123.8	28	Kimura_2004	1	40	6.8	LT50			N	NA	NA	NA		NA	NA	NA		NA	24.3	123.8	28	Kimura_2004	1	Arthropoda	Insecta	Diptera	Drosophilidae		22.1993	17.328	22.1993	30.0129
Drosophila	brachynephros	40	33.6	LT50	NA		N	NA	NA		NA	NA	NA		NA	43.1	141.4	10	Kimura_2004	1	40	-3.7	LT50			N	NA	NA	NA		NA	NA	NA		NA	43.1	141.4	10	Kimura_2004	1	Arthropoda	Insecta	Diptera	Drosophilidae		NA	-4.57333	-4.57333	NA
Drosophila	curvispina	40	32.6	LT50	NA		N	NA	NA		NA	NA	NA		NA	43.1	141.4	10	Kimura_2004	1	40	-4.5	LT50			N	NA	NA	NA		NA	NA	NA		NA	43.1	141.4	10	Kimura_2004	1	Arthropoda	Insecta	Diptera	Drosophilidae		NA	-4.57333	-4.57333	NA
Drosophila	daruma	40	33.4	LT50	NA		N	NA	NA		NA	NA	NA		NA	35.5	139.7	2	Kimura_2004	1	40	-0.2	LT50			N	NA	NA	NA		NA	NA	NA		NA	35.5	139.7	2	Kimura_2004	1	Arthropoda	Insecta	Diptera	Drosophilidae		13.238	6.9875	13.238	27.1932
Drosophila	elegans	40	33.6	LT50	NA		N	NA	NA		NA	NA	NA		NA	24.3	123.8	28	Kimura_2004	1	40	3.6	LT50			N	NA	NA	NA		NA	NA	NA		NA	24.3	123.8	28	Kimura_2004	1	Arthropoda	Insecta	Diptera	Drosophilidae		22.1993	17.328	22.1993	30.0129
Drosophila	ficusphila	40	33.5	LT50	NA		N	NA	NA		NA	NA	NA		NA	24.3	123.8	28	Kimura_2004	1	40	1.7	LT50			N	NA	NA	NA		NA	NA	NA		NA	24.3	123.8	28	Kimura_2004	1	Arthropoda	Insecta	Diptera	Drosophilidae		22.1993	17.328	22.1993	30.0129
Drosophila	kanekoi	40	35.4	LT50	NA		N	NA	NA		NA	NA	NA		NA	43.1	141.4	10	Kimura_2004	1	40	-5.5	LT50			N	NA	NA	NA		NA	NA	NA		NA	43.1	141.4	10	Kimura_2004	1	Arthropoda	Insecta	Diptera	Drosophilidae		NA	-4.57333	-4.57333	NA
Drosophila	lacertosa	40	31	LT50	NA		N	NA	NA		NA	NA	NA		NA	43.1	141.4	10	Kimura_2004	1	40	0.7	LT50			N	NA	NA	NA		NA	NA	NA		NA	43.1	141.4	10	Kimura_2004	1	Arthropoda	Insecta	Diptera	Drosophilidae		NA	-4.57333	-4.57333	NA
Drosophila	lacteicornis	40	32.5	LT50	NA		N	NA	NA		NA	NA	NA		NA	24.3	123.8	28	Kimura_2004	1	40	1.7	LT50			N	NA	NA	NA		NA	NA	NA		NA	24.3	123.8	28	Kimura_2004	1	Arthropoda	Insecta	Diptera	Drosophilidae		22.1993	17.328	22.1993	30.0129
Drosophila	lutescens	40	31.1	LT50	NA		N	NA	NA		NA	NA	NA		NA	35.5	139.7	2	Kimura_2004	1	40	0.5	LT50			N	NA	NA	NA		NA	NA	NA		NA	35.5	139.7	2	Kimura_2004	1	Arthropoda	Insecta	Diptera	Drosophilidae		13.238	6.9875	13.238	27.1932
Drosophila	nigromaculata	40	34.3	LT50	NA		N	NA	NA		NA	NA	NA		NA	43.1	141.4	10	Kimura_2004	1	40	-4.5	LT50			N	NA	NA	NA		NA	NA	NA		NA	43.1	141.4	10	Kimura_2004	1	Arthropoda	Insecta	Diptera	Drosophilidae		NA	-4.57333	-4.57333	NA
Drosophila	orientacea	40	31.9	LT50	NA		N	NA	NA		NA	NA	NA		NA	43.1	141.4	10	Kimura_2004	1	40	-4.5	LT50			N	NA	NA	NA		NA	NA	NA		NA	43.1	141.4	10	Kimura_2004	1	Arthropoda	Insecta	Diptera	Drosophilidae		NA	-4.57333	-4.57333	NA
Drosophila	quadrilineata	40	33.9	LT50	NA		N	NA	NA		NA	NA	NA		NA	24.3	123.8	28	Kimura_2004	1	40	6.8	LT50			N	NA	NA	NA		NA	NA	NA		NA	24.3	123.8	28	Kimura_2004	1	Arthropoda	Insecta	Diptera	Drosophilidae		22.1993	17.328	22.1993	30.0129
Drosophila	ruberrima	40	32.1	LT50	NA		N	NA	NA		NA	NA	NA		NA	24.3	123.8	28	Kimura_2004	1	40	2.5	LT50			N	NA	NA	NA		NA	NA	NA		NA	24.3	123.8	28	Kimura_2004	1	Arthropoda	Insecta	Diptera	Drosophilidae		22.1993	17.328	22.1993	30.0129
Drosophila	rufa	40	32.9	LT50	NA		N	NA	NA		NA	NA	NA		NA	35.5	139.7	2	Kimura_2004	1	40	0.6	LT50			N	NA	NA	NA		NA	NA	NA		NA	35.5	139.7	2	Kimura_2004	1	Arthropoda	Insecta	Diptera	Drosophilidae		13.238	6.9875	13.238	27.1932
Drosophila	sternopleuralis	40	31.4	LT50	NA		N	NA	NA		NA	NA	NA		NA	35.5	139.7	2	Kimura_2004	1	40	1.7	LT50			N	NA	NA	NA		NA	NA	NA		NA	35.5	139.7	2	Kimura_2004	1	Arthropoda	Insecta	Diptera	Drosophilidae		13.238	6.9875	13.238	27.1932
Drosophila	suzukii	40	32.7	LT50	NA		N	NA	NA		NA	NA	NA		NA	35.5	139.7	2	Kimura_2004	1	40	-1.2	LT50			N	NA	NA	NA		NA	NA	NA		NA	35.5	139.7	2	Kimura_2004	1	Arthropoda	Insecta	Diptera	Drosophilidae		13.238	6.9875	13.238	27.1932
Drosophila	takahashii	40	32.5	LT50	NA		N	NA	NA		NA	NA	NA		NA	24.3	123.8	28	Kimura_2004	1	40	4.5	LT50			N	NA	NA	NA		NA	NA	NA		NA	24.3	123.8	28	Kimura_2004	1	Arthropoda	Insecta	Diptera	Drosophilidae		22.1993	17.328	22.1993	30.0129
Drosophila	unispina	40	32.3	LT50	NA		N	NA	NA		NA	NA	NA		NA	43.1	141.4	10	Kimura_2004	1	40	-3.5	LT50			N	NA	NA	NA		NA	NA	NA		NA	43.1	141.4	10	Kimura_2004	1	Arthropoda	Insecta	Diptera	Drosophilidae		NA	-4.57333	-4.57333	NA
Hirtodrosophila	histrioides	40	32.3	LT50	NA		N	NA	NA		NA	NA	NA		NA	43.1	141.4	10	Kimura_2004	1	40	-3.5	LT50			N	NA	NA	NA		NA	NA	NA		NA	43.1	141.4	10	Kimura_2004	1	Arthropoda	Insecta	Diptera	Drosophilidae		NA	-4.57333	-4.57333	NA
Scaptodrosophila	bryani	40	35.5	LT50	NA		N	NA	NA		NA	NA	NA		NA	24.3	123.8	28	Kimura_2004	1	40	4.2	LT50			N	NA	NA	NA		NA	NA	NA		NA	24.3	123.8	28	Kimura_2004	1	Arthropoda	Insecta	Diptera	Drosophilidae		22.1993	17.328	22.1993	30.0129
Scaptodrosophila	coracina	40	34.5	LT50	NA		N	NA	NA		NA	NA	NA		NA	24.3	123.8	28	Kimura_2004	1	40	-2.4	LT50			N	NA	NA	NA		NA	NA	NA		NA	24.3	123.8	28	Kimura_2004	1	Arthropoda	Insecta	Diptera	Drosophilidae		22.1993	17.328	22.1993	30.0129
Scaptodrosophila	dorsocentralis	40	34.2	LT50	NA		N	NA	NA		NA	NA	NA		NA	24.3	123.8	28	Kimura_2004	1	40	8.3	LT50			N	NA	NA	NA		NA	NA	NA		NA	24.3	123.8	28	Kimura_2004	1	Arthropoda	Insecta	Diptera	Drosophilidae		22.1993	17.328	22.1993	30.0129
Scaptodrosophila	pallida	40	33.9	LT50	NA		N	NA	NA		NA	NA	NA		NA	43.1	141.4	10	Kimura_2004	1	40	-6.3	LT50			N	NA	NA	NA		NA	NA	NA		NA	43.1	141.4	10	Kimura_2004	1	Arthropoda	Insecta	Diptera	Drosophilidae		NA	-4.57333	-4.57333	NA
Paractora	dreuxi	20	30.2	ctmax	0.27	SE	Y	NA	NA		NA	NA	NA	F	0.5	-46.9	37.8	800	Klok_&_Chown_2001	1	20	-2.7	ctmin	0.19	SE	Y	NA	NA	NA		NA	NA	NA	F	0.5	-46.9	37.8	800	Klok_&_Chown_2001	1	Arthropoda	Insecta	Diptera	Helcomyzidae		3.94922	2.83067	3.94922	7.92396
Bothrometopus	brevis	10	34.4	ctmax	0.7	SE	N	NA	NA		NA	NA	NA	F	0.25	-53	73.5	5	Klok_&_Chown_2003	1	10	-7.6	ctmin	0.3	SE	N	NA	NA	NA		NA	NA	NA	F	0.25	-53	73.5	5	Klok_&_Chown_2003	1	Arthropoda	Insecta	Coleoptera	Brachyceridae		0.620383	-2.34444	0.620383	3.69069
Bothrometopus	elongatus	10	37.5	ctmax	0.3	SE	N	NA	NA		NA	NA	NA	F	0.25	-46.8	37.7	200	Klok_&_Chown_2003	1	10	-6.4	ctmin	0.3	SE	N	NA	NA	NA		NA	NA	NA	F	0.25	-46.8	37.7	200	Klok_&_Chown_2003	1	Arthropoda	Insecta	Coleoptera	Brachyceridae		3.95513	3.86667	3.95513	7.97887
Bothrometopus	gracilipes	10	36.8	ctmax	0.5	SE	N	NA	NA		NA	NA	NA	F	0.25	-53	73.5	200	Klok_&_Chown_2003	1	10	-5.3	ctmin	0.1	SE	N	NA	NA	NA		NA	NA	NA	F	0.25	-53	73.5	200	Klok_&_Chown_2003	1	Arthropoda	Insecta	Coleoptera	Brachyceridae		0.620383	-2.34444	0.620383	3.69069
Bothrometopus	parvulus_parvulus	10	38.7	ctmax	0.4	SE	N	NA	NA		NA	NA	NA	F	0.25	-46.8	37.7	5	Klok_&_Chown_2003	1	10	-5.8	ctmin	0.1	SE	N	NA	NA	NA		NA	NA	NA	F	0.25	-46.8	37.7	5	Klok_&_Chown_2003	1	Arthropoda	Insecta	Coleoptera	Brachyceridae		3.95513	3.86667	3.95513	7.97887
Bothrometopus	randi	10	36.6	ctmax	0.5	SE	N	NA	NA		NA	NA	NA	F	0.25	-46.8	37.7	5	Klok_&_Chown_2003	1	10	-3.7	ctmin	0.2	SE	N	NA	NA	NA		NA	NA	NA	F	0.25	-46.8	37.7	5	Klok_&_Chown_2003	1	Arthropoda	Insecta	Coleoptera	Brachyceridae		3.95513	3.86667	3.95513	7.97887
Canonopsis	sericeus	10	38.7	ctmax	0.5	SE	N	NA	NA		NA	NA	NA	F	0.25	-53	73.5	5	Klok_&_Chown_2003	1	10	-8.2	ctmin	0.6	SE	N	NA	NA	NA		NA	NA	NA	F	0.25	-53	73.5	5	Klok_&_Chown_2003	1	Arthropoda	Insecta	Coleoptera	Curculionidae		0.620383	-2.34444	0.620383	3.69069
Ectemnorhinus	marioni	10	38	ctmax	0.2	SE	N	NA	NA		NA	NA	NA	F	0.25	-46.8	37.7	5	Klok_&_Chown_2003	1	10	-4.3	ctmin	0.1	SE	N	NA	NA	NA		NA	NA	NA	F	0.25	-46.8	37.7	5	Klok_&_Chown_2003	1	Arthropoda	Insecta	Coleoptera	Brachyceridae		3.95513	3.86667	3.95513	7.97887
Ectemnorhinus	similis	10	36.5	ctmax	0.3	SE	N	NA	NA		NA	NA	NA	F	0.25	-46.8	37.7	5	Klok_&_Chown_2003	1	10	-4.7	ctmin	0.2	SE	N	NA	NA	NA		NA	NA	NA	F	0.25	-46.8	37.7	5	Klok_&_Chown_2003	1	Arthropoda	Insecta	Coleoptera	Brachyceridae		3.95513	3.86667	3.95513	7.97887
Ectemnorhinus	viridis	10	33.9	ctmax	0.6	SE	N	NA	NA		NA	NA	NA	F	0.25	-53	73.5	5	Klok_&_Chown_2003	1	10	-5.6	ctmin	0.3	SE	N	NA	NA	NA		NA	NA	NA	F	0.25	-53	73.5	5	Klok_&_Chown_2003	1	Arthropoda	Insecta	Coleoptera	Brachyceridae		0.620383	-2.34444	0.620383	3.69069
Palirhoeus	eatoni	10	39.2	ctmax	0.2	SE	N	NA	NA		NA	NA	NA	F	0.25	-46.8	37.7	5	Klok_&_Chown_2003	1	10	-1.8	ctmin	0.1	SE	N	NA	NA	NA		NA	NA	NA	F	0.25	-46.8	37.7	5	Klok_&_Chown_2003	1	Arthropoda	Insecta	Coleoptera	Brachyceridae		3.95513	3.86667	3.95513	7.97887
Gonocephalum	simplex	10	49.5	ctmax	0.2	SE	N	NA	NA		NA	NA	NA	25	0.25	-32.92	18.23	0	Klok_et_al_2004	1	NA						NA	NA	NA		NA	NA	NA		NA	NA	NA	NA		NA	Arthropoda	Insecta	Coleoptera	Tenebrionidae		NA	13.266	13.266	NA
Pogonomyrmex	californicus	NA	51.78	ctmax	0.37	SD	N	NA	NA		NA	NA	NA	40	0.175	36.17	-115.14	620	Lighton_&_Turner_2004	1	NA						NA	NA	NA		NA	NA	NA		NA	NA	NA	NA		NA	Arthropoda	Insecta	Hymenoptera	Formicidae		NA	9.30667	9.30667	NA
Pogonomyrmex	rugosus	NA	51.59	ctmax	0.35	SD	N	NA	NA		NA	NA	NA	40	0.175	36.17	-115.14	620	Lighton_&_Turner_2004	1	NA						NA	NA	NA		NA	NA	NA		NA	NA	NA	NA		NA	Arthropoda	Insecta	Hymenoptera	Formicidae		NA	9.30667	9.30667	NA
Messor	denticornis	15	47.5	ctmax	0.2	SE	N	NA	NA		NA	NA	NA	F	1	-23.08	15.37	10	Marsh_1985	1	15	8.6	ctmin	0.3	SE	N	NA	NA	NA		NA	NA	NA	F	1	-23.08	15.37	10	Marsh_1985	1	Arthropoda	Insecta	Hymenoptera	Formicidae		NA	17.512	17.512	NA
Monomorium	alamarum	10	49	ctmax	0.2	SE	N	NA	NA		NA	NA	NA	F	1	-23.08	15.37	10	Marsh_1985	1	8	13.3	ctmin	0.2	SE	N	NA	NA	NA		NA	NA	NA	F	1	-23.08	15.37	10	Marsh_1985	1	Arthropoda	Insecta	Hymenoptera	Formicidae		NA	17.512	17.512	NA
Monomorium	vatranum	15	49	ctmax	0.3	SE	N	NA	NA		NA	NA	NA	F	1	-23.08	15.37	10	Marsh_1985	1	15	10.9	ctmin	0.3	SE	N	NA	NA	NA		NA	NA	NA	F	1	-23.08	15.37	10	Marsh_1985	1	Arthropoda	Insecta	Hymenoptera	Formicidae		NA	17.512	17.512	NA
Monomorium	viator	15	46.7	ctmax	0.3	SE	N	NA	NA		NA	NA	NA	F	1	-23.08	15.37	10	Marsh_1985	1	15	9.1	ctmin	0.2	SE	N	NA	NA	NA		NA	NA	NA	F	1	-23.08	15.37	10	Marsh_1985	1	Arthropoda	Insecta	Hymenoptera	Formicidae		NA	17.512	17.512	NA
Ocymyrmex	barbiger	15	51.4	ctmax	0.2	SE	N	NA	NA		NA	NA	NA	F	1	-23.08	15.37	10	Marsh_1985	1	15	12.1	ctmin	0.2	SE	N	NA	NA	NA		NA	NA	NA	F	1	-23.08	15.37	10	Marsh_1985	1	Arthropoda	Insecta	Hymenoptera	Formicidae		NA	17.512	17.512	NA
Pheidole	tenuinodis	15	42.9	ctmax	0.3	SE	N	NA	NA		NA	NA	NA	F	1	-23.08	15.37	10	Marsh_1985	1	15	8.5	ctmin	0.1	SE	N	NA	NA	NA		NA	NA	NA	F	1	-23.08	15.37	10	Marsh_1985	1	Arthropoda	Insecta	Hymenoptera	Formicidae		NA	17.512	17.512	NA
Tetramorium	rufescens	15	46.9	ctmax	0.3	SE	N	NA	NA		NA	NA	NA	F	1	-23.08	15.37	10	Marsh_1985	1	15	11.4	ctmin	0.1	SE	N	NA	NA	NA		NA	NA	NA	F	1	-23.08	15.37	10	Marsh_1985	1	Arthropoda	Insecta	Hymenoptera	Formicidae		NA	17.512	17.512	NA
Tetramorium	sericeiventre	15	47.9	ctmax	0.2	SE	N	NA	NA		NA	NA	NA	F	1	-23.08	15.37	10	Marsh_1985	1	15	11.6	ctmin	0.1	SE	N	NA	NA	NA		NA	NA	NA	F	1	-23.08	15.37	10	Marsh_1985	1	Arthropoda	Insecta	Hymenoptera	Formicidae		NA	17.512	17.512	NA
Camponotus	detritus	NA	53.8	ctmax	NA		N	NA	NA		NA	NA	NA		1	-23.08	15.37	10	Marsh_1985	1	NA						NA	NA	NA		NA	NA	NA		NA	NA	NA	NA		NA	Arthropoda	Insecta	Hymenoptera	Formicidae		NA	17.512	17.512	NA
Pogonomyrmex	desertorum	NA	53.3	ctmax	NA		N	NA	NA		NA	NA	NA		1	-23.08	15.37	10	Marsh_1985	1	NA						NA	NA	NA		NA	NA	NA		NA	NA	NA	NA		NA	Arthropoda	Insecta	Hymenoptera	Formicidae		NA	17.512	17.512	NA
Anax	junius	10	45.6	ctmax	0.98	SD	N	NA	NA		NA	NA	NA	25	NA	29.6	-82.3	55	May_1976	1	NA						NA	NA	NA		NA	NA	NA		NA	NA	NA	NA		NA	Arthropoda	Insecta	Odonata	Aeshnidae		NA	13.594	13.594	NA
Epigomphus	quadracies	2	41.1	ctmax	NA		N	NA	NA		NA	NA	NA	25	NA	9.16	-79.83	0	May_1976	1	NA						NA	NA	NA		NA	NA	NA		NA	NA	NA	NA		NA	Arthropoda	Insecta	Odonata	Gomphidae		NA	25.8353	25.8353	NA
Erthemis	simplicicollis	22	46.5	ctmax	2.09	SD	N	NA	NA		NA	NA	NA	25	NA	29.6	-82.3	55	May_1976	1	NA						NA	NA	NA		NA	NA	NA		NA	NA	NA	NA		NA	Arthropoda	Insecta	Odonata	Libellulidae		NA	13.594	13.594	NA
Erythemis	credula	14	45.6	ctmax	1.36	SD	N	NA	NA		NA	NA	NA	25	NA	9.16	-79.83	0	May_1976	1	NA						NA	NA	NA		NA	NA	NA		NA	NA	NA	NA		NA	Arthropoda	Insecta	Odonata	Libellulidae		NA	25.8353	25.8353	NA
Erythemis	plebeja	15	46.8	ctmax	2.32	SD	N	NA	NA		NA	NA	NA	25	NA	9.16	-79.83	0	May_1976	1	NA						NA	NA	NA		NA	NA	NA		NA	NA	NA	NA		NA	Arthropoda	Insecta	Odonata	Libellulidae		NA	25.8353	25.8353	NA
Libellula	sp.1	20	46	ctmax	1.06	SD	N	NA	NA		NA	NA	NA	25	NA	29.6	-82.3	55	May_1976	1	NA						NA	NA	NA		NA	NA	NA		NA	NA	NA	NA		NA	Arthropoda	Insecta	Odonata	Libellulidae		NA	13.594	13.594	NA
Macromia	taeniolata	8	44.8	ctmax	1.01	SD	N	NA	NA		NA	NA	NA	25	NA	29.6	-82.3	55	May_1976	1	NA						NA	NA	NA		NA	NA	NA		NA	NA	NA	NA		NA	Arthropoda	Insecta	Odonata	Macromiidae		NA	13.594	13.594	NA
Miathyria	marcella	16	47	ctmax	1.07	SD	N	NA	NA		NA	NA	NA	25	NA	9.16	-79.83	0	May_1976	1	NA						NA	NA	NA		NA	NA	NA		NA	NA	NA	NA		NA	Arthropoda	Insecta	Odonata	Libellulidae		NA	25.8353	25.8353	NA
Micrathyria	aequalis	13	45.4	ctmax	1.59	SD	N	NA	NA		NA	NA	NA	25	NA	9.16	-79.83	0	May_1976	1	NA						NA	NA	NA		NA	NA	NA		NA	NA	NA	NA		NA	Arthropoda	Insecta	Odonata	Libellulidae		NA	25.8353	25.8353	NA
Micrathyria	eximia	14	44.7	ctmax	1.62	SD	N	NA	NA		NA	NA	NA	25	NA	9.16	-79.83	0	May_1976	1	NA						NA	NA	NA		NA	NA	NA		NA	NA	NA	NA		NA	Arthropoda	Insecta	Odonata	Libellulidae		NA	25.8353	25.8353	NA
Micrathyria	ocellata	16	44.3	ctmax	1.03	SD	N	NA	NA		NA	NA	NA	25	NA	9.16	-79.83	0	May_1976	1	NA						NA	NA	NA		NA	NA	NA		NA	NA	NA	NA		NA	Arthropoda	Insecta	Odonata	Libellulidae		NA	25.8353	25.8353	NA
Pachydiplax	longipennis	49	45.5	ctmax	1.67	SD	N	NA	NA		NA	NA	NA	25	NA	29.6	-82.3	55	May_1976	1	NA						NA	NA	NA		NA	NA	NA		NA	NA	NA	NA		NA	Arthropoda	Insecta	Odonata	Libellulidae		NA	13.594	13.594	NA
Tauriphila	argo	11	48.5	ctmax	1.76	SD	N	NA	NA		NA	NA	NA	25	NA	9.16	-79.83	0	May_1976	1	NA						NA	NA	NA		NA	NA	NA		NA	NA	NA	NA		NA	Arthropoda	Insecta	Odonata	Libellulidae		NA	25.8353	25.8353	NA
Tramea	carolina	16	46.8	ctmax	1.48	SD	N	NA	NA		NA	NA	NA	25	NA	29.6	-82.3	55	May_1976	1	NA						NA	NA	NA		NA	NA	NA		NA	NA	NA	NA		NA	Arthropoda	Insecta	Odonata	Libellulidae		NA	13.594	13.594	NA
Tramea	cophysa	10	47.6	ctmax	1.58	SD	N	NA	NA		NA	NA	NA	25	NA	9.16	-79.83	0	May_1976	1	NA						NA	NA	NA		NA	NA	NA		NA	NA	NA	NA		NA	Arthropoda	Insecta	Odonata	Libellulidae		NA	25.8353	25.8353	NA
Tramea	walkeri	10	46.3	ctmax	1.29	SD	N	NA	NA		NA	NA	NA	25	NA	9.16	-79.83	0	May_1976	1	NA						NA	NA	NA		NA	NA	NA		NA	NA	NA	NA		NA	Arthropoda	Insecta	Odonata	Libellulidae		NA	25.8353	25.8353	NA
Eciton	burchellii	372	51.3	LT100	NA		Y	NA	NA		NA	NA	NA	30	NA	9.6	-82.7	37	Meisel_2006	1	NA						NA	NA	NA		NA	NA	NA		NA	NA	NA	NA		1	Arthropoda	Insecta	Hymenoptera	Formicidae		26.5114	25.3053	26.5114	29.3551
Hodotermes	mossambicus	57	47.27	ctmax	0.799	SE	Y	NA	NA		NA	NA	NA	30	1	-28	25.5	1500	Mitchell_et_al_1993	1	57	7.13	ctmin	0.352	SE	N	NA	NA	NA		NA	NA	NA	30	1	-28	25.5	1500	Mitchell_et_al_1993	1	Arthropoda	Insecta	Isoptera	Hodotermitidae		NA	9.64	9.64	NA
Chrysomela	aeneicollis	25	37.2	ctmax	NA		N	NA	NA		NA	NA	NA	F	0.8	37.18	-118.28	3200	Neargarder_et_al2003	1	NA						NA	NA	NA		NA	NA	NA		NA	NA	NA	NA		NA	Arthropoda	Insecta	Coleoptera	Chrysomelidae		NA	4.56267	4.56267	NA
Drosophila	curviceps	NA	30	LT50	NA		N	NA	NA		NA	NA	NA	21	NA	36.5	138.5	1600	Ohtsu_et_al_1999	1	NA	-3	LT50			N	NA	NA	NA		NA	NA	NA	21	NA	36.5	138.5	1600	Ohtsu_et_al_1999	1	Arthropoda	Insecta	Diptera	Drosophilidae		NA	-2.79867	-2.79867	NA
Drosophila	immigrans	NA	31.5	LT50	NA		N	NA	NA		NA	NA	NA	21	NA	43	141.3	30	Ohtsu_et_al_1999	1	NA	1	LT50			N	NA	NA	NA		NA	NA	NA	21	NA	43	141.3	30	Ohtsu_et_al_1999	1	Arthropoda	Insecta	Diptera	Drosophilidae		NA	-5.12133	-5.12133	NA
Drosophila	validus	NA	33	LT50	NA		N	NA	NA		NA	NA	NA	21	NA	26.5	129.3	50	Ohtsu_et_al_1999	1	NA	5.5	LT50			N	NA	NA	NA		NA	NA	NA	21	NA	26.5	129.3	50	Ohtsu_et_al_1999	1	Arthropoda	Insecta	Diptera	Drosophilidae		20.7407	NA	20.7407	29.8621
Onymacris	bicolor	NA	49	ctmax	NA		N	NA	NA		NA	NA	NA	35	0.6	-24	14.6	NA	Roberts_et_al_1991	1	NA	9	ctmin			N	NA	NA	NA		NA	NA	NA	35	NA	-24	14.6	NA	Roberts_et_al_1991	1	Arthropoda	Insecta	Coleoptera	Tenebrionidae		NA	17.4227	17.4227	NA
Onymacris	marginipennis	NA	47.4	ctmax	NA		N	NA	NA		NA	NA	NA	35	0.6	-24	14.6	NA	Roberts_et_al_1991	1	NA	9.4	ctmin			N	NA	NA	NA		NA	NA	NA	35	NA	-24	14.6	NA	Roberts_et_al_1991	1	Arthropoda	Insecta	Coleoptera	Tenebrionidae		NA	17.4227	17.4227	NA
Onymacris	plana	NA	48.9	ctmax	NA		N	NA	NA		NA	NA	NA	35	0.6	-24	14.6	NA	Roberts_et_al_1991	1	NA	10.5	ctmin			N	NA	NA	NA		NA	NA	NA	35	NA	-24	14.6	NA	Roberts_et_al_1991	1	Arthropoda	Insecta	Coleoptera	Tenebrionidae		NA	17.4227	17.4227	NA
Onymacris	rugatipennis	NA	50.5	ctmax	NA		N	NA	NA		NA	NA	NA	35	0.6	-24	14.6	NA	Roberts_et_al_1991	1	NA	10.5	ctmin			N	NA	NA	NA		NA	NA	NA	35	NA	-24	14.6	NA	Roberts_et_al_1991	1	Arthropoda	Insecta	Coleoptera	Tenebrionidae		NA	17.4227	17.4227	NA
Onymacris	unguicularis	NA	50.4	ctmax	NA		N	NA	NA		NA	NA	NA	35	0.6	-24	14.6	NA	Roberts_et_al_1991	1	NA	12.3	ctmin			N	NA	NA	NA		NA	NA	NA	35	NA	-24	14.6	NA	Roberts_et_al_1991	1	Arthropoda	Insecta	Coleoptera	Tenebrionidae		NA	17.4227	17.4227	NA
Physadesmia	globosa	NA	50.8	ctmax	NA		N	NA	NA		NA	NA	NA	35	0.6	-24	14.6	NA	Roberts_et_al_1991	3	NA	13.7	ctmin			N	NA	NA	NA		NA	NA	NA	35	NA	-24	14.6	NA	Roberts_et_al_1991	1	Arthropoda	Insecta	Coleoptera	Tenebrionidae		NA	17.4227	17.4227	NA
Boreellus	atriceps	8	40	LT100	NA		N	NA	NA		NA	NA	NA		NA	68.1	-151.7	730	Scholander_et_al_1953	1	NA						NA	NA	NA		NA	NA	NA		NA	NA	NA	NA		NA	Arthropoda	Insecta	Diptera	Calliphoridae		NA	-21.1773	-21.1773	NA
Chironomus	sp.1	8	30	LT100	NA		N	NA	NA		NA	NA	NA		NA	71	-156.5	8	Scholander_et_al_1953	1	NA						NA	NA	NA		NA	NA	NA		NA	NA	NA	NA		NA	Arthropoda	Insecta	Diptera	Chironomidae		-1.94	-26.4893	-1.94	5.18566
Conocephalus	saltator	8	50	LT100	NA		N	NA	NA		NA	NA	NA		NA	9.2	-79.8	35	Scholander_et_al_1953	2	NA						NA	NA	NA		NA	NA	NA		NA	NA	NA	NA		NA	Arthropoda	Insecta	Orthoptera	Tettigoniidae		NA	25.7773	25.7773	NA
Sarcophaga	sp.1	8	50	LT100	NA		N	NA	NA		NA	NA	NA		NA	9.2	-79.8	35	Scholander_et_al_1953	1	NA						NA	NA	NA		NA	NA	NA		NA	NA	NA	NA		NA	Arthropoda	Insecta	Diptera	Sarcophagidae		NA	25.7773	25.7773	NA
Formica	perpilosa	8	45.2	ctmax	0.6	SD	N	NA	NA		NA	NA	NA	25	1	35.65	-106.77	1500	Schumacher_&_Whitford_1974	1	NA	5.2	ctmin	0.3	SD	N	NA	NA	NA		NA	NA	NA	25	NA	35.65	-106.77	1500	Schumacher_&_Whitford_1974	1	Arthropoda	Insecta	Hymenoptera	Formicidae		NA	1.58133	1.58133	NA
Trachymyrmex	smithi_neomexicanus	8	36.7	ctmax	1.7	SD	N	NA	NA		NA	NA	NA	25	1	35.65	-106.77	1000	Schumacher_&_Whitford_1974	1	NA	9.7	ctmin	1.5	SD	N	NA	NA	NA		NA	NA	NA	25	NA	35.65	-106.77	1000	Schumacher_&_Whitford_1974	1	Arthropoda	Insecta	Hymenoptera	Formicidae		NA	1.58133	1.58133	NA
Antarctopsocus	jeanneli	10	29.5	LT50	0.21	SE	N	NA	NA		NA	NA	NA	F	NA	-46.9	37.8	25	Slabber_&_Chown_2004	1	10	-7.7	LT50	0.12	SE	N	NA	NA	NA		NA	NA	NA	F	NA	-46.9	37.8	25	Slabber_&_Chown_2004	1	Arthropoda	Insecta	Psocoptera	Elipsocidae		3.94922	2.83067	3.94922	7.92396
Halmaeusa	atriceps	10	32.2	ctmax	0.3	SE	N	NA	NA		NA	NA	NA	F	0.5	-46.9	37.8	25	Slabber_&_Chown_2005	1	10	1.9	ctmin	0.2	SE	N	NA	NA	NA		NA	NA	NA	F	0.5	-46.9	37.8	25	Slabber_&_Chown_2005	1	Arthropoda	Insecta	Coleoptera	Staphylinidae		3.94922	2.83067	3.94922	7.92396
Chirodica	chalcoptera	20	41.8	ctmax	0.2	SE	Y	NA	NA		NA	NA	NA	F	0.25	-33.36	18.5	350	Terblanche_et_al_2005	1	20	-0.3	ctmin	0.2	SE	N	NA	NA	NA		NA	NA	NA	F	0.25	-33.36	18.5	350	Terblanche_et_al_2005	1	Arthropoda	Insecta	Coleoptera	Chrysomelidae		NA	13.182	13.182	NA
Glossina	pallidipes	20	44.3	ctmax	0.1	SE	Y	NA	NA		NA	NA	NA	35	0.25	-13	31.5	600	Terblanche_et_al_2008	1	20	13	ctmin	0.2	SE	N	NA	NA	NA		NA	NA	NA	16	0.25	-4.18	39.46	388	Terblanche_et_al_2008	1	Arthropoda	Insecta	Diptera	Glossinidae		NA	19.972	19.972	NA
Messor	arenarius	24	46.5	ctmax	0.6	SE	N	NA	NA		NA	NA	NA		1	-24	15.94	10	Wehner_&_Wehner_2011	2	NA						NA	NA	NA		NA	NA	NA		NA	NA	NA	NA		NA	Arthropoda	Insecta	Hymenoptera	Formicidae		NA	15.218	15.218	NA
Ocymyrmex	velox	23	54.1	ctmax	0.5	SE	N	NA	NA		NA	NA	NA		1	-24	15.94	10	Wehner_&_Wehner_2011	1	NA						NA	NA	NA		NA	NA	NA		NA	NA	NA	NA		NA	Arthropoda	Insecta	Hymenoptera	Formicidae		NA	15.218	15.218	NA
Taeniopoda	eques	10	45.2	ctmax	0.35	SD	N	NA	NA		NA	NA	NA	30	0.17	31.91	-109.14	1450	Whitman_1987	1	NA						NA	NA	NA		NA	NA	NA		NA	NA	NA	NA		NA	Arthropoda	Insecta	Orthoptera	Romaleidae		NA	5.67133	5.67133	NA
Eurygaster	integriceps	NA	NA		NA			NA	NA		NA	NA	NA		NA	NA	NA	NA		NA	NA	-21.65	LT99			N	NA	NA	NA		NA	NA	NA	0	NA	35.3	51.4	2781	Baghdadi_2007	1	Arthropoda	Insecta	Hemiptera	Scutelleridae		NA	NA	NA	NA
Nysius	wekiuicola	NA	NA		NA			NA	NA		NA	NA	NA		NA	NA	NA	NA		NA	13	-18	SCP			N	NA	NA	NA		NA	NA	NA	0	0.2	20.15	-155.49	4200	Duman_&_Montgomery_1991	1	Arthropoda	Insecta	Hemiptera	Lygaeidae		NA	NA	NA	NA
Cucujus	clavipes	NA	NA		NA			NA	NA		NA	NA	NA		NA	NA	NA	NA		NA	8	-10	LT50			N	NA	NA	NA		NA	NA	NA		0.2	42.5	-78.7	400	Duman_1979	1	Arthropoda	Insecta	Coleoptera	Cucujidae		NA	NA	NA	NA
Melanotus	sp.1	NA	NA		NA			NA	NA		NA	NA	NA		NA	NA	NA	NA		NA	7	-16	LT50			N	NA	NA	NA		NA	NA	NA		0.2	42.5	-78.7	400	Duman_1979	1	Arthropoda	Insecta	Coleoptera	Elateridae		NA	NA	NA	NA
Parcoblatta	pennsylvanica	NA	NA		NA			NA	NA		NA	NA	NA		NA	NA	NA	NA		NA	8	-16	LT50			N	NA	NA	NA		NA	NA	NA		0.2	42.5	-78.7	400	Duman_1979	1	Arthropoda	Insecta	Blattodea	Ectobiidae		NA	NA	NA	NA
Uloma	impressa	NA	NA		NA			NA	NA		NA	NA	NA		NA	NA	NA	NA		NA	NA	-13.5	LT50			N	NA	NA	NA		NA	NA	NA		0.2	42.5	-78.7	400	Duman_1979	1	Arthropoda	Insecta	Coleoptera	Tenebrionidae		NA	NA	NA	NA
Melasoma	collaris	NA	NA		NA			NA	NA		NA	NA	NA		NA	NA	NA	NA		NA	6	-5	LT50			N	NA	NA	NA		NA	NA	NA	0	1	61.4	8.8	1450	Gehrken_&_Southon_1997	1	Arthropoda	Insecta	Coleoptera	Chrysomelidae		NA	NA	NA	NA
Diamesa	sp.1	NA	NA		NA			NA	NA		NA	NA	NA		NA	NA	NA	NA		NA	100	-16	ctmin			N	NA	NA	NA		NA	NA	NA		NA	28.2	85.6	5600	Koshima_1984	1	Arthropoda	Insecta	Diptera	Chironomidae		NA	NA	NA	NA
Calathus	melanocephalus	NA	NA		NA			NA	NA		NA	NA	NA		NA	NA	NA	NA		NA	2	-3.8	ctmin			N	NA	NA	NA		NA	NA	NA	13	1	60.6	7.5	1200	Nylund_1991	1	Arthropoda	Insecta	Coleoptera	Carabidae		NA	NA	NA	NA
Apteropanorpa	tasmanica	NA	NA		NA			NA	NA		NA	NA	NA		NA	NA	NA	NA		NA	8	-7	SCP			N	NA	NA	NA		NA	NA	NA	3	0.3	-42.68	146.57	1260	Palmer_&_Siebke_2008	1	Arthropoda	Insecta	Mecoptera	Apteropanorpidae		NA	NA	NA	NA
Hemideina	maori	NA	NA		NA			NA	NA		NA	NA	NA		NA	NA	NA	NA		NA	15	-10	LT100			N	NA	NA	NA		NA	NA	NA	4	0.4	-45.1	169.45	1200	Ramlï¿½v_et_al_1992	1	Arthropoda	Insecta	Orthoptera	Mimnermidae		NA	NA	NA	NA
Afrinus	sp.1	NA	NA		NA			NA	NA		NA	NA	NA		NA	NA	NA	NA		NA	15	-6.8	LT50	0.1	SE	N	NA	NA	NA		NA	NA	NA	6	0.1	-32.4	20.5	1550	Sinclair_&_Chown_2005	1	Arthropoda	Insecta	Coleoptera	Tenebrionidae		NA	NA	NA	NA
Derocalymma	sp.2	NA	NA		NA			NA	NA		NA	NA	NA		NA	NA	NA	NA		NA	15	-7.1	LT50	0.1	SE	N	NA	NA	NA		NA	NA	NA	6	0.1	-32.3	19.1	1926	Sinclair_&_Chown_2005	1	Arthropoda	Insecta	Blattodea	Blaberidae		NA	NA	NA	NA
Derocalymma	sp1	NA	NA		NA			NA	NA		NA	NA	NA		NA	NA	NA	NA		NA	10	-6.15	LT50	0.05	SE	N	NA	NA	NA		NA	NA	NA	6	0.1	-32.3	19.1	1926	Sinclair_&_Chown_2005	1	Arthropoda	Insecta	Blattodea	Blaberidae		NA	NA	NA	NA
Perisphaeria	sp.1	NA	NA		NA			NA	NA		NA	NA	NA		NA	NA	NA	NA		NA	10	-9.7	LT50	0.1	SE	N	NA	NA	NA		NA	NA	NA	6	0.1	-29.6	29.3	3200	Sinclair_&_Chown_2005	1	Arthropoda	Insecta	Blattodea	Blaberidae		NA	NA	NA	NA
Perisphaeria	sp.2	NA	NA		NA			NA	NA		NA	NA	NA		NA	NA	NA	NA		NA	15	-8.6	LT50	<0.1	SE	N	NA	NA	NA		NA	NA	NA	6	0.1	-32.4	20.5	1550	Sinclair_&_Chown_2005	1	Arthropoda	Insecta	Blattodea	Blaberidae		NA	NA	NA	NA
Perisphaeria	sp.3	NA	NA		NA			NA	NA		NA	NA	NA		NA	NA	NA	NA		NA	35	-8	LT50	<0.1	SE	N	NA	NA	NA		NA	NA	NA	6	0.1	-32.3	19.1	1926	Sinclair_&_Chown_2005	1	Arthropoda	Insecta	Blattodea	Blaberidae		NA	NA	NA	NA
Planostibes	sp.1	NA	NA		NA			NA	NA		NA	NA	NA		NA	NA	NA	NA		NA	11	-6.9	LT50	0.1	SE	N	NA	NA	NA		NA	NA	NA	6	0.1	-32.4	20.5	1550	Sinclair_&_Chown_2005	1	Arthropoda	Insecta	Coleoptera	Tenebrionidae		NA	NA	NA	NA
Psorodes	sp.1	NA	NA		NA			NA	NA		NA	NA	NA		NA	NA	NA	NA		NA	10	-6.5	LT50	1.9	SE	N	NA	NA	NA		NA	NA	NA	6	0.1	-32.3	19.1	1926	Sinclair_&_Chown_2005	1	Arthropoda	Insecta	Coleoptera	Tenebrionidae		NA	NA	NA	NA
Pterostichini	sp.1	NA	NA		NA			NA	NA		NA	NA	NA		NA	NA	NA	NA		NA	60	-4.4	LT50	<0.1	SE	N	NA	NA	NA		NA	NA	NA	6	0.1	-29.6	29.3	3200	Sinclair_&_Chown_2005	1	Arthropoda	Insecta	Coleoptera	Carabidae		NA	NA	NA	NA
Somaticus	sp.1	NA	NA		NA			NA	NA		NA	NA	NA		NA	NA	NA	NA		NA	10	-6.4	LT50	3.1	SE	N	NA	NA	NA		NA	NA	NA	6	0.1	-32.4	20.5	1550	Sinclair_&_Chown_2005	1	Arthropoda	Insecta	Coleoptera	Tenebrionidae		NA	NA	NA	NA
Stenocara	dentata	NA	NA		NA			NA	NA		NA	NA	NA		NA	NA	NA	NA		NA	13	-6.8	LT50	2.2	SE	N	NA	NA	NA		NA	NA	NA	6	0.1	-32.3	19.1	1926	Sinclair_&_Chown_2005	1	Arthropoda	Insecta	Coleoptera	Tenebrionidae		NA	NA	NA	NA
Celatoblatta	quinquemaculata	NA	NA		NA			NA	NA		NA	NA	NA		NA	NA	NA	NA		NA	4	-7.6	LT50			N	NA	NA	NA		NA	NA	NA	6	1.35	-45.47	170.05	1250	Sinclair_1997	1	Arthropoda	Insecta	Blattodea	Blattidae		NA	NA	NA	NA
Colpodes	sp.1	NA	NA		NA			NA	NA		NA	NA	NA		NA	NA	NA	NA		NA	10	-5	LT100			N	NA	NA	NA		NA	NA	NA	3	NA	0.6	-71.2	4200	Somme_1986	1	Arthropoda	Insecta	Coleoptera	Carabidae		NA	NA	NA	NA
Colpodes	sp.2	NA	NA		NA			NA	NA		NA	NA	NA		NA	NA	NA	NA		NA	6	-5	LT100			N	NA	NA	NA		NA	NA	NA	3	NA	0.6	-71.2	4200	Somme_1986	1	Arthropoda	Insecta	Coleoptera	Carabidae		NA	NA	NA	NA
Meridacris	subaptera	NA	NA		NA			NA	NA		NA	NA	NA		NA	NA	NA	NA		NA	5	-9	LT100			N	NA	NA	NA		NA	NA	NA	3	NA	0.6	-71.2	4200	Somme_1986	1	Arthropoda	Insecta	Orthoptera	Acrididae		NA	NA	NA	NA
Canthon	humectus_hidalgoensis	NA	NA		NA			NA	NA		NA	NA	NA		NA	NA	NA	NA		NA	NA	-6.5	SCP			N	NA	NA	NA		NA	NA	NA	10	0.1	20.4	-99.13	1750	Verdu_2011	1	Arthropoda	Insecta	Coleoptera	Scarabaeidae		NA	NA	NA	NA
Pellia	epiphylla	NA	NA		NA			NA	NA		NA	NA	NA		NA	NA	NA	NA		NA	16	-30.5	LT50			N	NA	NA	NA		NA	NA	NA		NA	51	6.8	50	Rï¿½tten_&_Santarius_1992	1	Streptophyta	Jungermanniopsida	Pelliales	Pelliaceae		NA	NA	NA	NA
Lobaria	pulmonaria	NA	46.7	ct50	NA		N	NA	NA		NA	NA	NA		NA	58.6	8.7	340	Gauslaa_&_Solhaug_1999	NA	7	-22.8	LT50			N	NA	NA	NA		NA	NA	NA		NA	51	6.8	50	Rï¿½tten_&_Santarius_1992	1	Ascomycota	Lecanoromycetes	Peltigerales	Lobariaceae		NA	-1.69667	-1.69667	NA
Cladonia	oceanica	NA	37.5	ct50	NA		N	NA	NA		NA	NA	NA		NA	19.4	-155.3	1200	Kappen_&_Smith_1980	1	NA						NA	NA	NA		NA	NA	NA		NA	NA	NA	NA		NA	Ascomycota	Lecanoromycetes	Lecanorineae	Cladoniaceae		NA	15.5727	15.5727	NA
Cladonia	skottsbergi	NA	35.5	ct50	NA		N	NA	NA		NA	NA	NA		NA	19.4	-155.3	1200	Kappen_&_Smith_1980	1	NA						NA	NA	NA		NA	NA	NA		NA	NA	NA	NA		NA	Ascomycota	Lecanoromycetes	Lecanorineae	Cladoniaceae		NA	15.5727	15.5727	NA
Ramalina	sp.1	NA	44.1	LT100	NA		N	NA	NA		NA	NA	NA		NA	-28.6	16.5	50	Maphangwa_et_al_2014	1	NA						NA	NA	NA		NA	NA	NA		NA	NA	NA	NA		NA	Ascomycota	Lecanoromycetes	Lecanorineae	Ramalinaceae		NA	14.5587	14.5587	NA
Teloschistes	capensis	NA	44.4	LT100	NA		N	NA	NA		NA	NA	NA		NA	-28.6	16.5	50	Maphangwa_et_al_2014	1	NA						NA	NA	NA		NA	NA	NA		NA	NA	NA	NA		NA	Ascomycota	Lecanoromycetes	Teloschistales	Teloschistaceae		NA	14.5587	14.5587	NA
Xanthomaculina	hottentotta	NA	47.1	LT100	NA		N	NA	NA		NA	NA	NA		NA	-31.4	18.6	160	Maphangwa_et_al_2014	1	NA						NA	NA	NA		NA	NA	NA		NA	NA	NA	NA		NA	Ascomycota	Lecanoromycetes	Lecanorales	Parmeliaceae		NA	13.92	13.92	NA
Xanthoparmelia	austroafricana	NA	47.5	LT100	NA		N	NA	NA		NA	NA	NA		NA	-31.4	18.6	160	Maphangwa_et_al_2014	1	NA						NA	NA	NA		NA	NA	NA		NA	NA	NA	NA		NA	Ascomycota	Lecanoromycetes	Lecanorales	Parmeliaceae		NA	13.92	13.92	NA
Xanthoparmelia	hyporhytida	NA	47.4	LT100	NA		N	NA	NA		NA	NA	NA		NA	-31.4	18.6	160	Maphangwa_et_al_2014	1	NA						NA	NA	NA		NA	NA	NA		NA	NA	NA	NA		NA	Ascomycota	Lecanoromycetes	Lecanorales	Parmeliaceae		NA	13.92	13.92	NA
Xanthoparmelia	sp.1	NA	48.1	LT100	NA		N	NA	NA		NA	NA	NA		NA	-31.4	18.6	160	Maphangwa_et_al_2014	1	NA						NA	NA	NA		NA	NA	NA		NA	NA	NA	NA		NA	Ascomycota	Lecanoromycetes	Lecanorales	Parmeliaceae		NA	13.92	13.92	NA
Alectoria	ochroleuca	NA	NA		NA			NA	NA		NA	NA	NA		NA	NA	NA	NA		NA	NA	-8.1	ctmin			N	NA	NA	NA		NA	NA	NA		NA	46.8	10.9	2300	Lange_1965	1	Ascomycota	Lecanoromycetes	Lecanorineae	Parmeliaceae		NA	NA	NA	NA
Anaptychia	leucomelaena	NA	NA		NA			NA	NA		NA	NA	NA		NA	NA	NA	NA		NA	NA	-7.5	ctmin			N	NA	NA	NA		NA	NA	NA		NA	4.2	9.2	2000	Lange_1965	1	Ascomycota	Lecanoromycetes	Caliciales	Physciaceae		NA	NA	NA	NA
Brodoa	intestiniformis	NA	NA		NA			NA	NA		NA	NA	NA		NA	NA	NA	NA		NA	NA	-15.9	ctmin			N	NA	NA	NA		NA	NA	NA		NA	51.7	10.6	800	Lange_1965	1	Ascomycota	Lecanoromycetes	Lecanorineae	Parmeliaceae		NA	NA	NA	NA
Buellia	epipolia	NA	NA		NA			NA	NA		NA	NA	NA		NA	NA	NA	NA		NA	NA	-11.1	ctmin			N	NA	NA	NA		NA	NA	NA		NA	30.5	35.1	NA	Lange_1965	1	Ascomycota	Lecanoromycetes	Caliciales	Caliciaceae		NA	NA	NA	NA
Caloplaca	aurantia	NA	NA		NA			NA	NA		NA	NA	NA		NA	NA	NA	NA		NA	NA	-11.5	ctmin			N	NA	NA	NA		NA	NA	NA		NA	30.5	35.1	NA	Lange_1965	1	Ascomycota	Lecanoromycetes	Teloschistales	Teloschistaceae		NA	NA	NA	NA
Caloplaca	ferrugineaï¿½	NA	NA		NA			NA	NA		NA	NA	NA		NA	NA	NA	NA		NA	NA	-11	ctmin			N	NA	NA	NA		NA	NA	NA		NA	30.5	35.1	NA	Lange_1965	1	Ascomycota	Lecanoromycetes	Teloschistales	Teloschistaceae		NA	NA	NA	NA
Cetraria	aculeata	NA	NA		NA			NA	NA		NA	NA	NA		NA	NA	NA	NA		NA	NA	-12.7	ctmin			N	NA	NA	NA		NA	NA	NA		NA	49.1	8.3	NA	Lange_1965	1	Ascomycota	Lecanoromycetes	Lecanorineae	Parmeliaceae		NA	NA	NA	NA
Cladonia	convoluta	NA	NA		NA			NA	NA		NA	NA	NA		NA	NA	NA	NA		NA	NA	-21.9	ctmin			N	NA	NA	NA		NA	NA	NA		NA	44.2	-0.1	NA	Lange_1965	1	Ascomycota	Lecanoromycetes	Lecanorineae	Cladoniaceae		NA	NA	NA	NA
Cladonia	elongata	NA	NA		NA			NA	NA		NA	NA	NA		NA	NA	NA	NA		NA	NA	-15.4	ctmin			N	NA	NA	NA		NA	NA	NA		NA	46.8	10.9	2300	Lange_1965	1	Ascomycota	Lecanoromycetes	Lecanorineae	Cladoniaceae		NA	NA	NA	NA
Cladonia	foliacea	NA	NA		NA			NA	NA		NA	NA	NA		NA	NA	NA	NA		NA	NA	-26.3	ctmin			N	NA	NA	NA		NA	NA	NA		NA	49.1	8.3	NA	Lange_1965	1	Ascomycota	Lecanoromycetes	Lecanorineae	Cladoniaceae		NA	NA	NA	NA
Cladonia	furcata	NA	NA		NA			NA	NA		NA	NA	NA		NA	NA	NA	NA		NA	NA	-16	ctmin			N	NA	NA	NA		NA	NA	NA		NA	49.1	8.3	NA	Lange_1965	1	Ascomycota	Lecanoromycetes	Lecanorineae	Cladoniaceae		NA	NA	NA	NA
Cladonia	rangiformis	NA	NA		NA			NA	NA		NA	NA	NA		NA	NA	NA	NA		NA	NA	-18.7	ctmin			N	NA	NA	NA		NA	NA	NA		NA	49.1	8.3	NA	Lange_1965	1	Ascomycota	Lecanoromycetes	Lecanorineae	Cladoniaceae		NA	NA	NA	NA
Collema	auriculatum	NA	NA		NA			NA	NA		NA	NA	NA		NA	NA	NA	NA		NA	NA	-0.2	ctmin			N	NA	NA	NA		NA	NA	NA		NA	48.3	9.4	NA	Lange_1965	2	Ascomycota	Lecanoromycetes	Peltigerales	Collemataceae		NA	NA	NA	NA
Diploschistes	gypsaceus	NA	NA		NA			NA	NA		NA	NA	NA		NA	NA	NA	NA		NA	NA	-11.5	ctmin			N	NA	NA	NA		NA	NA	NA		NA	44.2	-0.1	NA	Lange_1965	1	Ascomycota	Lecanoromycetes	Ostropales	Graphidaceae		NA	NA	NA	NA
Hypogymnia	physodes	NA	NA		NA			NA	NA		NA	NA	NA		NA	NA	NA	NA		NA	NA	-13.6	ctmin			N	NA	NA	NA		NA	NA	NA		NA	49.6	9	NA	Lange_1965	2	Ascomycota	Lecanoromycetes	Lecanorineae	Parmeliaceae		NA	NA	NA	NA
Letharia	vulpina	NA	NA		NA			NA	NA		NA	NA	NA		NA	NA	NA	NA		NA	NA	-13.6	ctmin			N	NA	NA	NA		NA	NA	NA		NA	46.8	10.9	1950	Lange_1965	1	Ascomycota	Lecanoromycetes	Lecanorineae	Parmeliaceae		NA	NA	NA	NA
Parmelia	africana	NA	NA		NA			NA	NA		NA	NA	NA		NA	NA	NA	NA		NA	NA	-13.2	ctmin			N	NA	NA	NA		NA	NA	NA		NA	-0.2	15.8	700	Lange_1965	2	Ascomycota	Lecanoromycetes	Lecanorineae	Parmeliaceae		NA	NA	NA	NA
Parmelia	coreyi	NA	NA		NA			NA	NA		NA	NA	NA		NA	NA	NA	NA		NA	NA	-15.9	ctmin			N	NA	NA	NA		NA	NA	NA		NA	-69.7	22.6	NA	Lange_1965	2	Ascomycota	Lecanoromycetes	Lecanorineae	Parmeliaceae		NA	NA	NA	NA
Parmelia	schimperi	NA	NA		NA			NA	NA		NA	NA	NA		NA	NA	NA	NA		NA	NA	-3	ctmin			N	NA	NA	NA		NA	NA	NA		NA	4.2	9.2	2000	Lange_1965	1	Ascomycota	Lecanoromycetes	Lecanorineae	Parmeliaceae		NA	NA	NA	NA
Parmelia	xanthotropa	NA	NA		NA			NA	NA		NA	NA	NA		NA	NA	NA	NA		NA	NA	-7.6	ctmin			N	NA	NA	NA		NA	NA	NA		NA	-0.28	15.8	700	Lange_1965	2	Ascomycota	Lecanoromycetes	Lecanorineae	Parmeliaceae		NA	NA	NA	NA
Peltigera	subcanina	NA	NA		NA			NA	NA		NA	NA	NA		NA	NA	NA	NA		NA	NA	-8.4	ctmin			N	NA	NA	NA		NA	NA	NA		NA	49.6	9	NA	Lange_1965	2	Ascomycota	Lecanoromycetes	Peltigerales	Peltigerineae		NA	NA	NA	NA
Ramalina	maciformis	NA	NA		NA			NA	NA		NA	NA	NA		NA	NA	NA	NA		NA	NA	-11.4	ctmin			N	NA	NA	NA		NA	NA	NA		NA	30.5	35.1	NA	Lange_1965	1	Ascomycota	Lecanoromycetes	Lecanorineae	Ramalinaceae		NA	NA	NA	NA
Umbilicaria	decussata	NA	NA		NA			NA	NA		NA	NA	NA		NA	NA	NA	NA		NA	NA	-10.8	ctmin			N	NA	NA	NA		NA	NA	NA		NA	-69.7	22.6	NA	Lange_1965	2	Ascomycota	Lecanoromycetes	Umbilicariales	Umbilicariaceae		NA	NA	NA	NA
Umbilicaria	hyperborea	NA	NA		NA			NA	NA		NA	NA	NA		NA	NA	NA	NA		NA	NA	-14.8	ctmin			N	NA	NA	NA		NA	NA	NA		NA	51.7	10.6	800	Lange_1965	1	Ascomycota	Lecanoromycetes	Umbilicariales	Umbilicariaceae		NA	NA	NA	NA
Usnea	acanthera	NA	NA		NA			NA	NA		NA	NA	NA		NA	NA	NA	NA		NA	NA	-9.3	ctmin			N	NA	NA	NA		NA	NA	NA		NA	4.2	9.2	2000	Lange_1965	1	Ascomycota	Lecanoromycetes	Lecanorineae	Parmeliaceae		NA	NA	NA	NA
Usnea	livida	NA	NA		NA			NA	NA		NA	NA	NA		NA	NA	NA	NA		NA	NA	-10	ctmin			N	NA	NA	NA		NA	NA	NA		NA	2	17	NA	Lange_1965	2	Ascomycota	Lecanoromycetes	Lecanorineae	Parmeliaceae		NA	NA	NA	NA
Usnea	ochrophora	NA	NA		NA			NA	NA		NA	NA	NA		NA	NA	NA	NA		NA	NA	-7.9	ctmin			N	NA	NA	NA		NA	NA	NA		NA	4.2	9.2	2000	Lange_1965	1	Ascomycota	Lecanoromycetes	Lecanorineae	Parmeliaceae		NA	NA	NA	NA
Xanthoparmelia	taractica	NA	NA		NA			NA	NA		NA	NA	NA		NA	NA	NA	NA		NA	NA	-14.2	ctmin			N	NA	NA	NA		NA	NA	NA		NA	44.2	-0.1	NA	Lange_1965	1	Ascomycota	Lecanoromycetes	Lecanorales	Parmeliaceae		NA	NA	NA	NA
Hemachatus	haemachatus	19	43.1	ctmax	0.8	SD	N	NA	NA		NA	NA	NA	25	1	-26.14	28.25	1600	Alexander_et_al_1999	1	28	3.7	ctmin	1.7	SD	N	NA	NA	NA		NA	NA	NA	25	0.02	-26.14	28.25	1600	Alexander_et_al_1999	1	Chordata	Lepidosauria	Squamata	Elapidae		NA	10.76	10.76	NA
Sceloporus	undulatus	12	40.4	ctmax	0.6	95% confidence interval	N	NA	NA		NA	NA	NA	33	1	33.6	-81.7	200	Angilletta_et_al_2002	2	12	11.4	ctmin	0.6	95% confidence interval	N	NA	NA	NA		NA	NA	NA	20	1	33.6	-81.7	200	Angilletta_et_al_2002	2	Chordata	Lepidosauria	Squamata	Iguanidae		NA	7.76867	7.76867	NA
Anolis	barbouri	12	34.9	ctmax	NA		N	NA	NA		NA	NA	NA		NA	18.25	-71.22	12	Autumn_&_Losos_1997	1	13	11.7	ctmin			N	NA	NA	NA		NA	NA	NA		NA	18.25	-71.22	13	Autumn_&_Losos_1997	1	Chordata	Lepidosauria	Squamata	Iguanidae		NA	24.7013	24.7013	NA
Anolis	auratus	17	40	ctmax	0.38	SE	Y	NA	NA		NA	NA	NA		NA	9.16	-79.84	79	Ballinger_et_al_1970	1	NA						NA	NA	NA		NA	NA	NA		NA	NA	NA	NA		NA	Chordata	Lepidosauria	Squamata	Iguanidae		NA	25.75	25.75	NA
Anolis	frenatus	8	35.7	ctmax	0.62	SE	Y	NA	NA		NA	NA	NA		NA	9.16	-79.84	79	Ballinger_et_al_1970	1	NA						NA	NA	NA		NA	NA	NA		NA	NA	NA	NA		NA	Chordata	Lepidosauria	Squamata	Iguanidae		NA	25.75	25.75	NA
Anolis	tropidogaster	4	33.4	ctmax	1.07	SE	Y	NA	NA		NA	NA	NA		NA	9.16	-79.84	79	Ballinger_et_al_1970	1	NA						NA	NA	NA		NA	NA	NA		NA	NA	NA	NA		NA	Chordata	Lepidosauria	Squamata	Iguanidae		NA	25.75	25.75	NA
Cophosaurus	texanus	12	44.4	ctmax	1.5	SE	N	NA	NA		NA	NA	NA	F	1.5	29.21	-102.89	548	Bashey_&_Dunham_1997	1	12	15.4	ctmin	1.9	SE	N	NA	NA	NA		NA	NA	NA	F	1	29.21	-102.89	548	Bashey_&_Dunham_1997	1	Chordata	Lepidosauria	Squamata	Iguanidae		NA	11.552	11.552	NA
Psammodromus	algirus	13	43.5	ctmax	0.23	SE	N	NA	NA		NA	NA	NA	35	1	40.55	-3.78	650	Bauwens_et_al_1995	2	NA	7	ctmin			N	NA	NA	NA		NA	NA	NA		NA	40.6	-5.9	NA	Huey_unpubl_data_in_Huey_et_al_2012	2	Chordata	Lepidosauria	Squamata	Lacertidae		NA	6.18667	6.18667	NA
Psammodromus	hispanicus	4	45.5	ctmax	0.18	SE	N	NA	NA		NA	NA	NA	35	1	42.33	-1.63	315	Bauwens_et_al_1995	2	NA	8.8	ctmin			N	NA	NA	NA		NA	NA	NA		NA	40.4	-4.3	NA	Huey_unpubl_data_in_Huey_et_al_2012	2	Chordata	Lepidosauria	Squamata	Lacertidae		NA	6.81667	6.81667	NA
Lacerta	agilis	11	43.9	ctmax	0.2	SE	N	NA	NA		NA	NA	NA	35	1	48.52	1.98	137	Bauwens_et_al_1995	2	NA	5.9	ctmin			N	NA	NA	NA		NA	NA	NA		NA	50.9	-0.1	200	Spellerberg_1975	2	Chordata	Lepidosauria	Squamata	Lacertidae		NA	3.80933	3.80933	NA
Acanthodactylus	erythrurus	9	46.3	ctmax	0.65	SE	N	NA	NA		NA	NA	NA	35	1	36.97	-2.4	585	Bauwens_et_al_1995	2	NA						NA	NA	NA		NA	NA	NA		NA	NA	NA	NA		NA	Chordata	Lepidosauria	Squamata	Lacertidae		NA	7.252	7.252	NA
Lacerta	monticola	11	43.6	ctmax	0.24	SE	N	NA	NA		NA	NA	NA	35	1	42.65	-5.72	1020	Bauwens_et_al_1995	2	NA						NA	NA	NA		NA	NA	NA		NA	NA	NA	NA		NA	Chordata	Lepidosauria	Squamata	Lacertidae		NA	3.056	3.056	NA
Lacerta	schreiberi	6	43	ctmax	0.24	SE	N	NA	NA		NA	NA	NA	35	1	43.13	-8.08	528	Bauwens_et_al_1995	2	NA						NA	NA	NA		NA	NA	NA		NA	NA	NA	NA		NA	Chordata	Lepidosauria	Squamata	Lacertidae		NA	7.482	7.482	NA
Podarcis	bocagei	15	45.4	ctmax	0.12	SE	N	NA	NA		NA	NA	NA	35	1	40.87	-4.48	1015	Bauwens_et_al_1995	2	NA						NA	NA	NA		NA	NA	NA		NA	NA	NA	NA		NA	Chordata	Lepidosauria	Squamata	Lacertidae		NA	3.59667	3.59667	NA
Podarcis	lilfordi	11	43.3	ctmax	0.36	SE	N	NA	NA		NA	NA	NA	35	1	39.52	3.29	57	Bauwens_et_al_1995	2	NA						NA	NA	NA		NA	NA	NA		NA	NA	NA	NA		NA	Chordata	Lepidosauria	Squamata	Lacertidae		13.3971	10.806	13.3971	26.7914
Podarcis	muralis	15	44.2	ctmax	0.13	SE	N	NA	NA		NA	NA	NA	35	1	40.41	-5.06	1603	Bauwens_et_al_1995	2	NA	5.9	ctmin			N	NA	NA	NA		NA	NA	NA		NA	51.8	5.9	NA	Huey_unpubl_data_in_Huey_et_al_2012	NA	Chordata	Lepidosauria	Squamata	Lacertidae		NA	1.75267	1.75267	NA
Ctenotus	regius	3	45.1	ctmax	0.29	SE	N	NA	NA		NA	NA	NA	35	1	-34.18	139.98	16	Bennett_&_John-Alder_1986	1	3	8.7	ctmin	0.35	SE	N	NA	NA	NA		NA	NA	NA	15	1	-34.18	139.98	16	Bennett_&_John-Alder_1986	1	Chordata	Lepidosauria	Squamata	Scincidae		NA	10.902	10.902	NA
Ctenotus	taeniolatus	3	44.7	ctmax	0.24	SE	N	NA	NA		NA	NA	NA	35	1	-30.52	151.65	1013	Bennett_&_John-Alder_1986	1	2	11.4	ctmin	0.12	SE	N	NA	NA	NA		NA	NA	NA	15	1	-30.52	151.65	1013	Bennett_&_John-Alder_1986	1	Chordata	Lepidosauria	Squamata	Scincidae		NA	7.18	7.18	NA
Ctenotus	uber	3	45.5	ctmax	0.18	SE	N	NA	NA		NA	NA	NA	35	1	-34.57	139.58	11	Bennett_&_John-Alder_1986	1	3	9.1	ctmin	0.53	SE	N	NA	NA	NA		NA	NA	NA	15	1	-34.57	139.58	11	Bennett_&_John-Alder_1986	1	Chordata	Lepidosauria	Squamata	Scincidae		NA	10.7313	10.7313	NA
Egernia	striolata	3	44.2	ctmax	0.13	SE	N	NA	NA		NA	NA	NA	35	1	-34.57	139.58	11	Bennett_&_John-Alder_1986	1	3	6.1	ctmin	0.47	SE	N	NA	NA	NA		NA	NA	NA	15	NA	-34.57	139.58	11	Bennett_&_John-Alder_1986	1	Chordata	Lepidosauria	Squamata	Scincidae		NA	10.7313	10.7313	NA
Eremiascincus	fasciolatus	3	41.2	ctmax	0.32	SE	N	NA	NA		NA	NA	NA	35	1	-27.75	140.73	42	Bennett_&_John-Alder_1986	1	3	9	ctmin	0.5	SE	N	NA	NA	NA		NA	NA	NA	15	1	-27.75	140.73	42	Bennett_&_John-Alder_1986	1	Chordata	Lepidosauria	Squamata	Scincidae		NA	14.118	14.118	NA
Eremiascincus	richardsoni	1	42	ctmax	NA		N	NA	NA		NA	NA	NA	35	1	-34.57	139.58	11	Bennett_&_John-Alder_1986	1	1	7.3	ctmin			N	NA	NA	NA		NA	NA	NA	15	1	-34.57	139.58	11	Bennett_&_John-Alder_1986	1	Chordata	Lepidosauria	Squamata	Scincidae		NA	10.7313	10.7313	NA
Tiliqua	rugosa	3	43	ctmax	0.25	SE	N	NA	NA		NA	NA	NA	35	1	-30	150	331	Bennett_&_John-Alder_1986	1	3	3.5	ctmin	0.18	SE	N	NA	NA	NA		NA	NA	NA	15	1	-30	150	331	Bennett_&_John-Alder_1986	1	Chordata	Lepidosauria	Squamata	Scincidae		NA	11.09	11.09	NA
Chamaeleo	bitaeniatus	5	42.1	ctmax	0.21	SE	N	NA	NA		NA	NA	NA	F	1	-2.07	36.82	2000	Bennett_2004	1	5	4.4	ctmin	0.67	SE	N	NA	NA	NA		NA	NA	NA	F	1	-2.07	36.82	2000	Bennett_2004	1	Chordata	Lepidosauria	Squamata	Chamaeleonidae		NA	17.7713	17.7713	NA
Chamaeleo	dilepis	5	43.6	ctmax	0.05	SE	N	NA	NA		NA	NA	NA	F	1	-2.42	37.97	800	Bennett_2004	1	5	7.6	ctmin	0.22	SE	N	NA	NA	NA		NA	NA	NA	F	1	-2.42	37.97	800	Bennett_2004	1	Chordata	Lepidosauria	Squamata	Chamaeleonidae		NA	20.782	20.782	NA
Chamaeleo	ellioti	6	41.8	ctmax	0.38	SE	N	NA	NA		NA	NA	NA	F	1	0.2	35.1	1800	Bennett_2004	1	6	3.5	ctmin	0.5	SE	N	NA	NA	NA		NA	NA	NA	F	1	0.2	35.1	1800	Bennett_2004	1	Chordata	Lepidosauria	Squamata	Chamaeleonidae		NA	16.654	16.654	NA
Chamaeleo	hoehnelii	7	40.8	ctmax	0.2	SE	N	NA	NA		NA	NA	NA	F	1	-1.28	36.82	1700	Bennett_2004	1	6	5.1	ctmin	0.73	SE	N	NA	NA	NA		NA	NA	NA	F	1	-1.28	36.82	1700	Bennett_2004	1	Chordata	Lepidosauria	Squamata	Chamaeleonidae		NA	16.804	16.804	NA
Chamaeleo	jacksonii	8	41	ctmax	0.15	SE	N	NA	NA		NA	NA	NA	F	1	-1.28	36.82	1700	Bennett_2004	1	8	5.3	ctmin	0.5	SE	N	NA	NA	NA		NA	NA	NA	F	1	-1.28	36.82	1700	Bennett_2004	1	Chordata	Lepidosauria	Squamata	Chamaeleonidae		NA	16.804	16.804	NA
Chamaeleo	schubotzi	6	41.6	ctmax	0.21	SE	N	NA	NA		NA	NA	NA	F	1	-0.17	37.33	3300	Bennett_2004	1	6	1.4	ctmin	0.27	SE	N	NA	NA	NA		NA	NA	NA	F	1	-0.17	37.33	3300	Bennett_2004	1	Chordata	Lepidosauria	Squamata	Chamaeleonidae		NA	2.96533	2.96533	NA
Urosaurus	auriculatus	9	43.5	ctmax	NA		Y	NA	NA		NA	NA	NA		NA	18.8	-110.97	NA	Brattstrom_1955	3	NA						NA	NA	NA		NA	NA	NA		NA	NA	NA	NA		NA	Chordata	Lepidosauria	Squamata	Iguanidae		NA	19.5033	19.5033	NA
Urosaurus	clarionensis	6	41.8	ctmax	NA		Y	NA	NA		NA	NA	NA		NA	18.37	-114.74	NA	Brattstrom_1955	3	NA						NA	NA	NA		NA	NA	NA		NA	NA	NA	NA		NA	Chordata	Lepidosauria	Squamata	Iguanidae		22.6328	19.1726	22.6328	28.9963
Masticophis	anthonyi	5	40.5	ctmax	NA		Y	NA	NA		NA	NA	NA		NA	18.37	-114.74	NA	Brattstrom_1955,1965	3	NA						NA	NA	NA		NA	NA	NA		NA	NA	NA	NA		NA	Chordata	Lepidosauria	Squamata	Colubridae		22.6328	19.1726	22.6328	28.9963
Anniella	pulchra	NA	34	ctmax	NA		N	NA	NA		NA	NA	NA		NA	34.01	-118.81	38	Brattstrom_1965	1	NA						NA	NA	NA		NA	NA	NA		NA	NA	NA	NA		NA	Chordata	Lepidosauria	Squamata	Anniellidae		12.8484	13.3254	12.8484	21.5599
Anolis	pentaprion	1	36	ctmax	NA		N	NA	NA		NA	NA	NA		NA	9.16	-79.84	79	Brattstrom_1965	1	NA						NA	NA	NA		NA	NA	NA		NA	NA	NA	NA		NA	Chordata	Lepidosauria	Squamata	Iguanidae		NA	25.75	25.75	NA
Charina	bottae	1	38	ctmax	NA		N	NA	NA		NA	NA	NA	14	NA	44.56	-123.26	60	Brattstrom_1965	1	NA						NA	NA	NA		NA	NA	NA		NA	NA	NA	NA		NA	Chordata	Lepidosauria	Squamata	Boidae		NA	5.35667	5.35667	NA
Coluber	constrictor	NA	42.4	ctmax	NA		N	NA	NA		NA	NA	NA		NA	42.08	-86.2	NA	Brattstrom_1965	2	NA						NA	NA	NA		NA	NA	NA		NA	NA	NA	NA		NA	Chordata	Lepidosauria	Squamata	Colubridae		NA	-3.292	-3.292	NA
Crotalus	scutulatus	NA	42	ctmax	NA		N	NA	NA		NA	NA	NA		NA	34.74	-115.66	NA	Brattstrom_1965	2	NA						NA	NA	NA		NA	NA	NA		NA	NA	NA	NA		NA	Chordata	Lepidosauria	Squamata	Viperidae		NA	9.91267	9.91267	NA
Crotalus	viridis	NA	38	ctmax	NA		N	NA	NA		NA	NA	NA		NA	33.83	-116.54	NA	Brattstrom_1965	2	NA						NA	NA	NA		NA	NA	NA		NA	NA	NA	NA		NA	Chordata	Lepidosauria	Squamata	Viperidae		NA	13.6407	13.6407	NA
Elgaria	coerulea	4	39.2	ctmax	NA		N	NA	NA		NA	NA	NA		NA	43.64	-123.82	56	Brattstrom_1965	2	NA						NA	NA	NA		NA	NA	NA		NA	NA	NA	NA		NA	Chordata	Lepidosauria	Squamata	Anguidae		NA	5.91467	5.91467	NA
Lampropeltis	getulus	NA	42	ctmax	NA		N	NA	NA		NA	NA	NA		NA	30.25	-99.87	627	Brattstrom_1965	2	NA						NA	NA	NA		NA	NA	NA		NA	NA	NA	NA		NA	Chordata	Lepidosauria	Squamata	Colubridae		NA	8.81467	8.81467	NA
Lampropeltis	zonata	2	42.5	ctmax	NA		N	NA	NA		NA	NA	NA		NA	38.65	-122.67	417	Brattstrom_1965	2	NA						NA	NA	NA		NA	NA	NA		NA	NA	NA	NA		NA	Chordata	Lepidosauria	Squamata	Colubridae		NA	8.59333	8.59333	NA
Masticophis	lateralis	NA	44	ctmax	NA		N	NA	NA		NA	NA	NA		NA	33.61	-116.63	1386	Brattstrom_1965	2	NA						NA	NA	NA		NA	NA	NA		NA	NA	NA	NA		NA	Chordata	Lepidosauria	Squamata	Colubridae		NA	6.37867	6.37867	NA
Phrynosoma	platyrhinos	NA	45.5	ctmax	NA		N	NA	NA		NA	NA	NA		NA	35.01	-115.65	650	Brattstrom_1965	1	NA						NA	NA	NA		NA	NA	NA		NA	NA	NA	NA		NA	Chordata	Lepidosauria	Squamata	Iguanidae		NA	9.93067	9.93067	NA
Pituophis	catenifer	NA	40.5	ctmax	NA		N	NA	NA		NA	NA	NA		NA	33.57	-104.38	1076	Brattstrom_1965	2	NA						NA	NA	NA		NA	NA	NA		NA	NA	NA	NA		NA	Chordata	Lepidosauria	Squamata	Colubridae		NA	4.636	4.636	NA
Plestiodon	skiltonianus	1	41.3	ctmax	NA		N	NA	NA		NA	NA	NA	13.5	NA	45.67	-118.79	328	Brattstrom_1965	2	NA						NA	NA	NA		NA	NA	NA		NA	NA	NA	NA		NA	Chordata	Lepidosauria	Squamata	Scincidae		NA	1.93667	1.93667	NA
Regina	alleni	1	41.6	ctmax	NA		N	NA	NA		NA	NA	NA		NA	27.07	-81.45	31	Brattstrom_1965	2	NA						NA	NA	NA		NA	NA	NA		NA	NA	NA	NA		NA	Chordata	Lepidosauria	Squamata	Colubridae		NA	17.3327	17.3327	NA
Rhinocheilus	lecontei	5	41.5	ctmax	NA		N	NA	NA		NA	NA	NA		NA	31.25	-102.35	742	Brattstrom_1965	2	NA						NA	NA	NA		NA	NA	NA		NA	NA	NA	NA		NA	Chordata	Lepidosauria	Squamata	Colubridae		NA	8.94267	8.94267	NA
Sceloporus	magister	NA	43	ctmax	NA		N	NA	NA		NA	NA	NA		NA	33.25	-111.63	427	Brattstrom_1965	2	NA	-3	NA			N	NA	NA	NA		NA	NA	NA		NA	33.25	-111.63	427	Herbst_1949_in_Brattstrom_1968	2	Chordata	Lepidosauria	Squamata	Iguanidae		NA	11.8507	11.8507	NA
Sceloporus	woodi	NA	44.2	ctmax	NA		N	NA	NA		NA	NA	NA		NA	28.08	-81.79	62	Brattstrom_1965	2	NA						NA	NA	NA		NA	NA	NA		NA	NA	NA	NA		NA	Chordata	Lepidosauria	Squamata	Iguanidae		NA	16.5527	16.5527	NA
Storeria	occipitomaculata	1	37.8	ctmax	NA		N	NA	NA		NA	NA	NA		NA	36.59	-79.4	152	Brattstrom_1965	2	NA						NA	NA	NA		NA	NA	NA		NA	NA	NA	NA		NA	Chordata	Lepidosauria	Squamata	Colubridae		NA	4.14933	4.14933	NA
Anolis	oculatus	7	35.5	ctmax	NA		N	NA	NA		NA	NA	NA	25	3.6	15.29	-61.4	0	Brooks_1968	2	NA						NA	NA	NA		NA	NA	NA		NA	NA	NA	NA		NA	Chordata	Lepidosauria	Squamata	Iguanidae		NA	NA	NA	NA
Tarentola	boettgeri	12	42.1	ctmax	0.47	SE	Y	NA	NA		NA	NA	NA		NA	28	-15.5	950	Brown_1996	1	12	7.1	ctmin	0.76	SE	N	NA	NA	NA		NA	NA	NA	23	NA	28	-15.5	950	Brown_1996	1	Chordata	Lepidosauria	Squamata	Phyllodactylidae		NA	13.6947	13.6947	NA
Podarcis	hispanica	10	44.45	ctmax	0.14	SE	N	NA	NA		NA	NA	NA		1	39.9	0.68	28	Castilla_&_Bauwens_1991	1	NA						NA	NA	NA		NA	NA	NA		NA	NA	NA	NA		NA	Chordata	Lepidosauria	Squamata	Lacertidae		12.6937	NA	12.6937	27.0199
Cordylus	cordylus	10	41.6	ctmax	1	SD	N	NA	NA		NA	NA	NA	27	1	-33.77	18.78	289	Clusella-Trullas_et_al_2009	1	10	7.5	ctmin	0.7	SD	N	NA	NA	NA		NA	NA	NA	27	1	-33.77	18.78	289	Clusella-Trullas_et_al_2009	1	Chordata	Lepidosauria	Squamata	Cordylidae		NA	12.5027	12.5027	NA
Cordylus	niger	8	41	ctmax	0.6	SD	N	NA	NA		NA	NA	NA	27	1	-32.98	17.87	5	Clusella-Trullas_et_al_2009	1	7	7.4	ctmin	0.5	SD	N	NA	NA	NA		NA	NA	NA	27	1	-32.98	17.87	5	Clusella-Trullas_et_al_2009	1	Chordata	Lepidosauria	Squamata	Cordylidae		13.3432	NA	13.3432	18.022
Cordylus	oelofseni	10	40.8	ctmax	0.5	SD	N	NA	NA		NA	NA	NA	27	1	-34.03	19	1080	Clusella-Trullas_et_al_2009	1	9	6.3	ctmin	0.8	SD	N	NA	NA	NA		NA	NA	NA	27	1	-34.03	19	1080	Clusella-Trullas_et_al_2009	1	Chordata	Lepidosauria	Squamata	Cordylidae		NA	8.25933	8.25933	NA
Ctenophorus	fordi	NA	45	ctmax	NA		Y	NA	NA		NA	NA	NA		NA	-33.05	146.3	159	Cogger_1974	1	NA						NA	NA	NA		NA	NA	NA		NA	NA	NA	NA		NA	Chordata	Lepidosauria	Squamata	Agamidae		NA	9.75867	9.75867	NA
Crotaphytus	collaris	3	46.5	ctmax	NA		N	NA	NA		NA	NA	NA		NA	31.85	-106.48	1388	Cole_1943	2	NA						NA	NA	NA		NA	NA	NA		NA	NA	NA	NA		NA	Chordata	Lepidosauria	Squamata	Iguanidae		NA	6.87333	6.87333	NA
Anolis	distichus	7	38.6	ctmax	1.44	SD	N	NA	NA		NA	NA	NA	20	NA	25.77	-80.19	0	Corn_1971	1	NA						NA	NA	NA		NA	NA	NA		NA	NA	NA	NA		NA	Chordata	Lepidosauria	Squamata	Iguanidae		22.825	20.4844	22.825	30.4304
Anolis	sagrei	12	40.5	ctmax	1.15	SD	N	NA	NA		NA	NA	NA	20	NA	25.72	-80.27	1	Corn_1971	1	NA						NA	NA	NA		NA	NA	NA		NA	NA	NA	NA		NA	Chordata	Lepidosauria	Squamata	Iguanidae		22.8007	20.4413	22.8007	30.471
Dipsosaurus	dorsalis	6	47.5	ctmax	NA		Y	NA	NA		NA	NA	NA		NA	35.7	-116.34	47	Cowles_&_Bogert_1944	1	13	14	ctmin	1.1	SD	N	NA	NA	NA		NA	NA	NA		1	34.15	-116.05	594	Simandle_et_al_2001	1	Chordata	Lepidosauria	Squamata	Iguanidae		NA	11.9427	11.9427	NA
Arizona	elegans	6	41.8	ctmax	NA		Y	NA	NA		NA	NA	NA		NA	35.7	-116.34	47	Cowles_&_Bogert_1944	1	NA						NA	NA	NA		NA	NA	NA		NA	NA	NA	NA		NA	Chordata	Lepidosauria	Squamata	Colubridae		NA	11.9427	11.9427	NA
Chionactis	occipitalis	NA	38	ctmax	NA		N	NA	NA		NA	NA	NA		NA	35.7	-116.34	47	Cowles_&_Bogert_1944	1	NA						NA	NA	NA		NA	NA	NA		NA	NA	NA	NA		NA	Chordata	Lepidosauria	Squamata	Colubridae		NA	11.9427	11.9427	NA
Crotalus	atrox	1	39	ctmax	NA		N	NA	NA		NA	NA	NA		NA	35.7	-116.34	47	Cowles_&_Bogert_1944	1	NA						NA	NA	NA		NA	NA	NA		NA	NA	NA	NA		NA	Chordata	Lepidosauria	Squamata	Viperidae		NA	11.9427	11.9427	NA
Crotalus	cerastes	NA	41.6	ctmax	NA		N	NA	NA		NA	NA	NA		NA	35.7	-116.34	47	Cowles_&_Bogert_1944	1	NA						NA	NA	NA		NA	NA	NA		NA	NA	NA	NA		NA	Chordata	Lepidosauria	Squamata	Viperidae		NA	11.9427	11.9427	NA
Phrynosoma	coronatum	NA	46.7	ctmax	NA		Y	NA	NA		NA	NA	NA		NA	35.7	-116.34	47	Cowles_&_Bogert_1944	1	NA						NA	NA	NA		NA	NA	NA		NA	NA	NA	NA		NA	Chordata	Lepidosauria	Squamata	Iguanidae		NA	11.9427	11.9427	NA
Phyllorhynchus	decurtatus	2	39.3	ctmax	NA		Y	NA	NA		NA	NA	NA		NA	35.7	-116.34	47	Cowles_&_Bogert_1944	1	NA						NA	NA	NA		NA	NA	NA		NA	NA	NA	NA		NA	Chordata	Lepidosauria	Squamata	Colubridae		NA	11.9427	11.9427	NA
Sauromalus	obesus	3	45.6	ctmax	NA		Y	NA	NA		NA	NA	NA		NA	35.7	-116.34	47	Cowles_&_Bogert_1944	1	NA						NA	NA	NA		NA	NA	NA		NA	NA	NA	NA		NA	Chordata	Lepidosauria	Squamata	Iguanidae		NA	11.9427	11.9427	NA
Uma	inornata	NA	45	ctmax	NA		N	NA	NA		NA	NA	NA		NA	35.7	-116.34	47	Cowles_&_Bogert_1944	1	NA						NA	NA	NA		NA	NA	NA		NA	NA	NA	NA		NA	Chordata	Lepidosauria	Squamata	Iguanidae		NA	11.9427	11.9427	NA
Coluber	flagellum	3	43.5	LT100	NA		N	NA	NA		NA	NA	NA		NA	34.26	-118.78	NA	Cowles_&_Bogert_1944	3	NA						NA	NA	NA		NA	NA	NA		NA	NA	NA	NA		NA	Chordata	Lepidosauria	Squamata	Colubridae		NA	12.564	12.564	NA
Liolaemus	abaucan	8	47.3	ctmax	NA		N	NA	NA		NA	NA	NA	29	NA	-27.25	-67.42	1200	Cruz_et_al_2005	1	8	15.41	ctmin			N	NA	NA	NA		NA	NA	NA	29	NA	-27.25	-67.42	1200	Cruz_et_al_2005	1	Chordata	Lepidosauria	Squamata	Iguanidae		NA	7.32267	7.32267	NA
Liolaemus	albiceps	11	44.33	ctmax	NA		N	NA	NA		NA	NA	NA	29	NA	-24.32	-66.15	3060	Cruz_et_al_2005	1	11	7.05	ctmin			N	NA	NA	NA		NA	NA	NA	29	NA	-24.32	-66.15	3060	Cruz_et_al_2005	1	Chordata	Lepidosauria	Squamata	Iguanidae		NA	2.68133	2.68133	NA
Liolaemus	bibronii	8	44.53	ctmax	NA		N	NA	NA		NA	NA	NA	29	NA	-40.27	-68.23	0	Cruz_et_al_2005	1	8	8.49	ctmin			N	NA	NA	NA		NA	NA	NA	29	NA	-40.27	-68.23	0	Cruz_et_al_2005	1	Chordata	Lepidosauria	Squamata	Iguanidae		NA	3.16333	3.16333	NA
Liolaemus	boulengeri	9	43.99	ctmax	NA		N	NA	NA		NA	NA	NA	29	NA	-42.39	-64.59	0	Cruz_et_al_2005	1	9	9.4	ctmin			N	NA	NA	NA		NA	NA	NA	29	NA	-42.39	-64.59	0	Cruz_et_al_2005	1	Chordata	Lepidosauria	Squamata	Iguanidae		9.54999	7.85	9.54999	17.87
Liolaemus	canqueli	12	44.6	ctmax	NA		N	NA	NA		NA	NA	NA	29	NA	-44.04	-68.36	900	Cruz_et_al_2005	1	12	6.99	ctmin			N	NA	NA	NA		NA	NA	NA	29	NA	-44.04	-68.36	900	Cruz_et_al_2005	1	Chordata	Lepidosauria	Squamata	Iguanidae		NA	4.90333	4.90333	NA
Liolaemus	capillitas	6	43.7	ctmax	NA		N	NA	NA		NA	NA	NA	29	NA	-29.73	-67.75	2500	Cruz_et_al_2005	1	6	7.47	ctmin			N	NA	NA	NA		NA	NA	NA	29	NA	-29.73	-67.75	2500	Cruz_et_al_2005	1	Chordata	Lepidosauria	Squamata	Iguanidae		NA	7.826	7.826	NA
Liolaemus	chacoensis	4	44.1	ctmax	NA		N	NA	NA		NA	NA	NA	29	NA	-28.8	-66.94	700	Cruz_et_al_2005	1	4	14.9	ctmin			N	NA	NA	NA		NA	NA	NA	29	NA	-28.8	-66.94	700	Cruz_et_al_2005	1	Chordata	Lepidosauria	Squamata	Iguanidae		NA	9.636	9.636	NA
Liolaemus	cuyanus	18	45.7	ctmax	NA		N	NA	NA		NA	NA	NA	29	NA	-28.18	-67.11	400	Cruz_et_al_2005	1	18	12	ctmin			N	NA	NA	NA		NA	NA	NA	29	NA	-28.18	-67.11	400	Cruz_et_al_2005	1	Chordata	Lepidosauria	Squamata	Iguanidae		NA	11.282	11.282	NA
Liolaemus	darwinii	20	44.68	ctmax	NA		N	NA	NA		NA	NA	NA	29	NA	-29.51	-67.57	800	Cruz_et_al_2005	1	20	10.11	ctmin			N	NA	NA	NA		NA	NA	NA	29	NA	-29.51	-67.57	800	Cruz_et_al_2005	1	Chordata	Lepidosauria	Squamata	Iguanidae		NA	9.078	9.078	NA
Liolaemus	dorbignyi	6	43.91	ctmax	NA		N	NA	NA		NA	NA	NA	29	NA	-24.14	-66.67	3200	Cruz_et_al_2005	1	6	8.83	ctmin			N	NA	NA	NA		NA	NA	NA	29	NA	-24.14	-66.67	3200	Cruz_et_al_2005	1	Chordata	Lepidosauria	Squamata	Iguanidae		NA	2.12067	2.12067	NA
Liolaemus	elongatus	4	45.1	ctmax	NA		N	NA	NA		NA	NA	NA	29	NA	-41.88	-69.37	700	Cruz_et_al_2005	1	4	7.68	ctmin			N	NA	NA	NA		NA	NA	NA	29	NA	-41.88	-69.37	700	Cruz_et_al_2005	1	Chordata	Lepidosauria	Squamata	Iguanidae		NA	0.721333	0.721333	NA
Liolaemus	fitzingerii	16	44.45	ctmax	NA		N	NA	NA		NA	NA	NA	29	NA	-43.49	-65.47	0	Cruz_et_al_2005	1	16	8.24	ctmin			N	NA	NA	NA		NA	NA	NA	29	NA	-43.49	-65.47	0	Cruz_et_al_2005	1	Chordata	Lepidosauria	Squamata	Iguanidae		NA	6.10267	6.10267	NA
Liolaemus	irregularis	5	44.98	ctmax	NA		N	NA	NA		NA	NA	NA	29	NA	-24.25	-66.35	3060	Cruz_et_al_2005	1	5	6.96	ctmin			N	NA	NA	NA		NA	NA	NA	29	NA	-24.25	-66.35	3060	Cruz_et_al_2005	1	Chordata	Lepidosauria	Squamata	Iguanidae		NA	3.38067	3.38067	NA
Liolaemus	kingii	7	44.5	ctmax	NA		N	NA	NA		NA	NA	NA	29	NA	-45.41	-67.56	0	Cruz_et_al_2005	1	7	7.01	ctmin			N	NA	NA	NA		NA	NA	NA	29	NA	-45.41	-67.56	0	Cruz_et_al_2005	1	Chordata	Lepidosauria	Squamata	Iguanidae		NA	4.17467	4.17467	NA
Liolaemus	koslowskyi	26	46.1	ctmax	NA		N	NA	NA		NA	NA	NA	29	NA	-28.8	-66.56	800	Cruz_et_al_2005	1	26	13.22	ctmin			N	NA	NA	NA		NA	NA	NA	29	NA	-28.8	-66.56	800	Cruz_et_al_2005	1	Chordata	Lepidosauria	Squamata	Iguanidae		NA	11.8	11.8	NA
Liolaemus	kriegi	4	43.67	ctmax	NA		N	NA	NA		NA	NA	NA	29	NA	-42.08	-69.52	950	Cruz_et_al_2005	1	4	7.6	ctmin			N	NA	NA	NA		NA	NA	NA	29	NA	-42.08	-69.52	950	Cruz_et_al_2005	1	Chordata	Lepidosauria	Squamata	Iguanidae		NA	0.778667	0.778667	NA
Liolaemus	laurenti	16	46.18	ctmax	NA		N	NA	NA		NA	NA	NA	29	NA	-30.12	-67.4	800	Cruz_et_al_2005	1	16	12.2	ctmin			N	NA	NA	NA		NA	NA	NA	29	NA	-30.12	-67.4	800	Cruz_et_al_2005	1	Chordata	Lepidosauria	Squamata	Iguanidae		NA	9.24333	9.24333	NA
Liolaemus	melanops	10	44.94	ctmax	NA		N	NA	NA		NA	NA	NA	29	NA	-42.27	-64.08	900	Cruz_et_al_2005	1	10	5.65	ctmin			N	NA	NA	NA		NA	NA	NA	29	NA	-42.27	-64.08	900	Cruz_et_al_2005	1	Chordata	Lepidosauria	Squamata	Iguanidae		NA	7.91771	7.91771	NA
Liolaemus	multicolor	9	44.7	ctmax	NA		N	NA	NA		NA	NA	NA	29	NA	-40.44	-68.37	0	Cruz_et_al_2005	1	9	8.06	ctmin			N	NA	NA	NA		NA	NA	NA	29	NA	-40.44	-68.37	0	Cruz_et_al_2005	1	Chordata	Lepidosauria	Squamata	Iguanidae		NA	2.65067	2.65067	NA
Liolaemus	multimaculatus	12	43.83	ctmax	NA		N	NA	NA		NA	NA	NA	29	NA	-38.54	-58.55	0	Cruz_et_al_2005	1	12	8.93	ctmin			N	NA	NA	NA		NA	NA	NA	29	NA	-38.54	-58.55	0	Cruz_et_al_2005	1	Chordata	Lepidosauria	Squamata	Iguanidae		9.08451	8.68	9.08451	21.1778
Liolaemus	olongasta	10	44.58	ctmax	NA		N	NA	NA		NA	NA	NA	29	NA	-29.82	-67.95	900	Cruz_et_al_2005	1	10	11.85	ctmin			N	NA	NA	NA		NA	NA	NA	29	NA	-29.82	-67.95	900	Cruz_et_al_2005	1	Chordata	Lepidosauria	Squamata	Iguanidae		NA	9.02133	9.02133	NA
Liolaemus	petrophilus	8	45.23	ctmax	NA		N	NA	NA		NA	NA	NA	29	NA	-42.26	-68.41	900	Cruz_et_al_2005	1	8	7.31	ctmin			N	NA	NA	NA		NA	NA	NA	29	NA	-42.26	-68.41	900	Cruz_et_al_2005	1	Chordata	Lepidosauria	Squamata	Iguanidae		NA	0.846667	0.846667	NA
Liolaemus	poecilochromus	6	44.16	ctmax	NA		N	NA	NA		NA	NA	NA	29	NA	-27.52	-68.13	3500	Cruz_et_al_2005	1	6	9.35	ctmin			N	NA	NA	NA		NA	NA	NA	29	NA	-27.52	-68.13	3500	Cruz_et_al_2005	1	Chordata	Lepidosauria	Squamata	Iguanidae		NA	4.374	4.374	NA
Liolaemus	pseudoanomalus	11	45.93	ctmax	NA		N	NA	NA		NA	NA	NA	29	NA	-28.8	-66.94	990	Cruz_et_al_2005	1	11	12.19	ctmin			N	NA	NA	NA		NA	NA	NA	29	NA	-28.8	-66.94	990	Cruz_et_al_2005	1	Chordata	Lepidosauria	Squamata	Iguanidae		NA	9.636	9.636	NA
Liolaemus	quilmes	10	44.69	ctmax	NA		N	NA	NA		NA	NA	NA	29	NA	-26.59	-66.16	1600	Cruz_et_al_2005	1	10	8.46	ctmin			N	NA	NA	NA		NA	NA	NA	29	NA	-26.59	-66.16	1600	Cruz_et_al_2005	1	Chordata	Lepidosauria	Squamata	Iguanidae		NA	6.39467	6.39467	NA
Liolaemus	riojanus	2	45.2	ctmax	NA		N	NA	NA		NA	NA	NA	29	NA	-30.2	-67.67	500	Cruz_et_al_2005	1	2	10.7	ctmin			N	NA	NA	NA		NA	NA	NA	29	NA	-30.2	-67.67	500	Cruz_et_al_2005	1	Chordata	Lepidosauria	Squamata	Iguanidae		NA	8.55267	8.55267	NA
Liolaemus	robertmertensi	5	43	ctmax	NA		N	NA	NA		NA	NA	NA	29	NA	-28.81	-66.74	690	Cruz_et_al_2005	1	5	14.07	ctmin			N	NA	NA	NA		NA	NA	NA	29	NA	-28.81	-66.74	690	Cruz_et_al_2005	1	Chordata	Lepidosauria	Squamata	Iguanidae		NA	11.1153	11.1153	NA
Liolaemus	rothi	2	43.8	ctmax	NA		N	NA	NA		NA	NA	NA	29	NA	-40.29	-68.45	500	Cruz_et_al_2005	1	2	5.5	ctmin			N	NA	NA	NA		NA	NA	NA	29	NA	-40.29	-68.45	500	Cruz_et_al_2005	1	Chordata	Lepidosauria	Squamata	Iguanidae		NA	2.96133	2.96133	NA
Liolaemus	salinicola	9	48.21	ctmax	NA		N	NA	NA		NA	NA	NA	29	NA	-27.48	-67.64	0	Cruz_et_al_2005	1	9	14.2	ctmin			N	NA	NA	NA		NA	NA	NA	29	NA	-27.48	-67.64	0	Cruz_et_al_2005	1	Chordata	Lepidosauria	Squamata	Iguanidae		NA	10.1207	10.1207	NA
Liolaemus	scapularis	22	45.57	ctmax	NA		N	NA	NA		NA	NA	NA	29	NA	-26.59	-66.16	1000	Cruz_et_al_2005	1	22	9.39	ctmin			N	NA	NA	NA		NA	NA	NA	29	NA	-26.59	-66.16	1000	Cruz_et_al_2005	1	Chordata	Lepidosauria	Squamata	Iguanidae		NA	6.39467	6.39467	NA
Liolaemus	sp.1	3	45	ctmax	NA		N	NA	NA		NA	NA	NA	29	NA	-37.4	-67.11	1200	Cruz_et_al_2005	1	3	7.3	ctmin			N	NA	NA	NA		NA	NA	NA	29	NA	-37.4	-67.11	1200	Cruz_et_al_2005	1	Chordata	Lepidosauria	Squamata	Iguanidae		NA	7.69467	7.69467	NA
Liolaemus	telsen	18	44.6	ctmax	NA		N	NA	NA		NA	NA	NA	29	NA	-42.39	-64.59	400	Cruz_et_al_2005	1	18	8.98	ctmin			N	NA	NA	NA		NA	NA	NA	29	NA	-42.39	-64.59	400	Cruz_et_al_2005	1	Chordata	Lepidosauria	Squamata	Iguanidae		9.54999	7.85	9.54999	17.87
Liolaemus	xanthoviridis	8	44.48	ctmax	NA		N	NA	NA		NA	NA	NA	29	NA	-43.74	-65.58	0	Cruz_et_al_2005	1	8	7.86	ctmin			N	NA	NA	NA		NA	NA	NA	29	NA	-43.74	-65.58	0	Cruz_et_al_2005	1	Chordata	Lepidosauria	Squamata	Iguanidae		NA	5.96533	5.96533	NA
Phymaturus	antofagastensis	41	41.4	ctmax	1.9	SD	N	NA	NA		NA	NA	NA		NA	-27.16	-68.43	3750	Cruz_et_al_2009	1	46	11.8	ctmin	2	SD	N	NA	NA	NA		NA	NA	NA		NA	-27.16	-68.43	3750	Cruz_et_al_2009	1	Chordata	Lepidosauria	Squamata	Iguanidae		NA	-6.38533	-6.38533	NA
Phymaturus	indistinctus	4	44.7	ctmax	0.2	SD	N	NA	NA		NA	NA	NA		NA	-45.43	-69.6	669	Cruz_et_al_2009	1	4	7	ctmin	1.6	SD	N	NA	NA	NA		NA	NA	NA		NA	-45.43	-69.6	669	Cruz_et_al_2009	1	Chordata	Lepidosauria	Squamata	Iguanidae		NA	3.00267	3.00267	NA
Phymaturus	palluma	7	44.6	ctmax	1.1	SD	N	NA	NA		NA	NA	NA		NA	-30.3	-69.78	3400	Cruz_et_al_2009	1	7	11.5	ctmin	1.1	SD	N	NA	NA	NA		NA	NA	NA		NA	-30.3	-69.78	3400	Cruz_et_al_2009	1	Chordata	Lepidosauria	Squamata	Iguanidae		NA	-6.09667	-6.09667	NA
Phymaturus	somuncurensis	7	42.8	ctmax	1.3	SD	N	NA	NA		NA	NA	NA		NA	-41.58	-69.37	850	Cruz_et_al_2009	1	8	5.7	ctmin	0.8	SD	N	NA	NA	NA		NA	NA	NA		NA	-41.58	-69.37	850	Cruz_et_al_2009	1	Chordata	Lepidosauria	Squamata	Iguanidae		NA	2.054	2.054	NA
Phymaturus	tenebrosus	14	39.9	ctmax	1.5	SD	N	NA	NA		NA	NA	NA		NA	-41.08	-70.95	915	Cruz_et_al_2009	1	15	9.8	ctmin	2.7	SD	N	NA	NA	NA		NA	NA	NA		NA	-41.08	-70.95	915	Cruz_et_al_2009	1	Chordata	Lepidosauria	Squamata	Iguanidae		NA	1.17733	1.17733	NA
Phymaturus	zapalensis	5	42.4	ctmax	1.8	SD	N	NA	NA		NA	NA	NA		NA	-39.67	-70.6	990	Cruz_et_al_2009	1	5	8.9	ctmin	1.6	SD	N	NA	NA	NA		NA	NA	NA		NA	-39.67	-70.6	990	Cruz_et_al_2009	1	Chordata	Lepidosauria	Squamata	Iguanidae		NA	3.37733	3.37733	NA
Phymaturus	dorsimaculatus	7	41.9	ctmax	1.1	SD	N	NA	NA		NA	NA	NA		NA	-37.8	-70.7	2050	Cruz_et_al_2009	1	7	10.5	ctmin	2.4	SD	N	NA	NA	NA		NA	NA	NA		NA	-37.8	-70.7	2050	Cruz_et_al_2009	1	Chordata	Lepidosauria	Squamata	Iguanidae		NA	3.99	3.99	NA
Elgaria	multicarinata	5	41.4	ctmax	NA		N	NA	NA		NA	NA	NA	21.4	NA	34	-118.9	8	Cunningham_1966	2	2	2.2	ctmin			N	NA	NA	NA		NA	NA	NA	21.4	NA	34	-118.9	8	Cunningham_1966	2	Chordata	Lepidosauria	Squamata	Anguidae		12.8819	NA	12.8819	21.6587
Plestiodon	obsoletus	10	42	ctmax	NA		Y	NA	NA		NA	NA	NA		NA	29.97	-101.16	464	Dawson_1960	3	NA						NA	NA	NA		NA	NA	NA		NA	NA	NA	NA		NA	Chordata	Lepidosauria	Squamata	Scincidae		NA	9.98533	9.98533	NA
Plestiodon	elegans	42	41.9	ctmax	0.1	SE	N	NA	NA		NA	NA	NA	28	0.25	30.27	120.15	15	Du_et_al_2000	1	42	9.3	ctmin	0.1	SE	N	NA	NA	NA		NA	NA	NA	28	0.25	30.27	120.15	15	Du_et_al_2000	1	Chordata	Lepidosauria	Squamata	Scincidae		NA	5.82	5.82	NA
Hemiergis	peroni	28	38.6	ctmax	0.76	SD	N	NA	NA		NA	NA	NA	F	NA	-34.15	138.42	72	Greer_1980	2	2	9.6	ctmin	0.12	SE	N	NA	NA	NA		NA	NA	NA	15	1	-34.15	138.42	72	Bennett_&_John-Alder_1986	1	Chordata	Lepidosauria	Squamata	Scincidae		NA	10.99	10.99	NA
Anomalopus	brevicollis	5	36.3	ctmax	0.65	SD	N	NA	NA		NA	NA	NA	F	NA	-22.43	150.19	56	Greer_1980	2	NA					N	NA	NA	NA		NA	NA	NA		NA	NA	NA	NA		NA	Chordata	Lepidosauria	Squamata	Scincidae		NA	18.19	18.19	NA
Anomalopus	leuckartii	1	35	ctmax	NA		N	NA	NA		NA	NA	NA	F	NA	-29.43	151.7	885	Greer_1980	2	NA					N	NA	NA	NA		NA	NA	NA		NA	NA	NA	NA		NA	Chordata	Lepidosauria	Squamata	Scincidae		NA	8.12867	8.12867	NA
Bassiana	platynota	NA	43.6	ctmax	NA		N	NA	NA		NA	NA	NA	F	NA	-33.78	150.98	34	Greer_1980	2	NA					N	NA	NA	NA		NA	NA	NA		NA	NA	NA	NA		NA	Chordata	Lepidosauria	Squamata	Scincidae		NA	11.9927	11.9927	NA
Calyptotis	temporalis	NA	34.5	ctmax	NA		N	NA	NA		NA	NA	NA	F	NA	-22.55	150.29	567	Greer_1980	3	NA					N	NA	NA	NA		NA	NA	NA		NA	NA	NA	NA		NA	Chordata	Lepidosauria	Squamata	Scincidae		NA	17.2913	17.2913	NA
Carlia	foliorum	1	38.7	ctmax	NA		N	NA	NA		NA	NA	NA	F	NA	-24.67	151.86	49	Greer_1980	2	NA					N	NA	NA	NA		NA	NA	NA		NA	NA	NA	NA		NA	Chordata	Lepidosauria	Squamata	Scincidae		NA	15.786	15.786	NA
Carlia	longipes	1	40.3	ctmax	NA		N	NA	NA		NA	NA	NA	F	NA	-15.7	145.24	156	Greer_1980	2	NA					N	NA	NA	NA		NA	NA	NA		NA	NA	NA	NA		NA	Chordata	Lepidosauria	Squamata	Scincidae		NA	21.9887	21.9887	NA
Carlia	munda	9	42.4	ctmax	0.91	SD	N	NA	NA		NA	NA	NA	F	NA	-17.01	145.43	410	Greer_1980	2	NA					N	NA	NA	NA		NA	NA	NA		NA	NA	NA	NA		NA	Chordata	Lepidosauria	Squamata	Scincidae		NA	19.3653	19.3653	NA
Carlia	pectoralis	15	41.3	ctmax	0.59	SD	N	NA	NA		NA	NA	NA	F	NA	-24.34	151.04	492	Greer_1980	2	NA					N	NA	NA	NA		NA	NA	NA		NA	NA	NA	NA		NA	Chordata	Lepidosauria	Squamata	Scincidae		NA	13.282	13.282	NA
Carlia	rhomboidalis	7	41.2	ctmax	1.04	SD	N	NA	NA		NA	NA	NA	F	NA	-17.27	145.63	744	Greer_1980	2	NA					N	NA	NA	NA		NA	NA	NA		NA	NA	NA	NA		NA	Chordata	Lepidosauria	Squamata	Scincidae		NA	17.0087	17.0087	NA
Carlia	schmeltzi	7	42.3	ctmax	0.64	SD	N	NA	NA		NA	NA	NA	F	NA	-23.38	150.51	16	Greer_1980	2	NA					N	NA	NA	NA		NA	NA	NA		NA	NA	NA	NA		NA	Chordata	Lepidosauria	Squamata	Scincidae		NA	17.3653	17.3653	NA
Carlia	vivax	4	41.3	ctmax	0.87	SD	N	NA	NA		NA	NA	NA	F	NA	-27.48	152.97	83	Greer_1980	2	NA					N	NA	NA	NA		NA	NA	NA		NA	NA	NA	NA		NA	Chordata	Lepidosauria	Squamata	Scincidae		NA	15.1035	15.1035	NA
Cryptoblepharus	litoralis	3	41.4	ctmax	1.11	SD	N	NA	NA		NA	NA	NA	F	NA	-17.49	146.08	12	Greer_1980	3	NA					N	NA	NA	NA		NA	NA	NA		NA	NA	NA	NA		NA	Chordata	Lepidosauria	Squamata	Scincidae		22.0643	20.188	22.0643	29.5866
Cryptoblepharus	plagiocephalus	5	43.1	ctmax	0.59	SD	N	NA	NA		NA	NA	NA	F	NA	-24.36	131.75	655	Greer_1980	3	NA					N	NA	NA	NA		NA	NA	NA		NA	NA	NA	NA		NA	Chordata	Lepidosauria	Squamata	Scincidae		NA	13.388	13.388	NA
Cryptoblepharus	virgatus	3	41.1	ctmax	1.15	SD	N	NA	NA		NA	NA	NA	F	NA	-27.48	152.97	83	Greer_1980	3	NA					N	NA	NA	NA		NA	NA	NA		NA	NA	NA	NA		NA	Chordata	Lepidosauria	Squamata	Scincidae		NA	15.1035	15.1035	NA
Ctenotus	essingtoni	4	45	ctmax	0.59	SD	N	NA	NA		NA	NA	NA	F	NA	-12.65	132	22	Greer_1980	3	NA					N	NA	NA	NA		NA	NA	NA		NA	NA	NA	NA		NA	Chordata	Lepidosauria	Squamata	Scincidae		NA	25.0507	25.0507	NA
Ctenotus	spaldingi	3	45.5	ctmax	1.12	SD	N	NA	NA		NA	NA	NA	F	NA	-14.89	142.5	74	Greer_1980	2	NA					N	NA	NA	NA		NA	NA	NA		NA	NA	NA	NA		NA	Chordata	Lepidosauria	Squamata	Scincidae		NA	23.5293	23.5293	NA
Cyclodomorphus	branchialis	NA	43.6	ctmax	NA		N	NA	NA		NA	NA	NA	F	NA	-28.74	114.62	12	Greer_1980	2	NA					N	NA	NA	NA		NA	NA	NA		NA	NA	NA	NA		NA	Chordata	Lepidosauria	Squamata	Scincidae		NA	15.4967	15.4967	NA
Eulamprus	murrayi	NA	36.4	ctmax	NA		N	NA	NA		NA	NA	NA	F	NA	-28.58	153.37	414	Greer_1980	2	NA					N	NA	NA	NA		NA	NA	NA		NA	NA	NA	NA		NA	Chordata	Lepidosauria	Squamata	Scincidae		NA	13.3293	13.3293	NA
Eulamprus	tenuis	NA	39.2	ctmax	NA		N	NA	NA		NA	NA	NA	F	NA	-27.48	152.97	83	Greer_1980	2	NA					N	NA	NA	NA		NA	NA	NA		NA	NA	NA	NA		NA	Chordata	Lepidosauria	Squamata	Scincidae		NA	15.1035	15.1035	NA
Glaphyromorphus	punctulatus	NA	38.6	ctmax	NA		N	NA	NA		NA	NA	NA	F	NA	-19.67	147.42	14	Greer_1980	2	NA					N	NA	NA	NA		NA	NA	NA		NA	NA	NA	NA		NA	Chordata	Lepidosauria	Squamata	Scincidae		NA	19.238	19.238	NA
Hemiergis	quadrilineatum	3	38.1	ctmax	0.32	SD	N	NA	NA		NA	NA	NA	F	NA	-31.93	115.83	32	Greer_1980	2	NA					N	NA	NA	NA		NA	NA	NA		NA	NA	NA	NA		NA	Chordata	Lepidosauria	Squamata	Scincidae		NA	14.3893	14.3893	NA
Lerista	bougainvilli	12	43.8	ctmax	0.67	SD	N	NA	NA		NA	NA	NA	F	NA	-37.21	145.42	174	Greer_1980	2	NA					N	NA	NA	NA		NA	NA	NA		NA	NA	NA	NA		NA	Chordata	Lepidosauria	Squamata	Scincidae		NA	8.214	8.214	NA
Lerista	frosti	1	42.9	ctmax	NA		N	NA	NA		NA	NA	NA	F	NA	-24.4	132.4	581	Greer_1980	2	NA					N	NA	NA	NA		NA	NA	NA		NA	NA	NA	NA		NA	Chordata	Lepidosauria	Squamata	Scincidae		NA	12.7507	12.7507	NA
Lerista	neander	1	43.1	ctmax	NA		N	NA	NA		NA	NA	NA	F	NA	-23.28	119.53	690	Greer_1980	2	NA					N	NA	NA	NA		NA	NA	NA		NA	NA	NA	NA		NA	Chordata	Lepidosauria	Squamata	Scincidae		NA	14.8293	14.8293	NA
Lerista	orientalis	1	40.9	ctmax	NA		N	NA	NA		NA	NA	NA	F	NA	-18.65	139.25	71	Greer_1980	2	NA					N	NA	NA	NA		NA	NA	NA		NA	NA	NA	NA		NA	Chordata	Lepidosauria	Squamata	Scincidae		NA	20.3453	20.3453	NA
Lerista	terdigitata	5	45.1	ctmax	1.57	SD	N	NA	NA		NA	NA	NA	F	NA	-33.47	135.33	44	Greer_1980	2	NA					N	NA	NA	NA		NA	NA	NA		NA	NA	NA	NA		NA	Chordata	Lepidosauria	Squamata	Scincidae		NA	11.4113	11.4113	NA
Morethia	butleri	7	44.6	ctmax	0.69	SD	N	NA	NA		NA	NA	NA	F	NA	-28.87	121.38	400	Greer_1980	2	NA					N	NA	NA	NA		NA	NA	NA		NA	NA	NA	NA		NA	Chordata	Lepidosauria	Squamata	Scincidae		NA	12.8627	12.8627	NA
Morethia	lineoocellata	4	44.6	ctmax	0.51	SD	N	NA	NA		NA	NA	NA	F	NA	-32.8	116.07	257	Greer_1980	2	NA					N	NA	NA	NA		NA	NA	NA		NA	NA	NA	NA		NA	Chordata	Lepidosauria	Squamata	Scincidae		NA	10.628	10.628	NA
Morethia	obscura	11	42.3	ctmax	0.59	SD	N	NA	NA		NA	NA	NA	F	NA	-31.97	116.13	247	Greer_1980	2	NA					N	NA	NA	NA		NA	NA	NA		NA	NA	NA	NA		NA	Chordata	Lepidosauria	Squamata	Scincidae		NA	11.3807	11.3807	NA
Morethia	taeniopleura	8	42	ctmax	0.77	SD	N	NA	NA		NA	NA	NA	F	NA	-23.84	151.26	16	Greer_1980	2	NA					N	NA	NA	NA		NA	NA	NA		NA	NA	NA	NA		NA	Chordata	Lepidosauria	Squamata	Scincidae		18.988	18.404	18.988	27.7607
Niveoscincus	coventryi	NA	40.2	ctmax	NA		N	NA	NA		NA	NA	NA	F	NA	-36.8	146.2	558	Greer_1980	2	NA					N	NA	NA	NA		NA	NA	NA		NA	NA	NA	NA		NA	Chordata	Lepidosauria	Squamata	Scincidae		NA	5.604	5.604	NA
Saiphos	equalis	9	37.3	ctmax	0.9	SD	N	NA	NA		NA	NA	NA	F	NA	-31.5	152.8	67	Greer_1980	2	NA					N	NA	NA	NA		NA	NA	NA		NA	NA	NA	NA		NA	Chordata	Lepidosauria	Squamata	Scincidae		NA	13.3827	13.3827	NA
Saproscincus	basiliscus	NA	35.5	ctmax	NA		N	NA	NA		NA	NA	NA	F	NA	-17.72	145.52	774	Greer_1980	3	NA					N	NA	NA	NA		NA	NA	NA		NA	NA	NA	NA		NA	Chordata	Lepidosauria	Squamata	Scincidae		NA	15.7613	15.7613	NA
Saproscincus	tetradactyla	NA	35.3	ctmax	NA		N	NA	NA		NA	NA	NA	F	NA	-16.9	145.7	14	Greer_1980	3	NA					N	NA	NA	NA		NA	NA	NA		NA	NA	NA	NA		NA	Chordata	Lepidosauria	Squamata	Scincidae		NA	20.3387	20.3387	NA
Tropidophorus	queenslandiae	6	35.9	ctmax	1.22	SD	N	NA	NA		NA	NA	NA	F	NA	-17.39	145.73	710	Greer_1980	2	NA					N	NA	NA	NA		NA	NA	NA		NA	NA	NA	NA		NA	Chordata	Lepidosauria	Squamata	Scincidae		NA	17.06	17.06	NA
Zootoca	vivipara	6	43.9	ctmax	0.2	SE	N	NA	NA		NA	NA	NA		NA	49.88	17.2	250	Gvozdik_&_Castilla_2001	1	6	1.9	ctmin	0.3	SE	N	NA	NA	NA		NA	NA	NA		NA	49.88	17.2	250	Gvozdik_&_Castilla_2001	1	Chordata	Lepidosauria	Squamata	Lacertidae		NA	-2.84933	-2.84933	NA
Ctenophorus	nuchalis	8	48.5	ctmax	NA		Y	NA	NA		NA	NA	NA		NA	-24.13	135.33	294	Heatwole_1970	1	NA						NA	NA	NA		NA	NA	NA		NA	NA	NA	NA		NA	Chordata	Lepidosauria	Squamata	Agamidae		NA	13.732	13.732	NA
Ctenotus	pantherinus	NA	36.9	ctmax	NA		N	NA	NA		NA	NA	NA		NA	-28.1	139.98	438	Heatwole_1976	3	NA						NA	NA	NA		NA	NA	NA		NA	NA	NA	NA		NA	Chordata	Lepidosauria	Squamata	Scincidae		NA	13.682	13.682	NA
Anolis	evermanni	9	38.9	ctmax	NA		N	NA	NA		NA	NA	NA	30	NA	18.27	-65.91	594	Heatwole_et_al_1969	1	NA						NA	NA	NA		NA	NA	NA		NA	NA	NA	NA		NA	Chordata	Lepidosauria	Squamata	Iguanidae		NA	21.8127	21.8127	NA
Anolis	stratulus	9	41.2	ctmax	NA		N	NA	NA		NA	NA	NA	30	NA	18.4	-66.05	28	Heatwole_et_al_1969	1	NA						NA	NA	NA		NA	NA	NA		NA	NA	NA	NA		NA	Chordata	Lepidosauria	Squamata	Iguanidae		NA	24.8573	24.8573	NA
Tiliqua	scincoides	1	43.9	ctmax	NA		N	NA	NA		NA	NA	NA		1	-14.79	142.43	74	Heatwole_et_al_1973	1	NA						NA	NA	NA		NA	NA	NA		NA	NA	NA	NA		NA	Chordata	Lepidosauria	Squamata	Scincidae		NA	23.5873	23.5873	NA
Anolis	cybotes	NA	40.1	ctmax	0.15	SE	N	NA	NA		NA	NA	NA	31.4	NA	18.18	-71.07	5	Hertz_&_Huey_1981	1	NA						NA	NA	NA		NA	NA	NA		NA	NA	NA	NA		NA	Chordata	Lepidosauria	Squamata	Iguanidae		26.0814	24.9967	26.0814	29.5738
Anolis	shrevei	NA	40.1	ctmax	0.12	SE	N	NA	NA		NA	NA	NA	29.2	NA	18.8	-70.68	2200	Hertz_&_Huey_1981	1	NA						NA	NA	NA		NA	NA	NA		NA	NA	NA	NA		NA	Chordata	Lepidosauria	Squamata	Iguanidae		NA	9.62267	9.62267	NA
Anolis	marcanoi	NA	40.5	ctmax	0.18	SE	N	NA	NA		NA	NA	NA		NA	19.12	-70.63	500	Hertz_&_Huey_1981, Hertz_1980	1	NA						NA	NA	NA		NA	NA	NA		NA	NA	NA	NA		NA	Chordata	Lepidosauria	Squamata	Iguanidae		NA	20.2213	20.2213	NA
Anolis	krugi	10	36	ctmax	2	SE	N	NA	NA		NA	NA	NA	25	1	18.4	-66.05	200	Hertz_1979	1	NA						NA	NA	NA		NA	NA	NA		NA	NA	NA	NA		NA	Chordata	Lepidosauria	Squamata	Iguanidae		NA	24.8573	24.8573	NA
Anolis	pulchellus	10	36.1	ctmax	0.1	SE	N	NA	NA		NA	NA	NA	25	1	18.37	-65.72	1	Hertz_1979	1	NA						NA	NA	NA		NA	NA	NA		NA	NA	NA	NA		NA	Chordata	Lepidosauria	Squamata	Iguanidae		25.413	23.7733	25.413	29.4213
Anolis	semilineatus	10	39.6	ctmax	0.2	SE	N	NA	NA		NA	NA	NA	25	1	18.45	-69.66	16	Hertz_1979	1	NA						NA	NA	NA		NA	NA	NA		NA	NA	NA	NA		NA	Chordata	Lepidosauria	Squamata	Iguanidae		25.7617	24.7348	25.7617	29.4486
Anolis	roquet	7	35.9	ctmax	0.2	SE	N	NA	NA		NA	NA	NA	25	1	14.64	-61.02	350	Hertz_1981	1	NA						NA	NA	NA		NA	NA	NA		NA	NA	NA	NA		NA	Chordata	Lepidosauria	Squamata	Iguanidae		NA	25.07	25.07	NA
Laudakia	stellio	8	45	ctmax	0.3	SE	N	NA	NA		NA	NA	NA		NA	33.18	35.74	938	Hertz_et_al_1983	1	15	12.5	ctmin	0.3	SE	N	NA	NA	NA		NA	NA	NA		NA	33.18	35.74	938	Hertz_et_al_1983	1	Chordata	Lepidosauria	Squamata	Agamidae		NA	7.73867	7.73867	NA
Trapelus	savignii	8	47.2	ctmax	0.2	SE	N	NA	NA		NA	NA	NA		NA	31.23	34.78	243	Hertz_et_al_1983	1	8	12	ctmin	0.1	SE	N	NA	NA	NA		NA	NA	NA		NA	NA	NA	NA		NA	Chordata	Lepidosauria	Squamata	Agamidae		NA	12.1553	12.1553	NA
Ameiva	quadrilineata	35	45.1	ctmax	0.17	SD	N	NA	NA		NA	NA	NA	F	NA	10.57	-83.53	27	Hirth_1963	1	NA						NA	NA	NA		NA	NA	NA		NA	NA	NA	NA		NA	Chordata	Lepidosauria	Squamata	Teiidae		NA	25.398	25.398	NA
Basiliscus	vittatus	20	43.1	ctmax	0.21	SD	N	NA	NA		NA	NA	NA	F	NA	10.58	-83.52	0	Hirth_1963	1	NA						NA	NA	NA		NA	NA	NA		NA	NA	NA	NA		NA	Chordata	Lepidosauria	Squamata	Iguanidae		NA	25.398	25.398	NA
Takydromus	formosanus	24	43.3	ctmax	1	SE	N	NA	NA		NA	NA	NA	20	0.75	25.15	121.55	0	Huang_&_Tu_2008a	1	12	5	ctmin	1	SE	N	NA	NA	NA		NA	NA	NA	20	0.75	25.12	121.3	1500	Huang_&_Tu_2008b	1	Chordata	Lepidosauria	Squamata	Lacertidae		NA	12.704	12.704	NA
Takydromus	hsuehshanensis	31	43.5	ctmax	1	SE	N	NA	NA		NA	NA	NA	20	0.75	24.17	121.3	2596	Huang_&_Tu_2008a	1	12	2.5	ctmin	1	SE	N	NA	NA	NA		NA	NA	NA	20	0.75	23.91	120.66	2000	Huang_&_Tu_2008b	1	Chordata	Lepidosauria	Squamata	Lacertidae		NA	2.00667	2.00667	NA
Takydromus	stejnegeri	44	43.4	ctmax	1	SE	N	NA	NA		NA	NA	NA	20	0.75	25.15	121.55	0	Huang_&_Tu_2008a	1	16	5.7	ctmin	1	SE	N	NA	NA	NA		NA	NA	NA	20	0.75	25.12	121.3	1000	Huang_&_Tu_2008b	1	Chordata	Lepidosauria	Squamata	Lacertidae		NA	12.704	12.704	NA
Sphenomorphus	incognitus	15	39.3	ctmax	0.2	SE	N	NA	NA		NA	NA	NA	20	0.75	22.05	121.53	291	Huang_et_al_2006	1	16	12	ctmin	0.2	SE	N	NA	NA	NA		NA	NA	NA	20	0.75	22.05	121.53	291	Huang_et_al_2006	1	Chordata	Lepidosauria	Squamata	Scincidae		24.0509	19.9833	24.0509	30.0123
Sphenomorphus	taiwanensis	14	37.4	ctmax	0.2	SE	N	NA	NA		NA	NA	NA	20	0.75	24.17	121.3	2596	Huang_et_al_2006	1	15	5.9	ctmin	0.2	SE	N	NA	NA	NA		NA	NA	NA	20	0.75	24.17	121.3	2596	Huang_et_al_2006	1	Chordata	Lepidosauria	Squamata	Scincidae		NA	2.00667	2.00667	NA
Protobothrops	mucrosquamatus	25	38.2	ctmax	0.3	SE	N	NA	NA		NA	NA	NA	20	0.25	23.83	121.03	700	Huang_et_al_2007	2	33	5.3	ctmin	0.3	SE	N	NA	NA	NA		NA	NA	NA	20	0.25	23.83	121.03	700	Huang_et_al_2007	2	Chordata	Lepidosauria	Squamata	Viperidae		NA	13.5193	13.5193	NA
Trimeresurus	gracilis	28	37.7	ctmax	0.3	SE	N	NA	NA		NA	NA	NA	20	0.25	23.53	120.8	2482	Huang_et_al_2007	2	41	4.7	ctmin	0.3	SE	N	NA	NA	NA		NA	NA	NA	20	0.25	23.53	120.8	2482	Huang_et_al_2007	2	Chordata	Lepidosauria	Squamata	Viperidae		NA	7.24533	7.24533	NA
Trimeresurus	stejnegeri	37	38	ctmax	0.3	SE	N	NA	NA		NA	NA	NA	20	0.25	23.97	120.95	423	Huang_et_al_2007	2	36	6.4	ctmin	0.3	SE	N	NA	NA	NA		NA	NA	NA	20	0.25	23.97	120.95	423	Huang_et_al_2007	2	Chordata	Lepidosauria	Squamata	Viperidae		NA	15.6467	15.6467	NA
Anolis	gundlachi	10	35.7	ctmax	0.46	SE	N	NA	NA		NA	NA	NA	20	1.75	18.29	-66.79	350	Huey_&_Webster_1976	1	NA	6.3	ctmin			N	NA	NA	NA		NA	NA	NA		NA	18.2	-66.14	NA	Huey_unpubl_data_in_Huey_et_al_2012	1	Chordata	Lepidosauria	Squamata	Iguanidae		NA	20.8273	20.8273	NA
Coleonyx	brevis	2	41.6	ctmax	NA		N	NA	NA		NA	NA	NA		NA	29.18	-102.96	1671	Huey_et_al_1989a	1	2	8.5	ctmin			N	NA	NA	NA		NA	NA	NA		NA	29.18	-102.96	1671	Huey_et_al_1989a	1	Chordata	Lepidosauria	Squamata	Eublepharidae		NA	12.094	12.094	NA
Coleonyx	variegatus	8	43	ctmax	NA		N	NA	NA		NA	NA	NA		NA	34.12	-115.83	393	Huey_et_al_1989a	1	8	7.6	ctmin			N	NA	NA	NA		NA	NA	NA		NA	34.12	-115.83	393	Huey_et_al_1989a	1	Chordata	Lepidosauria	Squamata	Eublepharidae		NA	11.5867	11.5867	NA
Hemidactylus	frenatus	14	42.4	ctmax	NA		N	NA	NA		NA	NA	NA		NA	21.97	-159.72	0	Huey_et_al_1989a	1	14	11.9	ctmin			N	NA	NA	NA		NA	NA	NA		NA	21.97	-159.72	0	Huey_et_al_1989a	1	Chordata	Lepidosauria	Squamata	Gekkonidae		23.3086	21.6333	23.3086	27.9712
Hemidactylus	turcicus	9	41.1	ctmax	NA		N	NA	NA		NA	NA	NA		NA	29.18	-102.96	1680	Huey_et_al_1989a	1	9	10.5	ctmin			N	NA	NA	NA		NA	NA	NA		NA	29.18	-102.96	1680	Huey_et_al_1989a	1	Chordata	Lepidosauria	Squamata	Gekkonidae		NA	12.094	12.094	NA
Lepidodactylus	lugubris	15	40.2	ctmax	NA		N	NA	NA		NA	NA	NA		NA	21.97	-159.72	0	Huey_et_al_1989a	1	15	11.5	ctmin			N	NA	NA	NA		NA	NA	NA		NA	21.97	-159.72	0	Huey_et_al_1989a	1	Chordata	Lepidosauria	Squamata	Gekkonidae		23.3086	21.6333	23.3086	27.9712
Sphaerodactylus	gaigeae	NA	38.2	ctmax	NA		N	NA	NA		NA	NA	NA		NA	18.04	-65.89	235	Huey_et_al_2009	1	NA	12.5	ctmin			N	NA	NA	NA		NA	NA	NA		NA	18.04	-65.89	235	Huey_et_al_2009	1	Chordata	Lepidosauria	Squamata	Sphaerodactylidae		NA	23.176	23.176	NA
Sphaerodactylus	klauberi	NA	36.3	ctmax	NA		N	NA	NA		NA	NA	NA		NA	18.37	-65.72	1	Huey_et_al_2009	1	NA	10.4	ctmin			N	NA	NA	NA		NA	NA	NA		NA	18.37	-65.72	1	Huey_et_al_2009	1	Chordata	Lepidosauria	Squamata	Sphaerodactylidae		25.413	23.7733	25.413	29.4213
Sphaerodactylus	macrolepis	NA	39.4	ctmax	NA		N	NA	NA		NA	NA	NA		NA	18.38	-67.19	20	Huey_et_al_2009	2	NA	11.3	ctmin			N	NA	NA	NA		NA	NA	NA		NA	18.38	-67.19	20	Huey_et_al_2009	2	Chordata	Lepidosauria	Squamata	Sphaerodactylidae		25.812	24.2	25.812	29.6417
Sphaerodactylus	nicholsi	NA	39.5	ctmax	NA		N	NA	NA		NA	NA	NA		NA	17.97	-66.91	81	Huey_et_al_2009	1	NA	11.4	ctmin			N	NA	NA	NA		NA	NA	NA		NA	17.97	-66.91	81	Huey_et_al_2009	1	Chordata	Lepidosauria	Squamata	Sphaerodactylidae		25.9144	24.4264	25.9144	29.7418
Sphaerodactylus	roosevelti	NA	39.3	ctmax	NA		N	NA	NA		NA	NA	NA		NA	17.97	-66.91	81	Huey_et_al_2009	1	NA	10.5	ctmin			N	NA	NA	NA		NA	NA	NA		NA	17.97	-66.91	81	Huey_et_al_2009	1	Chordata	Lepidosauria	Squamata	Sphaerodactylidae		25.9144	24.4264	25.9144	29.7418
Sphaerodactylus	townsendi	NA	42.1	ctmax	NA		N	NA	NA		NA	NA	NA		NA	18.33	-65.65	11	Huey_et_al_2009	1	NA	11.4	ctmin			N	NA	NA	NA		NA	NA	NA		NA	18.33	-65.65	11	Huey_et_al_2009	1	Chordata	Lepidosauria	Squamata	Sphaerodactylidae		25.4083	24.5528	25.4083	29.4501
Anolis	cristatellus	NA	37.1	ctmax	NA			NA	NA		NA	NA	NA		NA	18.5	-66.14	6.5	Huey_unpubl_data_in_Huey_et_al_2012	1	NA	8.9	ctmin			N	NA	NA	NA		NA	NA	NA		NA	18.5	-66.14	5.6	Huey_1983	1	Chordata	Lepidosauria	Squamata	Iguanidae		25.4486	NA	25.4486	29.4044
Anolis	cooki	NA	38.8	ctmax	NA			NA	NA		NA	NA	NA		NA	18.1	-66.9	0	Huey_unpubl_data_in_Huey_et_al_2012	NA	NA	9.3	ctmin			N	NA	NA	NA		NA	NA	NA		NA	18.1	-66.9	0	Huey_unpubl_data_in_Huey_et_al_2012	1	Chordata	Lepidosauria	Squamata	Iguanidae		NA	22.1753	22.1753	NA
Sceloporus	merriami	NA	41.5	ctmax	NA			NA	NA		NA	NA	NA		NA	29.2	-103	NA	Huey_unpubl_data_in_Huey_et_al_2012	1	NA	14.1	ctmin			N	NA	NA	NA		NA	NA	NA		NA	29.2	-103	NA	Huey_unpubl_data_in_Huey_et_al_2012	1	Chordata	Lepidosauria	Squamata	Iguanidae		NA	12.094	12.094	NA
Phymaturus	patagonicus	14	39.9	ctmax	0.4	SE	N	NA	NA		NA	NA	NA	F	NA	-41.13	-70.67	900	Ibarguengoytia_2005	1	15	9.8	ctmin	0.77	SE	N	NA	NA	NA		NA	NA	NA	F	NA	-41.13	-70.67	900	Ibarguengoytia_2005	1	Chordata	Lepidosauria	Squamata	Iguanidae		NA	2.072	2.072	NA
Plestiodon	chinensis	19	42.3	ctmax	0.2	SE	N	NA	NA		NA	NA	NA	28	0.25	30.21	120.1	140	Ji_1995	1	21	6.3	ctmin	0.1	SE	N	NA	NA	NA		NA	NA	NA	28	0.25	30.21	120.1	140	Ji_1995	1	Chordata	Lepidosauria	Squamata	Scincidae		NA	5.366	5.366	NA
Xantusia	vigilis	10	40.5	ctmax	0.2	SE	N	NA	NA		NA	NA	NA	20	1	34.54	-117.29	840	Kaufmann_&_Bennett_1989	1	10	4.5	ctmin	0.4	SE	N	NA	NA	NA		NA	NA	NA	20	1	34.54	-117.29	840	Kaufmann_&_Bennett_1989	1	Chordata	Lepidosauria	Squamata	Xantusiidae		NA	8.02933	8.02933	NA
Platysaurus	intermedius	14	44.8	ctmax	1.08	SE	N	NA	NA		NA	NA	NA	25	1	-24.58	31.18	559	Lailvaux_et_al_2003	1	14	8.8	ctmin	0.65	SE	N	NA	NA	NA		NA	NA	NA	29	1	-24.58	31.18	559	Lailvaux_et_al_2003	1	Chordata	Lepidosauria	Squamata	Cordylidae		NA	17.324	17.324	NA
Sceloporus	grammicus	48	41.8	ctmax	0.031	SE	N	NA	NA		NA	NA	NA	F	NA	19.17	-98.6	3743	Lemos-Espinal_&_Ballinger_1995	1	NA						NA	NA	NA		NA	NA	NA		NA	NA	NA	NA		NA	Chordata	Lepidosauria	Squamata	Iguanidae		NA	6.52333	6.52333	NA
Eremias	multiocellata	NA	41.1	ctmax	NA		N	NA	NA		NA	NA	NA	28	0.25	41.45	106.98	1651	Li_et_al_2009	1	NA	9	ctmin			N	NA	NA	NA		NA	NA	NA	28	0.25	41.45	106.98	1651	Li_et_al_2009	1	Chordata	Lepidosauria	Squamata	Lacertidae		NA	-10.8953	-10.8953	NA
Urosaurus	ornatus	14	43.1	ctmax	0.25	SE	N	NA	NA		NA	NA	NA	F	0.017	31.87	-111.46	948	Lowe_&_Vance_1955	1	NA						NA	NA	NA		NA	NA	NA		NA	NA	NA	NA		NA	Chordata	Lepidosauria	Squamata	Iguanidae		NA	10.32	10.32	NA
Thamnophis	radix	5	41	LT100	NA		N	NA	NA		NA	NA	NA		NA	41.55	-101.15	1008	Lueth_1941	3	5	4.6	ctmin			N	NA	NA	NA		NA	NA	NA		NA	45.41	-97.9	451	Doughty_1994	1	Chordata	Lepidosauria	Squamata	Colubridae		NA	-3.276	-3.276	NA
Eremias	argus	16	44.9	ctmax	NA		Y	NA	NA		NA	NA	NA	28	0.175	35.59	112.25	802	Luo_et_al_2006	1	21	1	ctmin			N	NA	NA	NA		NA	NA	NA	28	0.175	35.59	112.25	802	Luo_et_al_2006	1	Chordata	Lepidosauria	Squamata	Lacertidae		NA	-1.468	-1.468	NA
Xantusia	henshawi	NA	34.9	ctmax	1.4	SD	N	NA	NA		NA	NA	NA		NA	33.04	-116.87	456	Mautz_&_Case_1974	1	NA						NA	NA	NA		NA	NA	NA		NA	NA	NA	NA		NA	Chordata	Lepidosauria	Squamata	Xantusiidae		NA	12.088	12.088	NA
Xantusia	riversiana	11	39	ctmax	0.4	SE	N	NA	NA		NA	NA	NA		1.5	33.01	-118.56	119	Mautz_et_al_1992	1	12	6.6	ctmin	0.4	SE	N	NA	NA	NA		NA	NA	NA		1	33.01	-118.56	12	Mautz_et_al_1992	1	Chordata	Lepidosauria	Squamata	Xantusiidae		13.5697	13.4106	13.5697	22.2052
Pseudocordylus	melanotus	NA	NA		NA			NA	NA		NA	NA	NA	0	NA	-26.47	28.23	1500	McConnachie_et_al_2007	1	16	10.2	ctmin	0.48	SE	N	NA	NA	NA		NA	NA	NA	21	1	-26.47	28.23	1500	McConnachie_et_al_2007	1	Chordata	Lepidosauria	Squamata	Cordylidae		NA	9.70533	9.70533	NA
Ctenophorus	maculosus	NA	48.9	ctmax	NA		N	NA	NA		NA	NA	NA		0.2	-28.38	135.33	1	Mitchell_1973	3	NA						NA	NA	NA		NA	NA	NA		NA	NA	NA	NA		NA	Chordata	Lepidosauria	Squamata	Agamidae		NA	13.652	13.652	NA
Sceloporus	graciosus	NA	43	ctmax	1	SD	N	NA	NA		NA	NA	NA		0.9	44.73	-110.7	2289	Mueller_1969	1	5	9.1	ctmin	1.5	SD	N	NA	NA	NA		NA	NA	NA		NA	44.73	-110.7	2289	Mueller_1969	1	Chordata	Lepidosauria	Squamata	Iguanidae		NA	-9.87733	-9.87733	NA
Petrosaurus	mearnsi	6	42.6	ctmax	0.3	SD	N	NA	NA		NA	NA	NA	15	0.017	33.89	-116.68	454	Murrish_&_Vance_1968	1	NA						NA	NA	NA		NA	NA	NA		NA	NA	NA	NA		NA	Chordata	Lepidosauria	Squamata	Phrynosomatidae		NA	10.9013	10.9013	NA
Cnemidophorus	sexlineatus	10	51	ctmax	0.42	SE	N	NA	NA		NA	NA	NA	25	1	33.96	-96.76	249	Paulissen_1988	1	NA						NA	NA	NA		NA	NA	NA		NA	NA	NA	NA		NA	Chordata	Lepidosauria	Squamata	Teiidae		NA	6.23733	6.23733	NA
Phrynosoma	cornutum	10	47.9	ctmax	NA		N	NA	NA		NA	NA	NA	30	1	32.28	-106.75	1208	Prieto_&_Whitford_1971	1	10	9.5	ctmin			N	NA	NA	NA		NA	NA	NA	30	NA	32.28	-106.75	1208	Prieto_&_Whitford_1971	1	Chordata	Lepidosauria	Squamata	Iguanidae		NA	6.92867	6.92867	NA
Phrynosoma	douglassii	10	43.5	ctmax	NA		N	NA	NA		NA	NA	NA	30	1	33.6	-105.22	2125	Prieto_&_Whitford_1971	1	10	2.7	ctmin			N	NA	NA	NA		NA	NA	NA	30	NA	33.6	-105.22	2125	Prieto_&_Whitford_1971	1	Chordata	Lepidosauria	Squamata	Iguanidae		NA	2.40867	2.40867	NA
Agkistrodon	contortrix	10	40.6	ctmax	0.45	SE	Y	NA	NA		NA	NA	NA		NA	35.33	-90.07	78	Sanders_&_Jacob_1981	1	10	6.9	ctmin			N	NA	NA	NA		NA	NA	NA		NA	35.33	-90.07	78	Sanders_&_Jacob_1981	1	Chordata	Lepidosauria	Squamata	Viperidae		NA	5.01933	5.01933	NA
Cyrtodactylus	philippinicus	NA	34.6	ctmax	NA		N	NA	NA		NA	NA	NA	22	0.5	14.09	121.49	1100	Scheffers_et_al_2014	1	NA						NA	NA	NA		NA	NA	NA		NA	NA	NA	NA		NA	Chordata	Lepidosauria	Squamata	Gekkonidae		NA	22.004	22.004	NA
Lipinia	pulchella	NA	35.1	ctmax	NA		N	NA	NA		NA	NA	NA	22	0.5	14.09	121.49	1100	Scheffers_et_al_2014	1	NA						NA	NA	NA		NA	NA	NA		NA	NA	NA	NA		NA	Chordata	Lepidosauria	Squamata	Scincidae		NA	22.004	22.004	NA
Parvoscincus	decipiens	NA	32.9	ctmax	NA		N	NA	NA		NA	NA	NA	22	0.5	14.09	121.49	1100	Scheffers_et_al_2014	1	NA						NA	NA	NA		NA	NA	NA		NA	NA	NA	NA		NA	Chordata	Lepidosauria	Squamata	Scincidae		NA	22.004	22.004	NA
Pinoyscincus	abdictus	NA	36.9	ctmax	NA		N	NA	NA		NA	NA	NA	22	0.5	14.09	121.49	1100	Scheffers_et_al_2014	1	NA						NA	NA	NA		NA	NA	NA		NA	NA	NA	NA		NA	Chordata	Lepidosauria	Squamata	Scincidae		NA	22.004	22.004	NA
Pinoyscincus	jagori	NA	37	ctmax	NA		N	NA	NA		NA	NA	NA	22	0.5	14.09	121.49	1100	Scheffers_et_al_2014	1	NA						NA	NA	NA		NA	NA	NA		NA	NA	NA	NA		NA	Chordata	Lepidosauria	Squamata	Scincidae		NA	22.004	22.004	NA
Thamnophis	elegans	18	43.1	ctmax	0.25	SE	N	NA	NA		NA	NA	NA	23	NA	40.8	-105.59	2600	Scott_et_al_1982	1	NA	2	ctmin			N	NA	NA	NA		NA	NA	NA		NA	40.56	-120.78	1556	Huey_et_al_1989ab	1	Chordata	Lepidosauria	Squamata	Colubridae		NA	-4.00867	-4.00867	NA
Holbrookia	maculata	NA	46.5	ctmax	0.65	SE	N	NA	NA		NA	NA	NA	23	0.067	34.1	-103.3	1280	Sena_1978	1	NA						NA	NA	NA		NA	NA	NA		NA	NA	NA	NA		NA	Chordata	Lepidosauria	Squamata	Iguanidae		NA	4.356	4.356	NA
Amphibolurus	muricatus	2	42.3	ctmax	NA		N	NA	NA		NA	NA	NA		NA	-30.52	151.65	1013	Spellerberg_1972a	2	2	3	ctmin			N	NA	NA	NA		NA	NA	NA		NA	-30.52	151.65	1013	Spellerberg_1972a	2	Chordata	Lepidosauria	Squamata	Agamidae		NA	7.18	7.18	NA
Austrelaps	superbus	1	41.2	ctmax	NA		N	NA	NA		NA	NA	NA		NA	-38.3	146.2	259	Spellerberg_1972a	2	1	3	ctmin			N	NA	NA	NA		NA	NA	NA		NA	-38.3	146.2	259	Spellerberg_1972a	2	Chordata	Lepidosauria	Squamata	Elapidae		NA	8.03533	8.03533	NA
Bassiana	duperreyi	NA	43.5	ctmax	NA		N	NA	NA		NA	NA	NA		NA	-35.4	148.73	784	Spellerberg_1972a	1	NA	3	ctmin			N	NA	NA	NA		NA	NA	NA		NA	-35.4	148.73	784	Spellerberg_1972a	2	Chordata	Lepidosauria	Squamata	Scincidae		NA	4.81667	4.81667	NA
Ctenophorus	decresii	NA	43.8	ctmax	NA		N	NA	NA		NA	NA	NA		NA	-34.9	146.2	326	Spellerberg_1972a	2	NA	7	ctmin			N	NA	NA	NA		NA	NA	NA		NA	-34.9	138.87	326	Spellerberg_1972a	2	Chordata	Lepidosauria	Squamata	Agamidae		NA	9.386	9.386	NA
Egernia	cunninghami	1	41.9	ctmax	NA		N	NA	NA		NA	NA	NA		NA	-33.88	151.2	399	Spellerberg_1972a	2	1	4.7	ctmin			N	NA	NA	NA		NA	NA	NA		NA	-33.88	151.2	399	Spellerberg_1972a	2	Chordata	Lepidosauria	Squamata	Scincidae		16.0426	13.0993	16.0426	23.7924
Egernia	inornata	1	41.6	ctmax	NA		N	NA	NA		NA	NA	NA		NA	-28.13	123.92	402	Spellerberg_1972a	2	1	9.8	ctmin			N	NA	NA	NA		NA	NA	NA		NA	-28.13	123.92	402	Spellerberg_1972a	2	Chordata	Lepidosauria	Squamata	Scincidae		NA	12.692	12.692	NA
Egernia	saxatilis	4	41.8	ctmax	NA		N	NA	NA		NA	NA	NA		NA	-37.33	148.01	548	Spellerberg_1972a	2	4	4.5	ctmin			N	NA	NA	NA		NA	NA	NA		NA	-37.33	148.01	548	Spellerberg_1972a	2	Chordata	Lepidosauria	Squamata	Scincidae		NA	7.36867	7.36867	NA
Egernia	whitii	2	41.2	ctmax	NA		N	NA	NA		NA	NA	NA		NA	-36.4	148.41	1752	Spellerberg_1972a	2	2	4	ctmin			N	NA	NA	NA		NA	NA	NA		NA	-36.4	148.41	1752	Spellerberg_1972a	2	Chordata	Lepidosauria	Squamata	Scincidae		NA	-0.816667	-0.816667	NA
Eulamprus	heatwolei	NA	39.5	ctmax	NA		N	NA	NA		NA	NA	NA		NA	-34.05	149.83	1208	Spellerberg_1972a	2	NA	5.3	ctmin			N	NA	NA	NA		NA	NA	NA		NA	-34.05	149.83	1208	Spellerberg_1972a	2	Chordata	Lepidosauria	Squamata	Scincidae		NA	4.258	4.258	NA
Eulamprus	kosciuskoi	NA	40.2	ctmax	NA		N	NA	NA		NA	NA	NA		NA	-36.4	148.41	1752	Spellerberg_1972a	1	NA	2.5	ctmin			N	NA	NA	NA		NA	NA	NA		NA	-36.4	148.41	1752	Spellerberg_1972a	1	Chordata	Lepidosauria	Squamata	Scincidae		NA	-0.816667	-0.816667	NA
Gehyra	variegata	1	43.8	ctmax	NA		N	NA	NA		NA	NA	NA		NA	-27.5	140.5	45	Spellerberg_1972a	2	1	6	ctmin			N	NA	NA	NA		NA	NA	NA		NA	-27.5	140.5	45	Spellerberg_1972a	2	Chordata	Lepidosauria	Squamata	Gekkonidae		NA	14.1587	14.1587	NA
Hemiergis	decresiensis	NA	39.3	ctmax	NA		N	NA	NA		NA	NA	NA		NA	-35.87	147.85	575	Spellerberg_1972a	2	NA	6.8	ctmin			N	NA	NA	NA		NA	NA	NA		NA	-35.87	147.85	575	Spellerberg_1972a	2	Chordata	Lepidosauria	Squamata	Scincidae		NA	6.18267	6.18267	NA
Heteronotia	binoei	1	40.6	ctmax	NA		N	NA	NA		NA	NA	NA		NA	-22.82	133.38	657	Spellerberg_1972a	2	1	9.6	ctmin			N	NA	NA	NA		NA	NA	NA		NA	-22.82	133.38	657	Spellerberg_1972a	2	Chordata	Lepidosauria	Squamata	Gekkonidae		NA	14.0133	14.0133	NA
Lampropholis	delicata	NA	40.8	ctmax	NA		N	NA	NA		NA	NA	NA		NA	-33.37	151.26	180	Spellerberg_1972a	2	NA	4.7	ctmin			N	NA	NA	NA		NA	NA	NA		NA	-33.37	151.26	180	Spellerberg_1972a	2	Chordata	Lepidosauria	Squamata	Scincidae		NA	11.6007	11.6007	NA
Lampropholis	guichenoti	NA	41.3	ctmax	NA		N	NA	NA		NA	NA	NA		NA	-33.73	151.13	180	Spellerberg_1972a	2	NA	2.5	ctmin			N	NA	NA	NA		NA	NA	NA		NA	-33.73	151.13	180	Spellerberg_1972a	2	Chordata	Lepidosauria	Squamata	Scincidae		NA	11.878	11.878	NA
Lophognathus	gilberti	NA	41.8	ctmax	NA		N	NA	NA		NA	NA	NA		NA	-16.85	130.23	254	Spellerberg_1972a	2	NA	2.7	ctmin			N	NA	NA	NA		NA	NA	NA		NA	-16.85	130.23	254	Spellerberg_1972a	2	Chordata	Lepidosauria	Squamata	Agamidae		NA	21.004	21.004	NA
Moloch	horridus	1	42.5	ctmax	NA		N	NA	NA		NA	NA	NA		NA	-28.13	123.92	489	Spellerberg_1972a	2	1	3.5	ctmin			N	NA	NA	NA		NA	NA	NA		NA	-28.13	123.92	489	Spellerberg_1972a	2	Chordata	Lepidosauria	Squamata	Agamidae		NA	12.692	12.692	NA
Nannoscincus	maccoyi	NA	37	ctmax	NA		N	NA	NA		NA	NA	NA		NA	-37.81	145.23	125	Spellerberg_1972a	2	NA	4	ctmin			N	NA	NA	NA		NA	NA	NA		NA	-37.81	145.23	125	Spellerberg_1972a	2	Chordata	Lepidosauria	Squamata	Scincidae		NA	9.678	9.678	NA
Niveoscincus	metallicus	NA	39.6	ctmax	NA		N	NA	NA		NA	NA	NA		NA	-41.82	147.37	198	Spellerberg_1972a	2	NA	2.7	ctmin			N	NA	NA	NA		NA	NA	NA		NA	-41.82	147.37	198	Spellerberg_1972a	2	Chordata	Lepidosauria	Squamata	Scincidae		NA	6.34067	6.34067	NA
Niveoscincus	ocellatus	NA	40.1	ctmax	NA		N	NA	NA		NA	NA	NA		NA	-42.58	147.87	81	Spellerberg_1972a	2	NA	3	ctmin			N	NA	NA	NA		NA	NA	NA		NA	-42.58	147.87	81	Spellerberg_1972a	2	Chordata	Lepidosauria	Squamata	Scincidae		NA	8.28667	8.28667	NA
Notechis	scutatus	1	38	ctmax	NA		N	NA	NA		NA	NA	NA		NA	-36.2	150.1	17	Spellerberg_1972a	2	1	2.2	ctmin			N	NA	NA	NA		NA	NA	NA		NA	-36.2	150.1	17	Spellerberg_1972a	2	Chordata	Lepidosauria	Squamata	Elapidae		14.936	11.7613	14.936	23.182
Pseudemoia	entrecasteauxii	NA	42.1	ctmax	NA		N	NA	NA		NA	NA	NA		NA	-36.4	148.41	1752	Spellerberg_1972a	2	NA	2.5	ctmin			N	NA	NA	NA		NA	NA	NA		NA	-36.4	148.41	1752	Spellerberg_1972a	2	Chordata	Lepidosauria	Squamata	Scincidae		NA	-0.816667	-0.816667	NA
Pseudemoia	spenceri	NA	42.3	ctmax	NA		N	NA	NA		NA	NA	NA		NA	-37.8	146.3	1279	Spellerberg_1972a	2	NA	2.3	ctmin			N	NA	NA	NA		NA	NA	NA		NA	-37.8	146.3	1279	Spellerberg_1972a	2	Chordata	Lepidosauria	Squamata	Scincidae		NA	2.37333	2.37333	NA
Pseudonaja	textilis	2	42.4	ctmax	NA		N	NA	NA		NA	NA	NA		NA	-30.22	145.79	107	Spellerberg_1972a	2	2	3.5	ctmin			N	NA	NA	NA		NA	NA	NA		NA	-30.22	145.79	107	Spellerberg_1972a	2	Chordata	Lepidosauria	Squamata	Elapidae		NA	12.4313	12.4313	NA
Rankinia	diemensis	NA	44.8	ctmax	NA		N	NA	NA		NA	NA	NA		NA	-35.4	148.75	656	Spellerberg_1972a	2	NA	3.1	ctmin			N	NA	NA	NA		NA	NA	NA		NA	-35.4	148.75	656	Spellerberg_1972a	2	Chordata	Lepidosauria	Squamata	Agamidae		NA	4.23667	4.23667	NA
Saproscincus	mustelina	NA	37.7	ctmax	NA		N	NA	NA		NA	NA	NA		NA	-36.8	147.6	889	Spellerberg_1972a	2	NA	6.2	ctmin			N	NA	NA	NA		NA	NA	NA		NA	-36.8	147.6	889	Spellerberg_1972a	2	Chordata	Lepidosauria	Squamata	Scincidae		NA	4.486	4.486	NA
Suta	flagellum	3	40	ctmax	NA		N	NA	NA		NA	NA	NA		NA	-37.3	150	431	Spellerberg_1972a	2	3	3	ctmin			N	NA	NA	NA		NA	NA	NA		NA	-37.3	145.1	431	Spellerberg_1972a	2	Chordata	Lepidosauria	Squamata	Elapidae		14.0231	NA	14.0231	22.6567
Tiliqua	nigrolutea	3	42.5	ctmax	NA		N	NA	NA		NA	NA	NA		NA	-38.6	145.7	44	Spellerberg_1972a	2	3	5.2	ctmin			N	NA	NA	NA		NA	NA	NA		NA	-38.6	145.7	44	Spellerberg_1972a	2	Chordata	Lepidosauria	Squamata	Scincidae		12.2481	10.2633	12.2481	19.7533
Varanus	varius	3	43.7	ctmax	NA		N	NA	NA		NA	NA	NA		NA	-33.42	151.26	166	Spellerberg_1972a	2	3	5	ctmin			N	NA	NA	NA		NA	NA	NA		NA	-33.42	151.26	166	Spellerberg_1972a	2	Chordata	Lepidosauria	Squamata	Varanidae		NA	12.0247	12.0247	NA
Eulamprus	quoyii	NA	39.8	ctmax	NA		N	NA	NA		NA	NA	NA		NA	-30.51	151.67	977	Spellerberg_1972a	2	NA	6	ctmin			N	NA	NA	NA		NA	NA	NA		NA	-30.51	151.67	977	Spellerberg_1972b	2	Chordata	Lepidosauria	Squamata	Scincidae		NA	7.388	7.388	NA
Eulamprus	tympanum	NA	39	ctmax	NA		N	NA	NA		NA	NA	NA		NA	-37.4	145.2	743	Spellerberg_1972a	2	NA	2.5	ctmin			N	NA	NA	NA		NA	NA	NA		NA	-37.4	145.2	743	Spellerberg_1972b	2	Chordata	Lepidosauria	Squamata	Scincidae		NA	6.01067	6.01067	NA
Trachylepis	striata	NA	44.5	ctmax	NA		N	NA	NA		NA	NA	NA		NA	-25.75	20.73	1219	Stebbins_1961	1	NA	15.7	ctmin	1.7	SD	N	NA	NA	NA		NA	NA	NA	20	NA	-15.38	35.33	900	Patterson_1991	1	Chordata	Lepidosauria	Squamata	Scincidae		NA	12.7133	12.7133	NA
Chondrodactylus	angulifer	NA	42.9	ctmax	NA		N	NA	NA		NA	NA	NA		NA	-25.75	20.73	1219	Stebbins_1961	1	NA						NA	NA	NA		NA	NA	NA		NA	NA	NA	NA		NA	Chordata	Lepidosauria	Squamata	Gekkonidae		NA	12.7133	12.7133	NA
Chondrodactylus	bibronii	NA	42.7	ctmax	NA		N	NA	NA		NA	NA	NA		NA	-25.75	20.73	1219	Stebbins_1961	1	NA						NA	NA	NA		NA	NA	NA		NA	NA	NA	NA		NA	Chordata	Lepidosauria	Squamata	Gekkonidae		NA	12.7133	12.7133	NA
Meroles	suborbitalis	NA	46	ctmax	NA		N	NA	NA		NA	NA	NA		NA	-25.75	20.73	1219	Stebbins_1961	1	NA						NA	NA	NA		NA	NA	NA		NA	NA	NA	NA		NA	Chordata	Lepidosauria	Squamata	Lacertidae		NA	12.7133	12.7133	NA
Pedioplanis	lineoocellata	NA	45.6	ctmax	NA		N	NA	NA		NA	NA	NA		NA	-25.75	20.73	1219	Stebbins_1961	1	NA						NA	NA	NA		NA	NA	NA		NA	NA	NA	NA		NA	Chordata	Lepidosauria	Squamata	Lacertidae		NA	12.7133	12.7133	NA
Ptenopus	garrulus	NA	43.4	ctmax	NA		N	NA	NA		NA	NA	NA		NA	-25.75	20.73	1219	Stebbins_1961	1	NA						NA	NA	NA		NA	NA	NA		NA	NA	NA	NA		NA	Chordata	Lepidosauria	Squamata	Gekkonidae		NA	12.7133	12.7133	NA
Thamnophis	ordinoides	10	38.9	ctmax	NA		N	NA	NA		NA	NA	NA		0.0167	44.56	-123.26	60	Stewart_1965	1	10	4.2	ctmin			N	NA	NA	NA		NA	NA	NA		NA	44.56	-123.26	60	Stewart_1965	1	Chordata	Lepidosauria	Squamata	Colubridae		NA	5.35667	5.35667	NA
Thamnophis	sirtalis	10	38.9	ctmax	NA		N	NA	NA		NA	NA	NA		0.0167	44.56	-123.26	60	Stewart_1965	1	10	4.2	ctmin			N	NA	NA	NA		NA	NA	NA		NA	44.56	-123.26	60	Stewart_1965	1	Chordata	Lepidosauria	Squamata	Colubridae		NA	5.35667	5.35667	NA
Anolis	cupreus	19	38.4	ctmax	0.48	SE	N	NA	NA		NA	NA	NA		NA	10.63	-85.43	100	vanBerkum_1986	1	19	11.8	ctmin	0.46	SE	N	NA	NA	NA		NA	NA	NA		NA	10.63	-85.43	100	vanBerkum_1986	1	Chordata	Lepidosauria	Squamata	Iguanidae		NA	25.9647	25.9647	NA
Anolis	humilis	22	35.6	ctmax	0.21	SE	N	NA	NA		NA	NA	NA		NA	10.42	-84.02	50	vanBerkum_1986	1	22	12.4	ctmin	0.62	SE	N	NA	NA	NA		NA	NA	NA		NA	10.42	-84.02	50	vanBerkum_1986	1	Chordata	Lepidosauria	Squamata	Iguanidae		NA	25.0853	25.0853	NA
Anolis	intermedius	8	38.4	ctmax	0.52	SE	N	NA	NA		NA	NA	NA		NA	10.3	-84.82	1450	vanBerkum_1986	1	8	11.1	ctmin	1.4	SE	N	NA	NA	NA		NA	NA	NA		NA	10.3	-84.82	1450	vanBerkum_1986	1	Chordata	Lepidosauria	Squamata	Iguanidae		NA	17.896	17.896	NA
Anolis	lemurinus	9	37.3	ctmax	0.46	SE	N	NA	NA		NA	NA	NA		NA	10.42	-84.02	50	vanBerkum_1986	1	9	12.9	ctmin	0.3	SE	N	NA	NA	NA		NA	NA	NA		NA	10.42	-84.02	50	vanBerkum_1986	1	Chordata	Lepidosauria	Squamata	Iguanidae		NA	25.0853	25.0853	NA
Anolis	limifrons	14	36.8	ctmax	0.39	SE	N	NA	NA		NA	NA	NA		NA	10.42	-84.02	50	vanBerkum_1986	1	14	12.3	ctmin	1.8	SE	N	NA	NA	NA		NA	NA	NA		NA	10.42	-84.02	50	vanBerkum_1986	1	Chordata	Lepidosauria	Squamata	Iguanidae		NA	25.0853	25.0853	NA
Anolis	lionotus	9	36.7	ctmax	0.58	SE	N	NA	NA		NA	NA	NA		NA	10.42	-84.02	50	vanBerkum_1986	1	9	14.7	ctmin	0.25	SE	N	NA	NA	NA		NA	NA	NA		NA	10.42	-84.02	50	vanBerkum_1986	1	Chordata	Lepidosauria	Squamata	Iguanidae		NA	25.0853	25.0853	NA
Anolis	tropidolepis	11	33.1	ctmax	0.22	SE	N	NA	NA		NA	NA	NA		NA	10.3	-84.82	1450	vanBerkum_1986	1	11	9.5	ctmin	1.25	SE	N	NA	NA	NA		NA	NA	NA		NA	10.3	-84.82	1450	vanBerkum_1986	1	Chordata	Lepidosauria	Squamata	Iguanidae		NA	17.896	17.896	NA
Ameiva	festiva	20	43.7	ctmax	0.22	SE	N	NA	NA		NA	NA	NA		1	10.5	-84	50	vanBerkum_1988	1	20	15.5	ctmin	0.42	SE	N	NA	NA	NA		NA	NA	NA		1	10.5	-84	50	vanBerkum_1988	1	Chordata	Lepidosauria	Squamata	Teiidae		NA	25.1467	25.1467	NA
Anolis	carolinensis	8	41.7	ctmax	0.59	SE	N	NA	NA		NA	NA	NA		1	31.32	-91.53	0	vanBerkum_1988	1	8	4.7	ctmin	0.88	SE	N	NA	NA	NA		NA	NA	NA		1	31.32	-91.53	0	vanBerkum_1988	1	Chordata	Lepidosauria	Squamata	Iguanidae		NA	10.0133	10.0133	NA
Cnemidophorus	tigris	12	45.1	ctmax	0.57	SE	N	NA	NA		NA	NA	NA		1	43	-116.2	300	vanBerkum_1988	1	12	10.5	ctmin	0.51	SE	N	NA	NA	NA		NA	NA	NA		1	43	-116.2	300	vanBerkum_1988	1	Chordata	Lepidosauria	Squamata	Teiidae		NA	0.294	0.294	NA
Lepidophyma	flavimaculatum	6	38	ctmax	0.42	SE	N	NA	NA		NA	NA	NA		1	10.45	-84.02	50	vanBerkum_1988	1	6	11.3	ctmin	0.75	SE	N	NA	NA	NA		NA	NA	NA		1	10.45	-84.02	50	vanBerkum_1988	1	Chordata	Lepidosauria	Squamata	Xantusiidae		NA	25.0853	25.0853	NA
Sceloporus	malachiticus	7	42.8	ctmax	0.79	SE	N	NA	NA		NA	NA	NA		1	10.3	-84.1	1400	vanBerkum_1988	1	7	9.7	ctmin	1.36	SE	N	NA	NA	NA		NA	NA	NA		1	10.3	-84.1	1400	vanBerkum_1988	1	Chordata	Lepidosauria	Squamata	Iguanidae		NA	22.1933	22.1933	NA
Sceloporus	occidentalis	18	44.1	ctmax	0.51	SE	N	NA	NA		NA	NA	NA		1	33.96	-116.24	1374	vanBerkum_1988	1	18	4.8	ctmin	0.78	SE	N	NA	NA	NA		NA	NA	NA		1	33.96	-116.24	1374	vanBerkum_1988	1	Chordata	Lepidosauria	Squamata	Iguanidae		NA	7.10667	7.10667	NA
Sceloporus	variabilis	9	43.1	ctmax	0.71	SE	N	NA	NA		NA	NA	NA		1	10.5	-85.3	0	vanBerkum_1988	1	9	10.2	ctmin	0.94	SE	N	NA	NA	NA		NA	NA	NA		1	10.5	-85.3	0	vanBerkum_1988	1	Chordata	Lepidosauria	Squamata	Iguanidae		NA	26.0253	26.0253	NA
Podarcis	tiliguerta	5	42.7	ctmax	0.3	SE	N	NA	NA		NA	NA	NA		NA	42.53	8.72	70	Vandamme_et_al_1989	1	NA						NA	NA	NA		NA	NA	NA		NA	NA	NA	NA		NA	Chordata	Lepidosauria	Squamata	Lacertidae		12.7784	8.80139	12.7784	26.1796
Uta	stansburiana	NA	43.7	ctmax	NA		N	NA	NA		NA	NA	NA	25	NA	40.56	-105.59	1658	Waldschmidt_&_Tracy_1983	1	NA	7.8	ctmin			N	NA	NA	NA		NA	NA	NA	25	NA	40.56	-105.59	1658	Waldschmidt_&_Tracy_1983	1	Chordata	Lepidosauria	Squamata	Iguanidae		NA	-5.946	-5.946	NA
Ctenophorus	cristatus	NA	43	ctmax	NA		N	NA	NA		NA	NA	NA		NA	-29.03	138.87	164	Warburg_1965	2	NA						NA	NA	NA		NA	NA	NA		NA	NA	NA	NA		NA	Chordata	Lepidosauria	Squamata	Agamidae		NA	13.3153	13.3153	NA
Ctenophorus	pictus	NA	45	ctmax	NA		N	NA	NA		NA	NA	NA		NA	-29.65	138.07	98	Warburg_1965	1	NA						NA	NA	NA		NA	NA	NA		NA	NA	NA	NA		NA	Chordata	Lepidosauria	Squamata	Agamidae		NA	13.0447	13.0447	NA
Ctenophorus	reticulatus	NA	46.5	ctmax	NA		N	NA	NA		NA	NA	NA		NA	-29.65	137.9	98	Warburg_1965	1	NA						NA	NA	NA		NA	NA	NA		NA	NA	NA	NA		NA	Chordata	Lepidosauria	Squamata	Agamidae		NA	13.098	13.098	NA
Cyclodomorphus	melanops	NA	41.5	ctmax	NA		N	NA	NA		NA	NA	NA		NA	-27.06	129.64	562	Warburg_1965	2	NA						NA	NA	NA		NA	NA	NA		NA	NA	NA	NA		NA	Chordata	Lepidosauria	Squamata	Scincidae		NA	12.4707	12.4707	NA
Varanus	gouldii	NA	43.5	ctmax	NA		N	NA	NA		NA	NA	NA		NA	-29.23	137.9	4	Warburg_1965	1	NA						NA	NA	NA		NA	NA	NA		NA	NA	NA	NA		NA	Chordata	Lepidosauria	Squamata	Varanidae		NA	13.572	13.572	NA
Acontias	meleagris	5	41	ctmax	0.4	SE	N	NA	NA		NA	NA	NA		1	-33.1	18.03	30	Withers_1981	1	NA						NA	NA	NA		NA	NA	NA		NA	NA	NA	NA		NA	Chordata	Lepidosauria	Squamata	Scincidae		13.4197	13.2894	13.4197	18.3277
Scelotes	gronovii	4	44.6	ctmax	0.1	SE	N	NA	NA		NA	NA	NA		1	-33.1	18.03	30	Withers_1981	1	NA						NA	NA	NA		NA	NA	NA		NA	NA	NA	NA		NA	Chordata	Lepidosauria	Squamata	Scincidae		13.4197	13.2894	13.4197	18.3277
Trachylepis	capensis	1	48	ctmax	NA		N	NA	NA		NA	NA	NA		1	-33.1	18.03	30	Withers_1981	1	NA						NA	NA	NA		NA	NA	NA		NA	NA	NA	NA		NA	Chordata	Lepidosauria	Squamata	Scincidae		13.4197	13.2894	13.4197	18.3277
Typhlacontias	brevipes	NA	48	ctmax	NA		N	NA	NA		NA	NA	NA		1	-23.19	14.64	124	Withers_1981	3	NA						NA	NA	NA		NA	NA	NA		NA	NA	NA	NA		NA	Chordata	Lepidosauria	Squamata	Scincidae		NA	17.1387	17.1387	NA
Sphenomorphus	indicus	51	37.6	ctmax	NA		N	NA	NA		NA	NA	NA	28	0.25	30.27	120.15	17	Xiang_et_al_1997	1	51	3.1	ctmin			N	NA	NA	NA		NA	NA	NA	28	0.25	30.27	120.15	17	Xiang_et_al_1997;1996	1	Chordata	Lepidosauria	Squamata	Scincidae		NA	5.82	5.82	NA
Eremias	brenchleyi	15	43.6	ctmax	0.2	SE	N	NA	NA		NA	NA	NA	28	0.1	33.6	117.02	4	Xu_&_Ji_2006	1	15	3.4	ctmin	0.2	SE	N	NA	NA	NA		NA	NA	NA	28	0.1	33.6	117.02	4	Xu_et_al_2001	1	Chordata	Lepidosauria	Squamata	Lacertidae		NA	2.688	2.688	NA
Takydromus	septentrionalis	9	45	ctmax	NA		N	NA	NA		NA	NA	NA	20	0.175	30.72	122.45	NA	Yang_et_al_2008	1	9	4.9	ctmin			N	NA	NA	NA		NA	NA	NA	20	0.175	30.72	122.45	NA	Yang_et_al_2008	1	Chordata	Lepidosauria	Squamata	Lacertidae		7.38357	6.76667	7.38357	27.3988
Plestiodon	gilberti	NA	42.3	ctmax	0.72	SD	N	NA	NA		NA	NA	NA	20	1	38.42	-120.82	300	Youssef_et_al_2008	1	NA	7.7	ctmin	1.89	SD	N	NA	NA	NA		NA	NA	NA	20	1	38.42	-120.82	300	Youssef_et_al_2008	1	Chordata	Lepidosauria	Squamata	Scincidae		NA	7.96	7.96	NA
Takydromus	sexlineatus	15	42.2	ctmax	NA		N	NA	NA		NA	NA	NA	28	0.25	24.8	113.58	28	Zhang_&_Ji_2004	1	34	6.4	ctmin			N	NA	NA	NA		NA	NA	NA	28	0.25	24.8	113.58	28	Zhang_&_Ji_2004	1	Chordata	Lepidosauria	Squamata	Lacertidae		NA	12.0773	12.0773	NA
Teratoscincus	przewalskii	NA	NA		NA			NA	NA		NA	NA	NA		NA	NA	NA	NA		NA	11	8.9	ctmin	1.26	SD	N	NA	NA	NA		NA	NA	NA	24	NA	40.17	94.68	1109	Autumn_et_al_1994	1	Chordata	Lepidosauria	Squamata	Sphaerodactylidae		NA	NA	NA	NA
Hoplodactylus	maculatus	NA	NA		NA			NA	NA		NA	NA	NA		NA	NA	NA	NA		NA	13	1.2	ctmin			N	NA	NA	NA		NA	NA	NA	21	NA	-45.45	170.4	523	Besson_&_Cree_2007,2011	1	Chordata	Lepidosauria	Squamata	Diplodactylidae		NA	NA	NA	NA
Oligosoma	maccanni	NA	NA		NA			NA	NA		NA	NA	NA		NA	NA	NA	NA		NA	14	3.3	ctmin			N	NA	NA	NA		NA	NA	NA	21	NA	-45.45	170.4	523	Besson_&_Cree_2007,2011	1	Chordata	Lepidosauria	Squamata	Scincidae		NA	NA	NA	NA
Liolaemus	altissimus	NA	NA		NA			NA	NA		NA	NA	NA		NA	NA	NA	NA		NA	21	3.99	ctmin	0.88	SD	N	NA	NA	NA		NA	NA	NA	20	NA	-33.4	-70.8	2850	Carothers_et_al_1997	1	Chordata	Lepidosauria	Squamata	Iguanidae		NA	NA	NA	NA
Liolaemus	chiliensis	NA	NA		NA			NA	NA		NA	NA	NA		NA	NA	NA	NA		NA	6	3.68	ctmin	0.39	SD	N	NA	NA	NA		NA	NA	NA	20	NA	-33.4	-70.8	1500	Carothers_et_al_1997	1	Chordata	Lepidosauria	Squamata	Iguanidae		NA	NA	NA	NA
Liolaemus	fuscus	NA	NA		NA			NA	NA		NA	NA	NA		NA	NA	NA	NA		NA	17	3.99	ctmin	0.89	SD	N	NA	NA	NA		NA	NA	NA	20	NA	-33.4	-70.8	1200	Carothers_et_al_1997	1	Chordata	Lepidosauria	Squamata	Iguanidae		NA	NA	NA	NA
Liolaemus	lemniscatus	NA	NA		NA			NA	NA		NA	NA	NA		NA	NA	NA	NA		NA	24	5.95	ctmin	1.01	SD	N	NA	NA	NA		NA	NA	NA	20	NA	-33.4	-70.8	1200	Carothers_et_al_1997	1	Chordata	Lepidosauria	Squamata	Iguanidae		NA	NA	NA	NA
Liolaemus	leopardinus	NA	NA		NA			NA	NA		NA	NA	NA		NA	NA	NA	NA		NA	32	2.63	ctmin	0.65	SD	N	NA	NA	NA		NA	NA	NA	20	NA	-33.67	-70.1	2850	Carothers_et_al_1997	1	Chordata	Lepidosauria	Squamata	Iguanidae		NA	NA	NA	NA
Liolaemus	monticola	NA	NA		NA			NA	NA		NA	NA	NA		NA	NA	NA	NA		NA	40	4.54	ctmin	1.32	SD	N	NA	NA	NA		NA	NA	NA	20	NA	-33.4	-70.8	2200	Carothers_et_al_1997	1	Chordata	Lepidosauria	Squamata	Iguanidae		NA	NA	NA	NA
Liolaemus	nigroviridis	NA	NA		NA			NA	NA		NA	NA	NA		NA	NA	NA	NA		NA	29	3.3	ctmin	1.25	SD	N	NA	NA	NA		NA	NA	NA	20	NA	-33.4	-70.8	2675	Carothers_et_al_1997	1	Chordata	Lepidosauria	Squamata	Iguanidae		NA	NA	NA	NA
Liolaemus	nitidus	NA	NA		NA			NA	NA		NA	NA	NA		NA	NA	NA	NA		NA	26	3.6	ctmin	0.9	SD	N	NA	NA	NA		NA	NA	NA	20	NA	-33.4	-70.8	2200	Carothers_et_al_1997	1	Chordata	Lepidosauria	Squamata	Iguanidae		NA	NA	NA	NA
Liolaemus	schroederi	NA	NA		NA			NA	NA		NA	NA	NA		NA	NA	NA	NA		NA	8	5.4	ctmin	0.52	SD	N	NA	NA	NA		NA	NA	NA	20	NA	-33.4	-70.8	2350	Carothers_et_al_1997	1	Chordata	Lepidosauria	Squamata	Iguanidae		NA	NA	NA	NA
Liolaemus	tenuis	NA	NA		NA			NA	NA		NA	NA	NA		NA	NA	NA	NA		NA	16	4.16	ctmin	0.83	SD	N	NA	NA	NA		NA	NA	NA	20	NA	-33.4	-70.8	1500	Carothers_et_al_1997	1	Chordata	Lepidosauria	Squamata	Iguanidae		NA	NA	NA	NA
Gambelia	wislizenii	NA	NA		NA			NA	NA		NA	NA	NA		NA	NA	NA	NA		NA	12	11.6	ctmin	1.24	SD	N	NA	NA	NA		NA	NA	NA		1	39.28	-118.27	1278	Crowley_&_Pietruszka_1983	1	Chordata	Lepidosauria	Squamata	Iguanidae		NA	NA	NA	NA
Thamnophis	butleri	NA	NA		NA			NA	NA		NA	NA	NA		NA	NA	NA	NA		NA	23	5.8	ctmin			N	NA	NA	NA		NA	NA	NA		NA	42.27	-83.82	280	Doughty_1994	2	Chordata	Lepidosauria	Squamata	Colubridae		NA	NA	NA	NA
Thamnophis	marcianus	NA	NA		NA			NA	NA		NA	NA	NA		NA	NA	NA	NA		NA	23	5.7	ctmin			N	NA	NA	NA		NA	NA	NA		NA	32.25	-109.81	1272	Doughty_1994	1	Chordata	Lepidosauria	Squamata	Colubridae		NA	NA	NA	NA
Thamnophis	melanogaster	NA	NA		NA			NA	NA		NA	NA	NA		NA	NA	NA	NA		NA	23	6.1	ctmin			N	NA	NA	NA		NA	NA	NA		NA	20.25	-103	1563	Doughty_1994	1	Chordata	Lepidosauria	Squamata	Colubridae		NA	NA	NA	NA
Sceloporus	jarrovi	NA	NA		NA			NA	NA		NA	NA	NA		NA	NA	NA	NA		NA	4	-5.37	SCP			N	NA	NA	NA		NA	NA	NA	F	0.08	31.93	-109.38	2377	Halpern_1979	1	Chordata	Lepidosauria	Squamata	Iguanidae		NA	NA	NA	NA
Liolaemus	constanzae	NA	NA		NA			NA	NA		NA	NA	NA		NA	NA	NA	NA		NA	10	11.33	ctmin	0.47	SE	N	NA	NA	NA		NA	NA	NA		NA	-26.77	-68.23	2400	Labra_et_al_2001	1	Chordata	Lepidosauria	Squamata	Iguanidae		NA	NA	NA	NA
Liolaemus	fabiani	NA	NA		NA			NA	NA		NA	NA	NA		NA	NA	NA	NA		NA	11	7.9	ctmin	0.43	SE	N	NA	NA	NA		NA	NA	NA		NA	-26.77	-68.23	2400	Labra_et_al_2001	1	Chordata	Lepidosauria	Squamata	Iguanidae		NA	NA	NA	NA
Liolaemus	nigroroseus	NA	NA		NA			NA	NA		NA	NA	NA		NA	NA	NA	NA		NA	7	11.64	ctmin	0.96	SE	N	NA	NA	NA		NA	NA	NA		NA	-23.33	-68.23	2300	Labra_et_al_2001	1	Chordata	Lepidosauria	Squamata	Iguanidae		NA	NA	NA	NA
Liolaemus	alticolor	NA	NA		NA			NA	NA		NA	NA	NA		NA	NA	NA	NA		NA	9	13.12	ctmin	0.54	SE	N	NA	NA	NA		NA	NA	NA		NA	-18.17	-69.5	4350	Labra_et_al_2009	1	Chordata	Lepidosauria	Squamata	Iguanidae		NA	NA	NA	NA
Liolaemus	bisignatus	NA	NA		NA			NA	NA		NA	NA	NA		NA	NA	NA	NA		NA	15	12.52	ctmin	0.65	SE	N	NA	NA	NA		NA	NA	NA		NA	-26.15	-69.5	710	Labra_et_al_2009	1	Chordata	Lepidosauria	Squamata	Iguanidae		NA	NA	NA	NA
Liolaemus	curis	NA	NA		NA			NA	NA		NA	NA	NA		NA	NA	NA	NA		NA	2	11.7	ctmin	0.3	SE	N	NA	NA	NA		NA	NA	NA		NA	-34.95	-69.5	1768	Labra_et_al_2009	1	Chordata	Lepidosauria	Squamata	Iguanidae		NA	NA	NA	NA
Liolaemus	cyanogaster	NA	NA		NA			NA	NA		NA	NA	NA		NA	NA	NA	NA		NA	2	12.25	ctmin	0.18	SE	N	NA	NA	NA		NA	NA	NA		NA	-40.95	-69.5	700	Labra_et_al_2009	1	Chordata	Lepidosauria	Squamata	Iguanidae		NA	NA	NA	NA
Liolaemus	eleodori	NA	NA		NA			NA	NA		NA	NA	NA		NA	NA	NA	NA		NA	12	6.42	ctmin	0.59	SE	N	NA	NA	NA		NA	NA	NA		NA	-27.07	-69.5	3670	Labra_et_al_2009	1	Chordata	Lepidosauria	Squamata	Iguanidae		NA	NA	NA	NA
Liolaemus	fitzgeraldi	NA	NA		NA			NA	NA		NA	NA	NA		NA	NA	NA	NA		NA	25	10.04	ctmin	0.37	SE	N	NA	NA	NA		NA	NA	NA		NA	-32.83	-69.5	2901	Labra_et_al_2009	1	Chordata	Lepidosauria	Squamata	Iguanidae		NA	NA	NA	NA
Liolaemus	hellmichi	NA	NA		NA			NA	NA		NA	NA	NA		NA	NA	NA	NA		NA	5	14.6	ctmin	0.4	SE	N	NA	NA	NA		NA	NA	NA		NA	-23.53	-69.5	100	Labra_et_al_2009	1	Chordata	Lepidosauria	Squamata	Iguanidae		NA	NA	NA	NA
Liolaemus	hernani	NA	NA		NA			NA	NA		NA	NA	NA		NA	NA	NA	NA		NA	5	11.64	ctmin	0.6	SE	N	NA	NA	NA		NA	NA	NA		NA	-34.95	-69.5	1768	Labra_et_al_2009	1	Chordata	Lepidosauria	Squamata	Iguanidae		NA	NA	NA	NA
Liolaemus	jamesi	NA	NA		NA			NA	NA		NA	NA	NA		NA	NA	NA	NA		NA	11	8.08	ctmin	0.69	SE	N	NA	NA	NA		NA	NA	NA		NA	-18.17	-69.5	4350	Labra_et_al_2009	1	Chordata	Lepidosauria	Squamata	Iguanidae		NA	NA	NA	NA
Liolaemus	lorenzmuelleri	NA	NA		NA			NA	NA		NA	NA	NA		NA	NA	NA	NA		NA	7	10.13	ctmin	0.75	SE	N	NA	NA	NA		NA	NA	NA		NA	-29.85	-69.5	3206	Labra_et_al_2009	1	Chordata	Lepidosauria	Squamata	Iguanidae		NA	NA	NA	NA
Liolaemus	nigromaculatus	NA	NA		NA			NA	NA		NA	NA	NA		NA	NA	NA	NA		NA	4	8.4	ctmin	0.53	SE	N	NA	NA	NA		NA	NA	NA		NA	-29.57	-69.5	336	Labra_et_al_2009	1	Chordata	Lepidosauria	Squamata	Iguanidae		NA	NA	NA	NA
Liolaemus	ornatus	NA	NA		NA			NA	NA		NA	NA	NA		NA	NA	NA	NA		NA	14	6.91	ctmin	0.32	SE	N	NA	NA	NA		NA	NA	NA		NA	-19.25	-69.5	3710	Labra_et_al_2009	1	Chordata	Lepidosauria	Squamata	Iguanidae		NA	NA	NA	NA
Liolaemus	pictus	NA	NA		NA			NA	NA		NA	NA	NA		NA	NA	NA	NA		NA	9	8.47	ctmin	0.65	SE	N	NA	NA	NA		NA	NA	NA		NA	-40.95	-69.5	700	Labra_et_al_2009	1	Chordata	Lepidosauria	Squamata	Iguanidae		NA	NA	NA	NA
Liolaemus	platei	NA	NA		NA			NA	NA		NA	NA	NA		NA	NA	NA	NA		NA	6	11.98	ctmin	0.96	SE	N	NA	NA	NA		NA	NA	NA		NA	-27.05	-69.5	200	Labra_et_al_2009	1	Chordata	Lepidosauria	Squamata	Iguanidae		NA	NA	NA	NA
Liolaemus	pseudolemniscatus	NA	NA		NA			NA	NA		NA	NA	NA		NA	NA	NA	NA		NA	4	11.08	ctmin	0.18	SE	N	NA	NA	NA		NA	NA	NA		NA	-29.57	-69.5	336	Labra_et_al_2009	1	Chordata	Lepidosauria	Squamata	Iguanidae		NA	NA	NA	NA
Liolaemus	punctatissimus	NA	NA		NA			NA	NA		NA	NA	NA		NA	NA	NA	NA		NA	7	13.64	ctmin	0.47	SE	N	NA	NA	NA		NA	NA	NA		NA	-39.3	-69.5	430	Labra_et_al_2009	1	Chordata	Lepidosauria	Squamata	Iguanidae		NA	NA	NA	NA
Liolaemus	vallecurensis	NA	NA		NA			NA	NA		NA	NA	NA		NA	NA	NA	NA		NA	2	8.2	ctmin	0.7	SE	N	NA	NA	NA		NA	NA	NA		NA	-29.85	-69.5	3206	Labra_et_al_2009	1	Chordata	Lepidosauria	Squamata	Iguanidae		NA	NA	NA	NA
Liolaemus	walkeri	NA	NA		NA			NA	NA		NA	NA	NA		NA	NA	NA	NA		NA	2	12.9	ctmin	2.1	SE	N	NA	NA	NA		NA	NA	NA		NA	-22.6	-69.5	4250	Labra_et_al_2009	1	Chordata	Lepidosauria	Squamata	Iguanidae		NA	NA	NA	NA
Pseudechis	porphyriacus	NA	NA		NA			NA	NA		NA	NA	NA		NA	NA	NA	NA		NA	2	3	ctmin			N	NA	NA	NA		NA	NA	NA		1	-33.63	150.28	1065	Lillywhite_1980	2	Chordata	Lepidosauria	Squamata	Elapidae		NA	NA	NA	NA
Pseudonaja	nuchalis	NA	NA		NA			NA	NA		NA	NA	NA		NA	NA	NA	NA		NA	1	7	ctmin			N	NA	NA	NA		NA	NA	NA		1	-23.7	133.9	585	Lillywhite_1980	2	Chordata	Lepidosauria	Squamata	Elapidae		NA	NA	NA	NA
Eudorella	splendida	15	15	LT100	NA		N	NA	NA		NA	NA	NA		0.07	-77.8	166.67	0	Bates_et_al_2010	1	NA						NA	NA	NA		NA	NA	NA		NA	NA	NA	NA		NA	Arthropoda	Malacostraca	Cumacea	Leuconidae		-1.86369	-25.4571	-1.86369	-0.760553
Heterophoxus	videns	3	13	LT100	NA		N	NA	NA		NA	NA	NA		0.07	-77.8	166.67	0	Bates_et_al_2010	1	NA						NA	NA	NA		NA	NA	NA		NA	NA	NA	NA		NA	Arthropoda	Malacostraca	Amphipoda	Phoxocephalidae		-1.86369	-25.4571	-1.86369	-0.760553
Orchomene	pinguides	3	12	LT100	NA		N	NA	NA		NA	NA	NA		0.07	-77.8	166.67	0	Bates_et_al_2010	1	NA						NA	NA	NA		NA	NA	NA		NA	NA	NA	NA		NA	Arthropoda	Malacostraca	Amphipoda	Lysianassidae		-1.86369	-25.4571	-1.86369	-0.760553
Parakanthophoreus	antarcticus	3	10	LT100	NA		N	NA	NA		NA	NA	NA		0.07	-77.8	166.67	0	Bates_et_al_2010	1	NA						NA	NA	NA		NA	NA	NA		NA	NA	NA	NA		NA	Arthropoda	Malacostraca	Tanaidacea	Akanthophoreidae		-1.86369	-25.4571	-1.86369	-0.760553
Paramoera	walkeri	3	15.02	LT100	NA		N	NA	NA		NA	NA	NA		0.07	-77.8	166.67	0	Bates_et_al_2010	1	NA						NA	NA	NA		NA	NA	NA		NA	NA	NA	NA		NA	Arthropoda	Malacostraca	Amphipoda	Pontogeneiidae		-1.86369	-25.4571	-1.86369	-0.760553
Macrobrachium	acanthurus	200	38.1	ctmax	0.32	Median 95% confidence interval	N	NA	NA		NA	NA	NA	29	1	18	-92.9	0	Diaz_et_al_2002	1	200	14.8	ctmin	0.47	Median 95% confidence interval	N	NA	NA	NA		NA	NA	NA	29	1	18	-92.9	0	Diaz_et_al_2002	1	Arthropoda	Malacostraca	Decapoda	Palaemonidae		NA	23.7787	23.7787	NA
Armadillidium	vulgare	9	45.9	ctmax	NA		N	NA	NA		NA	NA	NA	25	0.25	-32.92	18.23	0	Klok_et_al_2004	1	NA						NA	NA	NA		NA	NA	NA		NA	NA	NA	NA		1	Arthropoda	Malacostraca	Isopoda	Armadillidiidae		NA	13.266	13.266	NA
Orconectes	rusticus	NA	39	ctmax	NA		N	NA	NA		NA	NA	NA	F	0.65	39.4	-84.6	200	Layne_et_al_1987	1	NA	0.5	ctmin			N	NA	NA	NA		NA	NA	NA	F	0.65	39.4	-84.6	200	Layne_et_al_1987	1	Arthropoda	Malacostraca	Decapoda	Cambaridae		NA	-0.773333	-0.773333	NA
Carcinus	maenas	30	35.1	ctmax	0.8	SD	N	NA	NA		NA	NA	NA	24	0.017	38	-9	0	Madeira_et_al_2012	1	NA						NA	NA	NA		NA	NA	NA		NA	NA	NA	NA		NA	Arthropoda	Malacostraca	Decapoda	Carcinidae		14.2446	NA	14.2446	21.0248
Crangon	crangon	18	33.8	ctmax	0.5	SD	N	NA	NA		NA	NA	NA	24	0.017	38	-9	0	Madeira_et_al_2012	1	NA						NA	NA	NA		NA	NA	NA		NA	NA	NA	NA		NA	Arthropoda	Malacostraca	Decapoda	Crangonidae		14.2446	NA	14.2446	21.0248
Liocarcinus	marmoreus	20	32.2	ctmax	0.4	SD	N	NA	NA		NA	NA	NA	24	0.017	38	-9	0	Madeira_et_al_2012	1	NA						NA	NA	NA		NA	NA	NA		NA	NA	NA	NA		NA	Arthropoda	Malacostraca	Decapoda	Polybiidae		14.2446	NA	14.2446	21.0248
Pachygrapsus	marmoratus	26	35.7	ctmax	1	SD	N	NA	NA		NA	NA	NA	24	0.017	38	-9	0	Madeira_et_al_2012	1	NA						NA	NA	NA		NA	NA	NA		NA	NA	NA	NA		NA	Arthropoda	Malacostraca	Decapoda	Grapsidae		14.2446	NA	14.2446	21.0248
Palaemon	elegans	34	34.1	ctmax	1.1	SD	N	NA	NA		NA	NA	NA	24	0.017	38	-9	0	Madeira_et_al_2012	1	NA						NA	NA	NA		NA	NA	NA		NA	NA	NA	NA		NA	Arthropoda	Malacostraca	Decapoda	Palaemonidae		14.2446	NA	14.2446	21.0248
Palaemon	longirostris	32	34.4	ctmax	1.3	SD	N	NA	NA		NA	NA	NA	24	0.017	38	-9	0	Madeira_et_al_2012	1	NA						NA	NA	NA		NA	NA	NA		NA	NA	NA	NA		NA	Arthropoda	Malacostraca	Decapoda	Palaemonidae		14.2446	NA	14.2446	21.0248
Xantho	incisus	16	33.4	ctmax	60.9	SD	N	NA	NA		NA	NA	NA	24	0.017	38	-9	0	Madeira_et_al_2011	1	NA						NA	NA	NA		NA	NA	NA		NA	NA	NA	NA		NA	Arthropoda	Malacostraca	Decapoda	Xanthidae		14.2446	NA	14.2446	21.0248
Hemigrapsus	nudus	30	33.6	ctmax	0.11	SE	N	NA	NA		NA	NA	NA	16	0.5	48.8	-125.1	0	Mcgaw_2003	1	30	3.5	ctmin	0.4	SE	N	NA	NA	NA		NA	NA	NA	10	0.5	48.8	-125.1	0	Mcgaw_2003	1	Arthropoda	Malacostraca	Decapoda	Varunidae		6.99451	4.622	6.99451	14.372
Procambarus	clarki	30	36	ctmax	0.2	SE	N	NA	NA		NA	NA	NA	22	0.2	36.44	-115.36	0	Payette_&_McGaw_2003	1	30	8.4	ctmin	0.2	SE	N	NA	NA	NA		NA	NA	NA	22	0.2	36.44	-115.36	0	Payette_&_McGaw_2003	1	Arthropoda	Malacostraca	Decapoda	Cambaridae		NA	6.72667	6.72667	NA
Metacarcinus	magister	62	33.5	LT50	NA		N	NA	NA		NA	NA	NA	17.5	0.5	48.68	-122.5	0	Prentice_&_Schneider_1979	1	NA						NA	NA	NA		NA	NA	NA		NA	NA	NA	NA		NA	Arthropoda	Malacostraca	Decapoda	Cancridae		6.77732	3.65227	6.77732	13.8626
Paracalliope	fluviatilis	25	27.5	LT50	NA		N	NA	NA		NA	NA	NA		NA	-37.18	175.4	NA	Quinn_et_al_1994	1	NA						NA	NA	NA		NA	NA	NA		NA	NA	NA	NA		NA	Arthropoda	Malacostraca	Amphipoda	Paracalliopiidae		12.8394	NA	12.8394	21.7031
Paratya	curvirostris	25	27.4	LT50	NA		N	NA	NA		NA	NA	NA		NA	-38.1	175.49	NA	Quinn_et_al_1994	1	NA						NA	NA	NA		NA	NA	NA		NA	NA	NA	NA		NA	Arthropoda	Malacostraca	Decapoda	Atyidae		NA	8.62267	8.62267	NA
Callinectes	danae	8	40	LT100	NA		N	NA	NA		NA	NA	NA		NA	9.5	-78	0	Scholander_et_al_1953	2	8	5	LT100			N	NA	NA	NA		NA	NA	NA		NA	9.5	-78	0	Scholander_et_al_1953	2	Arthropoda	Malacostraca	Decapoda	Portunidae		26.5829	NA	26.5829	29.4622
Onisimus	litoralis	8	25	LT100	NA		N	NA	NA		NA	NA	NA		NA	71	-156.47	0	Scholander_et_al_1953	2	8	-2	ctmin			N	NA	NA	NA		NA	NA	NA		NA	71	-156.47	0	Scholander_et_al_1953	1	Arthropoda	Malacostraca	Amphipoda	Lysianassidae		-1.94	-26.4893	-1.94	5.18566
Uca	mordax	8	45	LT100	NA		N	NA	NA		NA	NA	NA		NA	9.5	-78	0	Scholander_et_al_1953	2	8	10	LT100			N	NA	NA	NA		NA	NA	NA		NA	9.5	-78	0	Scholander_et_al_1953	2	Arthropoda	Malacostraca	Decapoda	Ocypodidae		26.5829	NA	26.5829	29.4622
Armases	ricordi	8	40	LT100	NA		N	NA	NA		NA	NA	NA		NA	9.5	-78	0	Scholander_et_al_1953	2	NA						NA	NA	NA		NA	NA	NA		NA	NA	NA	NA		NA	Arthropoda	Malacostraca	Decapoda	Sesarmidae		26.5829	NA	26.5829	29.4622
Clibanarius	antillensis	8	40	LT100	NA		N	NA	NA		NA	NA	NA		NA	9.5	-78	0	Scholander_et_al_1953	2	NA						NA	NA	NA		NA	NA	NA		NA	NA	NA	NA		NA	Arthropoda	Malacostraca	Decapoda	Diogenidae		26.5829	NA	26.5829	29.4622
Gammarus	locusta	8	25	LT100	NA		N	NA	NA		NA	NA	NA		NA	71	-156.47	0	Scholander_et_al_1953	2	NA						NA	NA	NA		NA	NA	NA		NA	NA	NA	NA		NA	Arthropoda	Malacostraca	Amphipoda	Gammaridae		-1.94	-26.4893	-1.94	5.18566
Saduria	entomon	8	25	LT100	NA		N	NA	NA		NA	NA	NA		NA	65	-60	0	Scholander_et_al_1953	2	NA						NA	NA	NA		NA	NA	NA		NA	NA	NA	NA		NA	Arthropoda	Malacostraca	Isopoda	Idoteidae		-1.90699	NA	-1.90699	6.08095
Petrolisthes	cabrilloi	7	34.8	ctmax	NA		N	NA	NA		NA	NA	NA	18	0.1	32.85	-117.25	0	Stillman_2004	3	7	2.60.6	0.4			N	NA	NA	NA		NA	NA	NA	8	0.1	32.85	-117.25	0	Stillman_2004	3	Arthropoda	Malacostraca	Decapoda	Porcellanidae		NA	13.5927	13.5927	NA
Petrolisthes	cinctipes	7	33.9	ctmax	0.3	SD	N	NA	NA		NA	NA	NA	22	0.1	43.3	-124.4	0	Stillman_2004	3	7	-1.4	ctmin	0.3	SD	N	NA	NA	NA		NA	NA	NA	8	0.1	43.3	-124.4	0	Stillman_2004	3	Arthropoda	Malacostraca	Decapoda	Porcellanidae		NA	8.1197	8.1197	NA
Petrolisthes	eriomerus	7	30.5	ctmax	NA		N	NA	NA		NA	NA	NA	18	0.1	43.3	-124.4	0	Stillman_2004	2	7	1.5	ctmin			N	NA	NA	NA		NA	NA	NA	18	0.1	43.3	-124.4	0	Stillman_2004	2	Arthropoda	Malacostraca	Decapoda	Porcellanidae		NA	8.1197	8.1197	NA
Petrolisthes	gracilis	7	41.6	ctmax	0.4	SD	N	NA	NA		NA	NA	NA	35	0.1	31	-114.34	0	Stillman_2004	1	7	1.9	ctmin	0.5	SD	N	NA	NA	NA		NA	NA	NA	15	0.1	31	-114.34	0	Stillman_2004	1	Arthropoda	Malacostraca	Decapoda	Porcellanidae		14.9776	NA	14.9776	31.1158
Petrolisthes	hirtipes	7	39.3	ctmax	0.4	SD	N	NA	NA		NA	NA	NA	25	0.1	31	-114.34	0	Stillman_2004	1	7	4.5	ctmin	0.5	SD	N	NA	NA	NA		NA	NA	NA	15	0.1	31	-114.34	0	Stillman_2004	1	Arthropoda	Malacostraca	Decapoda	Porcellanidae		14.9776	NA	14.9776	31.1158
Petrolisthes	manimaculis	7	32	ctmax	NA		N	NA	NA		NA	NA	NA	18	0.1	36.6	-121.8	0	Stillman_2004	3	7	2	ctmin			N	NA	NA	NA		NA	NA	NA	18	0.1	36.6	-121.8	0	Stillman_2004	3	Arthropoda	Malacostraca	Decapoda	Porcellanidae		NA	10.5447	10.5447	NA
Eurypanopeus	abbreviatus	6	38.2	ctmax	0.8	SD	N	NA	NA		NA	NA	NA	F	1	-23.8	-45.4	0	Vinagre_et_al_2015	1	NA						NA	NA	NA		NA	NA	NA		NA	NA	NA	NA		NA	Arthropoda	Malacostraca	Decapoda	Panopeidae		19.1549	18.7333	19.1549	28.0548
Hippolyte	obliquimanus	6	34.7	ctmax	0.8	SD	N	NA	NA		NA	NA	NA	F	1	-23.8	-45.4	0	Vinagre_et_al_2015	1	NA						NA	NA	NA		NA	NA	NA		NA	NA	NA	NA		NA	Arthropoda	Malacostraca	Decapoda	Hippolytidae		19.1549	18.7333	19.1549	28.0548
Menippe	nodifrons	6	39	ctmax	0.6	SD	N	NA	NA		NA	NA	NA	F	1	-23.8	-45.4	0	Vinagre_et_al_2015	1	NA						NA	NA	NA		NA	NA	NA		NA	NA	NA	NA		NA	Arthropoda	Malacostraca	Decapoda	Eriphiidae		19.1549	18.7333	19.1549	28.0548
Palaemon	northropi	10	39.7	ctmax	0.5	SD	N	NA	NA		NA	NA	NA	F	1	-23.8	-45.4	0	Vinagre_et_al_2015	1	NA						NA	NA	NA		NA	NA	NA		NA	NA	NA	NA		NA	Arthropoda	Malacostraca	Decapoda	Palaemonidae		19.1549	18.7333	19.1549	28.0548
Pacifastacus	leniusculus	NA	NA		NA			NA	NA		NA	NA	NA		NA	NA	NA	NA		NA	20	3	ctmin			Y	NA	NA	NA		NA	NA	NA	15	0.0167	46.2	-119	NA	Becker_et_al_1977	2	Arthropoda	Malacostraca	Decapoda	Astacidae		NA	NA	NA	NA
Dasyprocta	azarae	2	35	UTNZ	NA		N	NA	NA		NA	NA	NA		NA	-25.17	-59.52	NA	Arends_&_McNab_2001	2	2	18	LTNZ			N	NA	NA	NA		NA	NA	NA		NA	-25.17	-59.52	NA	Arends_&_McNab_2001	2	Chordata	Mammalia	Rodentia	Dasyproctidae	2	NA	17.6347	17.6347	NA
Dolichotis	salinicola	1	37	UTNZ	NA		N	NA	NA		NA	NA	NA		NA	-23.26	-58.57	NA	Arends_&_McNab_2001	2	1	28	LTNZ			N	NA	NA	NA		NA	NA	NA		NA	-23.26	-58.57	NA	Arends_&_McNab_2001	2	Chordata	Mammalia	Rodentia	Caviidae	1	NA	19.364	19.364	NA
Hydrochoerus	hydrochaeris	1	33	UTNZ	NA		N	NA	NA		NA	NA	NA		NA	7.15	-66.08	NA	Arends_&_McNab_2001	1	1	22	LTNZ			N	NA	NA	NA		NA	NA	NA		NA	7.15	-66.08	NA	Arends_&_McNab_2001	1	Chordata	Mammalia	Rodentia	Hydrochaeridae	2	NA	25.972	25.972	NA
Kerodon	rupestris	2	36	UTNZ	NA		N	NA	NA		NA	NA	NA		NA	-12.31	-44.09	NA	Arends_&_McNab_2001	2	2	27	LTNZ			N	NA	NA	NA		NA	NA	NA		NA	-12.31	-44.09	NA	Arends_&_McNab_2001	2	Chordata	Mammalia	Rodentia	Caviidae	2	NA	21.2233	21.2233	NA
Myoprocta	acouchy	2	30	UTNZ	NA		N	NA	NA		NA	NA	NA		NA	4.57	-55.65	NA	Arends_&_McNab_2001	2	2	25	LTNZ			N	NA	NA	NA		NA	NA	NA		NA	4.57	-55.65	NA	Arends_&_McNab_2001	2	Chordata	Mammalia	Rodentia	Dasyproctidae	2	NA	25.658	25.658	NA
Octodon	degus	4	35	UTNZ	NA		N	NA	NA		NA	NA	NA		NA	-37.04	-66.16	NA	Arends_&_McNab_2001	2	4	27	LTNZ			N	NA	NA	NA		NA	NA	NA		NA	-37.04	-66.16	NA	Arends_&_McNab_2001	2	Chordata	Mammalia	Rodentia	Octodontidae	2	NA	7.77733	7.77733	NA
Octodontomys	gliroides	2	35	UTNZ	NA		N	NA	NA		NA	NA	NA		NA	-42.45	-66.14	NA	Arends_&_McNab_2001	2	2	25	LTNZ			N	NA	NA	NA		NA	NA	NA		NA	-42.45	-66.14	NA	Arends_&_McNab_2001	2	Chordata	Mammalia	Rodentia	Ctenomyidae	2	NA	6.29667	6.29667	NA
Glossophaga	longirostris	9	37	UTNZ	NA		N	NA	NA		NA	NA	NA		NA	11.47	-70.14	NA	Arends_et_al_1995	1	9	31.5	LTNZ			N	NA	NA	NA		NA	NA	NA		NA	11.47	-70.14	NA	Arends_et_al_1995	1	Chordata	Mammalia	Chiroptera	Phyllostomidae	1	24.2931	26.1667	24.2931	29.3414
Cercartetus	nanus	9	35	UTNZ	NA		N	NA	NA		NA	NA	NA		NA	-42.52	147.19	NA	Bartholomew_&_Hudson_1962	1	9	31	LTNZ			N	NA	NA	NA		NA	NA	NA		NA	-42.52	147.19	NA	Bartholomew_&_Hudson_1962	1	Chordata	Mammalia	Diprotodontia	Burramyidae	1	NA	6.64133	6.64133	NA
Pteropus	scapulatus	7	35	UTNZ	NA		N	NA	NA		NA	NA	NA		NA	-27.4	153.15	NA	Bartholomew_et_al_1964	1	7	24	LTNZ			N	NA	NA	NA		NA	NA	NA		NA	-27.4	153.15	NA	Bartholomew_et_al_1964	1	Chordata	Mammalia	Chiroptera	Pteropodidae	1	18.72	15.8075	18.72	27.58
Spermophilus	beecheyi	10	30	UTNZ	NA		N	NA	NA		NA	NA	NA		NA	33.41	-117.47	NA	Baudinette_1972	1	10	25	LTNZ			N	NA	NA	NA		NA	NA	NA		NA	33.41	-117.47	NA	Baudinette_1972	1	Chordata	Mammalia	Rodentia	Sciuridae	1	NA	12.8827	12.8827	NA
Macroderma	gigas	9	35	UTNZ	NA		N	NA	NA		NA	NA	NA		NA	-13.8	131.8	NA	Baudinette_et_al_2000	1	9	30	LTNZ			N	NA	NA	NA		NA	NA	NA		NA	-13.8	131.8	NA	Baudinette_et_al_2000	1	Chordata	Mammalia	Chiroptera	Megadermatidae	2	NA	23.7387	23.7387	NA
Miniopterus	schreibersii	40	37.5	UTNZ	NA		N	NA	NA		NA	NA	NA	F	NA	-13.3	130.8	NA	Baudinette_et_al_2000	1	40	32.5	LTNZ			N	NA	NA	NA		NA	NA	NA	F	NA	-13.3	130.8	NA	Baudinette_et_al_2000	1	Chordata	Mammalia	Chiroptera	Vespertilionidae	2	NA	24.2773	24.2773	NA
Rhinonicteris	aurantia	54	37.5	UTNZ	NA		N	NA	NA		NA	NA	NA	F	NA	-13.3	130.8	NA	Baudinette_et_al_2000	1	54	32.5	LTNZ			N	NA	NA	NA		NA	NA	NA	F	NA	-13.3	130.8	NA	Baudinette_et_al_2000	1	Chordata	Mammalia	Chiroptera	Rhinonycteridae	2	NA	24.2773	24.2773	NA
Microtus	longicaudus	11	30	UTNZ	NA		N	NA	NA		NA	NA	NA		NA	46.73	-117.18	NA	Beck_&_Anthony_1971	1	11	25	LTNZ			N	NA	NA	NA		NA	NA	NA		NA	46.73	-117.18	NA	Beck_&_Anthony_1971	1	Chordata	Mammalia	Rodentia	Cricetidae	1	NA	-0.209333	-0.209333	NA
Microtus	californicus	9	40	UTNZ	NA		N	NA	NA		NA	NA	NA		NA	33.3	-116.03	NA	Bell_et_al_1986	1	9	33	LTNZ			N	NA	NA	NA		NA	NA	NA		NA	33.3	-116.03	NA	Bell_et_al_1986	1	Chordata	Mammalia	Rodentia	Cricetidae	1	NA	14.5247	14.5247	NA
Cryptomys	bocagei	4	32.5	UTNZ	NA		N	NA	NA		NA	NA	NA	26	NA	-14.53	13.28	NA	Bennett_et_al_1994	1	4	31.5	LTNZ			N	NA	NA	NA		NA	NA	NA	26	NA	-14.53	13.28	NA	Bennett_et_al_1994	1	Chordata	Mammalia	Rodentia	Bathyergidae	2	NA	22.086	22.086	NA
Cryptomys	hottentotus	7	32	UTNZ	NA		N	NA	NA		NA	NA	NA	26	NA	-15.23	28.21	NA	Bennett_et_al_1994	1	7	28	LTNZ			N	NA	NA	NA		NA	NA	NA	26	NA	-15.23	28.21	NA	Bennett_et_al_1994	1	Chordata	Mammalia	Rodentia	Bathyergidae	2	NA	16.994	16.994	NA
Cryptomys	mechowi	6	30	UTNZ	NA		N	NA	NA		NA	NA	NA	26	NA	-12.27	27.51	6	Bennett_et_al_1994	1	6	29	LTNZ			N	NA	NA	NA		NA	NA	NA	26	NA	-12.27	27.51	NA	Bennett_et_al_1994	1	Chordata	Mammalia	Rodentia	Bathyergidae	2	NA	16.0553	16.0553	NA
Melonycteris	melanops	6	33	UTNZ	NA		N	NA	NA		NA	NA	NA	F	NA	-4.9	152.1	150	Bonaccorso_&_McNab_1997	1	6	28	LTNZ			N	NA	NA	NA		NA	NA	NA	F	NA	-4.9	152.1	150	Bonaccorso_&_McNab_1997	1	Chordata	Mammalia	Chiroptera	Pteropodidae	2	NA	23.5767	23.5767	NA
Hipposideros	diadema	9	34	UTNZ	NA		N	NA	NA		NA	NA	NA		NA	-5.21	145.8	150	Bonaccorso_&_McNab_2003	1	9	29	LTNZ			N	NA	NA	NA		NA	NA	NA		NA	-5.21	145.8	150	Bonaccorso_&_McNab_2003	1	Chordata	Mammalia	Chiroptera	Hipposideridae	2	27.7103	25.6333	27.7103	29.8943
Abrothrix	andinus	8	34	UTNZ	NA		N	NA	NA		NA	NA	NA		NA	-34.46	-71.22	NA	Bozinovic_&_Rosenmann_1988	2	8	26.8	LTNZ			N	NA	NA	NA		NA	NA	NA		NA	-34.46	-71.22	NA	Bozinovic_&_Rosenmann_1988	2	Chordata	Mammalia	Rodentia	Cricetidae	1	NA	8.568	8.568	NA
Abrothrix	longipilis	5	32	UTNZ	NA		N	NA	NA		NA	NA	NA		NA	-45.54	-71.22	NA	Bozinovic_&_Rosenmann_1988	2	5	27.3	LTNZ			N	NA	NA	NA		NA	NA	NA		NA	-45.54	-71.22	NA	Bozinovic_&_Rosenmann_1988	2	Chordata	Mammalia	Rodentia	Cricetidae	1	NA	1.71	1.71	NA
Auliscomys	boliviensis	6	31	UTNZ	NA		N	NA	NA		NA	NA	NA		NA	-34.46	-71.23	NA	Bozinovic_&_Rosenmann_1988	2	6	22.7	LTNZ			N	NA	NA	NA		NA	NA	NA		NA	-34.46	-71.23	NA	Bozinovic_&_Rosenmann_1988	2	Chordata	Mammalia	Rodentia	Cricetidae	2	NA	8.568	8.568	NA
Loxodontomys	micropus	4	33	UTNZ	NA		N	NA	NA		NA	NA	NA		NA	-34.57	-70.82	NA	Bozinovic_&_Rosenmann_1988	2	4	22	LTNZ			N	NA	NA	NA		NA	NA	NA		NA	-34.57	-70.82	NA	Bozinovic_&_Rosenmann_1988	2	Chordata	Mammalia	Rodentia	Cricetidae	2	NA	5.65667	5.65667	NA
Phyllotis	darwini	9	34	UTNZ	NA		N	NA	NA		NA	NA	NA		NA	-45.54	-71.22	NA	Bozinovic_&_Rosenmann_1988	2	9	27.5	LTNZ			N	NA	NA	NA		NA	NA	NA		NA	-45.54	-71.22	NA	Bozinovic_&_Rosenmann_1988	2	Chordata	Mammalia	Rodentia	Cricetidae	1	NA	1.71	1.71	NA
Thylamys	elegans	12	35	UTNZ	NA		N	NA	NA		NA	NA	NA		NA	-33	-71	NA	Bozinovic_et_al_2005	1	12	27.5	LTNZ			N	NA	NA	NA		NA	NA	NA		NA	-39.2	-72.5	NA	Bozinovic_et_al_2005	1	Chordata	Mammalia	Didelphimorphia	Didelphidae	1	NA	8.36	8.36	NA
Octodon	bridgesi	NA	32.5	UTNZ	NA		N	NA	NA		NA	NA	NA		NA	-36	-72.5	NA	Bozinovic_unpublished_data_in_Araujo_et_al_2013, Bozinovic_1992	1	NA	22	LTNZ			N	NA	NA	NA		NA	NA	NA		NA	-36	-72.5	NA	Bozinovic_unpulished_data_in_Araujo_et_al_2013_Bozinovic_1992	1	Chordata	Mammalia	Rodentia	Octodontidae	NA	NA	8.94733	8.94733	NA
Octodon	lunatus	NA	33	UTNZ	NA		N	NA	NA		NA	NA	NA		NA	-33	-71	NA	Bozinovic_unpublished_data_in_Araujo_et_al_2013, Bozinovic_1992	1	NA	23	LTNZ			N	NA	NA	NA		NA	NA	NA		NA	-36	-72	NA	Bozinovic_unpulished_data_in_Araujo_et_al_2013_Bozinovic_1992	1	Chordata	Mammalia	Rodentia	Octodontidae	NA	NA	8.36	8.36	NA
Thomomys	talpoides	7	32	UTNZ	NA		N	NA	NA		NA	NA	NA	25	NA	41.3	-114.5	2300	Bradley_et_al_1974	1	7	26	LTNZ			N	NA	NA	NA		NA	NA	NA	25	NA	41.3	-114.5	2300	Bradley_et_al_1974	1	Chordata	Mammalia	Rodentia	Geomyidae	1	NA	-3.376	-3.376	NA
Thomomys	umbrinus	8	35	UTNZ	NA		N	NA	NA		NA	NA	NA	25	NA	36.15	-115.14	640	Bradley_et_al_1974	1	8	27	LTNZ			N	NA	NA	NA		NA	NA	NA	25	NA	36.15	-115.14	640	Bradley_et_al_1974	1	Chordata	Mammalia	Rodentia	Geomyidae	1	NA	9.48333	9.48333	NA
Chaetodipus	intermedius	NA	36	UTNZ	NA		N	NA	NA		NA	NA	NA		NA	35.21	-113.76	180	Bradley_et_al_1975	1	NA	33	LTNZ			N	NA	NA	NA		NA	NA	NA		NA	35.21	-113.76	180	Bradley_et_al_1975	1	Chordata	Mammalia	Rodentia	Heteromyidae	1	NA	6.106	6.106	NA
Dipodomys	microps	40	32	UTNZ	NA		N	NA	NA		NA	NA	NA		NA	36.05	-115.13	1950	Breyen_et_al_1973	1	40	27	LTNZ			N	NA	NA	NA		NA	NA	NA		NA	36.05	-115.13	1950	Breyen_et_al_1973	1	Chordata	Mammalia	Rodentia	Heteromyidae	1	NA	9.11867	9.11867	NA
Napaeozapus	insignis	10	33.5	UTNZ	NA		N	NA	NA		NA	NA	NA		NA	44.3	-73.9	NA	Brower_&_Cade_1966	1	10	31	LTNZ			N	NA	NA	NA		NA	NA	NA		NA	44.3	-73.9	NA	Brower_&_Cade_1966	1	Chordata	Mammalia	Rodentia	Dipodidae	1	NA	-8.838	-8.838	NA
Peromyscus	maniculatus	10	37	UTNZ	NA		N	NA	NA		NA	NA	NA		NA	44.3	-73.9	NA	Brower_&_Cade_1966	1	10	29	LTNZ			N	NA	NA	NA		NA	NA	NA		NA	44.3	-73.9	NA	Brower_&_Cade_1966	1	Chordata	Mammalia	Rodentia	Cricetidae	2	NA	-8.838	-8.838	NA
Gerbillus	pusillus	12	38	UTNZ	NA		N	NA	NA		NA	NA	NA	24	NA	0.63	37.47	NA	Buffenstein_&_Jarvis_1985	1	12	31.4	LTNZ			N	NA	NA	NA		NA	NA	NA	24	NA	0.38	37.47	NA	Buffenstein_&_Jarvis_1985	1	Chordata	Mammalia	Rodentia	Muridae	1	NA	22.3327	22.3327	NA
Aethomys	namaquensis	15	34.49	UTNZ	NA		N	NA	NA		NA	NA	NA		NA	-23.48	15.5	NA	Buffenstein_1984	1	15	26.39	LTNZ			N	NA	NA	NA		NA	NA	NA		NA	-23.48	15.5	NA	Buffenstein_1984	1	Chordata	Mammalia	Rodentia	Muridae	1	NA	17.2553	17.2553	NA
Gerbillurus	paeba	15	35.1	UTNZ	NA		N	NA	NA		NA	NA	NA		NA	-23.48	15.5	NA	Buffenstein_1984	1	15	32.3	LTNZ			N	NA	NA	NA		NA	NA	NA		NA	-23.48	15.5	NA	Buffenstein_1984	1	Chordata	Mammalia	Rodentia	Muridae	1	NA	17.2553	17.2553	NA
Ctenomys	talarum	3	35	UTNZ	NA		N	NA	NA		NA	NA	NA	20.5	NA	-37.8	-57.5	NA	Busch_1989	1	4	25	LTNZ			N	NA	NA	NA		NA	NA	NA	20.5	NA	-37.8	-57.5	NA	Busch_1989	1	Chordata	Mammalia	Rodentia	Ctenomyidae	2	8.80966	8.57436	8.80966	21.6787
Neurotrichus	gibbsii	6	32	UTNZ	NA		N	NA	NA		NA	NA	NA		NA	49.3	-123.1	NA	Campbell_&_Hochachka_2000	1	6	24.9	LTNZ			N	NA	NA	NA		NA	NA	NA		NA	49.3	-123.1	NA	Campbell_&_Hochachka_2000	1	Chordata	Mammalia	Insectivora	Talpidae	2	6.08189	3.74028	6.08189	18.9902
Leptonycteris	yerbabuenae	30	38	UTNZ	NA		N	NA	NA		NA	NA	NA		NA	32.13	-110.51	NA	Carpenter_&_Graham_1967	1	30	35.5	LTNZ			N	NA	NA	NA		NA	NA	NA		NA	32.13	-110.51	NA	Carpenter_&_Graham_1967	1	Chordata	Mammalia	Chiroptera	Phyllostomidae	1	NA	6.354	6.354	NA
Dipodomys	agilis	NA	36	UTNZ	NA		N	NA	NA		NA	NA	NA		NA	33.1	-116.5	NA	Carpenter_1966_in_Buffenstein_&_Jarvis_1985	3	NA	26	LTNZ			N	NA	NA	NA		NA	NA	NA		NA	33.1	-116.5	NA	Carpenter_1966_in_Buffenstein_&_Jarvis_1985	3	Chordata	Mammalia	Rodentia	Heteromyidae	NA	NA	9.60267	9.60267	NA
Nasua	nasua	2	33	UTNZ	NA		N	NA	NA		NA	NA	NA		NA	7.43	-82.53	NA	Chevillard-Hugot_et_al_1980	3	2	25	LTNZ			N	NA	NA	NA		NA	NA	NA		NA	7.43	-82.53	NA	Chevillard-Hugot_et_al_1980	3	Chordata	Mammalia	Carnivora	Procyonidae	1	26.5344	NA	26.5344	30.2259
Rattus	rattus	6	33	UTNZ	NA		N	NA	NA		NA	NA	NA	25	NA	-18.77	136.07	NA	Collins_&_Bradshaw_1973	1	6	26.25	LTNZ			N	NA	NA	NA		NA	NA	NA	25	NA	-18.77	136.07	NA	Collins_&_Bradshaw_1973	1	Chordata	Mammalia	Rodentia	Muridae	1	NA	19.2827	19.2827	NA
Rattus	villosissimus	8	35	UTNZ	NA		N	NA	NA		NA	NA	NA	25	NA	-22.59	131.54	NA	Collins_&_Bradshaw_1973	1	8	30	LTNZ			N	NA	NA	NA		NA	NA	NA	25	NA	-22.59	131.54	NA	Collins_&_Bradshaw_1973	1	Chordata	Mammalia	Rodentia	Muridae	1	NA	16.0193	16.0193	NA
Rattus	fuscipes	20	32.9	UTNZ	NA		N	NA	NA		NA	NA	NA	25	NA	-30.17	115.02	NA	Collins_1973	1	20	28.1	LTNZ			N	NA	NA	NA		NA	NA	NA	25	NA	-30.17	115.02	NA	Collins_1973	1	Chordata	Mammalia	Rodentia	Muridae	1	NA	15.1313	15.1313	NA
Spalacopus	cyanus	8	34	UTNZ	NA		N	NA	NA		NA	NA	NA	21.5	NA	-32.56	-71.31	20	Contreras_1986	1	8	26	LTNZ			N	NA	NA	NA		NA	NA	NA	21.5	NA	-32.56	-71.31	20	Contreras_1986	1	Chordata	Mammalia	Rodentia	Octodontidae	2	NA	12.238	12.238	NA
Glossophaga	soricina	NA	35.2	UTNZ	NA		N	NA	NA		NA	NA	NA	F	NA	-22.41	-47.57	NA	Cruz-Neto_&_Abe_1997	1	NA	31.4	LTNZ			N	NA	NA	NA		NA	NA	NA	F	NA	-22.41	-47.57	NA	Cruz-Neto_&_Abe_1997	1	Chordata	Mammalia	Chiroptera	Phyllostomidae	1	NA	17.162	17.162	NA
Lasiurus	cinereus	120	34	UTNZ	NA		N	NA	NA		NA	NA	NA		NA	35.01	-106.62	NA	Cryan_&_Wolf_2003	1	120	30	LTNZ			N	NA	NA	NA		NA	NA	NA		NA	35.01	-106.62	NA	Cryan_&_Wolf_2003	1	Chordata	Mammalia	Chiroptera	Vespertilionidae	1	NA	2.90133	2.90133	NA
Akodon	azarae	8	32	UTNZ	NA		N	NA	NA		NA	NA	NA		NA	-37.8	-58.3	NA	Dalby_&_Heath_1976	1	8	30	LTNZ			N	NA	NA	NA		NA	NA	NA		NA	-37.8	-58.3	NA	Dalby_&_Heath_1976	1	Chordata	Mammalia	Rodentia	Cricetidae	1	NA	8.042	8.042	NA
Lagorchestes	conspicillatus	8	35	UTNZ	NA		N	NA	NA		NA	NA	NA		NA	-20.45	115.25	NA	Dawson_&_Bennett_1978	1	8	25	LTNZ			N	NA	NA	NA		NA	NA	NA		NA	-20.45	115.25	NA	Dawson_&_Bennett_1978	1	Chordata	Mammalia	Diprotodontia	Macropodidae	1	22.907	NA	22.907	30.5815
Lepus	alleni	5	35	UTNZ	NA		N	NA	NA		NA	NA	NA		NA	32.15	-111.1	NA	Dawson_&_Schmidt-Nielsen_1966	2	5	25	LTNZ			N	NA	NA	NA		NA	NA	NA		NA	32.15	-111.1	NA	Dawson_&_Schmidt-Nielsen_1966	2	Chordata	Mammalia	Lagomorpha	Leporidae	2	NA	11.4513	11.4513	NA
Ammospermophilus	leucurus	12	34	UTNZ	NA		N	NA	NA		NA	NA	NA		NA	34.6	-117.85	NA	Dawson_1955	1	12	31	LTNZ			N	NA	NA	NA		NA	NA	NA		NA	34.6	-117.85	NA	Dawson_1955	1	Chordata	Mammalia	Rodentia	Sciuridae	1	NA	7.566	7.566	NA
Macropus	giganteus	5	35	UTNZ	NA		N	NA	NA		NA	NA	NA		NA	-35.15	145.35	NA	Dawson_et_al_2000	2	5	15	LTNZ			N	NA	NA	NA		NA	NA	NA		NA	-35.15	145.35	NA	Dawson_et_al_2000	2	Chordata	Mammalia	Diprotodontia	Macropodidae	2	NA	9.59067	9.59067	NA
Macropus	rufus	7	35	UTNZ	NA		N	NA	NA		NA	NA	NA		NA	-35.11	145.34	NA	Dawson_et_al_2000	2	7	25	LTNZ			N	NA	NA	NA		NA	NA	NA		NA	-35.11	145.34	NA	Dawson_et_al_2000	2	Chordata	Mammalia	Diprotodontia	Macropodidae	2	NA	9.696	9.696	NA
Blarina	brevicauda	7	31	UTNZ	NA		N	NA	NA		NA	NA	NA	20	NA	42.5	-76.5	NA	Deavers_&_Hudson_1981	1	7	27	LTNZ			N	NA	NA	NA		NA	NA	NA	20	NA	42.5	-76.5	NA	Deavers_&_Hudson_1981	1	Chordata	Mammalia	Insectivora	Soricidae	1	NA	-3.63067	-3.63067	NA
Myodes	gapperi	10	34	UTNZ	NA		N	NA	NA		NA	NA	NA	20	NA	42.5	-76.5	NA	Deavers_&_Hudson_1981	1	10	26.5	LTNZ			N	NA	NA	NA		NA	NA	NA	20	NA	42.5	-76.5	NA	Deavers_&_Hudson_1981	1	Chordata	Mammalia	Rodentia	Cricetidae	1	NA	-3.63067	-3.63067	NA
Peromyscus	leucopus	11	34.5	UTNZ	NA		N	NA	NA		NA	NA	NA	20	NA	42.5	-76.5	NA	Deavers_&_Hudson_1981	1	11	27.5	LTNZ			N	NA	NA	NA		NA	NA	NA	20	NA	42.5	-76.5	NA	Deavers_&_Hudson_1981	1	Chordata	Mammalia	Rodentia	Cricetidae	1	NA	-3.63067	-3.63067	NA
Phascolarctos	cinereus	4	26	UTNZ	NA		N	NA	NA		NA	NA	NA		NA	-31.15	146.55	NA	Degabriele_&_Dawson_1979	1	4	20	LTNZ			N	NA	NA	NA		NA	NA	NA		NA	-31.15	146.55	NA	Degabriele_&_Dawson_1979	1	Chordata	Mammalia	Diprotodontia	Phascolarctidae	1	NA	11.0913	11.0913	NA
Gerbillurus	setzeri	13	34.8	UTNZ	NA		N	NA	NA		NA	NA	NA		NA	-23.1	15.4	NA	Downs_&_Perrin_1990	2	13	32.2	LTNZ			N	NA	NA	NA		NA	NA	NA		NA	-23.1	15.4	NA	Downs_&_Perrin_1990	2	Chordata	Mammalia	Rodentia	Muridae	1	NA	17.416	17.416	NA
Gerbillurus	tytonis	16	34.9	UTNZ	NA		N	NA	NA		NA	NA	NA		NA	-23.1	15.4	NA	Downs_&_Perrin_1990	2	16	32.4	LTNZ			N	NA	NA	NA		NA	NA	NA		NA	-23.1	15.4	NA	Downs_&_Perrin_1990	2	Chordata	Mammalia	Rodentia	Muridae	1	NA	17.416	17.416	NA
Gerbillurus	vallinus	11	35	UTNZ	NA		N	NA	NA		NA	NA	NA		NA	-23.1	15.4	NA	Downs_&_Perrin_1990	2	11	33.1	LTNZ			N	NA	NA	NA		NA	NA	NA		NA	-23.1	15.4	NA	Downs_&_Perrin_1990	2	Chordata	Mammalia	Rodentia	Muridae	1	NA	17.416	17.416	NA
Mystromys	albicaudatus	8	30	UTNZ	NA		N	NA	NA		NA	NA	NA	25	NA	-25	28.07	NA	Downs_&_Perrin_1995	2	8	20	LTNZ			N	NA	NA	NA		NA	NA	NA	25	NA	-25	28.07	NA	Downs_&_Perrin_1995	2	Chordata	Mammalia	Rodentia	Nesomyidae	1	NA	13.1233	13.1233	NA
Canis	mesomelas	4	27.5	UTNZ	NA		N	NA	NA		NA	NA	NA		NA	-30.33	22.57	NA	Downs_et_al_1991	2	4	22.5	LTNZ			N	NA	NA	NA		NA	NA	NA		NA	-30.33	22.57	NA	Downs_et_al_1991	2	Chordata	Mammalia	Carnivora	Canidae	2	NA	9.612	9.612	NA
Petaurus	breviceps	5	31	UTNZ	NA		N	NA	NA		NA	NA	NA		NA	-37.46	145.12	NA	Fleming_1980	1	5	27	LTNZ			N	NA	NA	NA		NA	NA	NA		NA	-37.46	145.12	NA	Fleming_1980	1	Chordata	Mammalia	Diprotodontia	Petauridae	1	NA	8.58267	8.58267	NA
Acrobates	pygmaeus	17	35.1	UTNZ	NA		N	NA	NA		NA	NA	NA	20	NA	-37.57	145.33	NA	Fleming_1985	1	17	34	LTNZ			N	NA	NA	NA		NA	NA	NA	20	NA	-37.57	145.33	NA	Fleming_1985	1	Chordata	Mammalia	Diprotodontia	Acrobatidae	2	NA	8.56467	8.56467	NA
Neomys	anomalus	11	30	UTNZ	NA		N	NA	NA		NA	NA	NA	18	NA	52.72	23.65	NA	Gebczynska_&_Gebczynski_1965	1	11	25	LTNZ			N	NA	NA	NA		NA	NA	NA	18	NA	52.72	23.65	NA	Gebczynska_&_Gebczynski_1965	1	Chordata	Mammalia	Insectivora	Soricidae	2	NA	-2.78	-2.78	NA
Neomys	fodiens	17	30	UTNZ	NA		N	NA	NA		NA	NA	NA	18	NA	52.72	23.65	NA	Gebczynska_&_Gebczynski_1965	1	17	25	LTNZ			N	NA	NA	NA		NA	NA	NA	18	NA	52.72	23.65	NA	Gebczynska_&_Gebczynski_1965	1	Chordata	Mammalia	Insectivora	Soricidae	2	NA	-2.78	-2.78	NA
Cercartetus	lepidus	3	33	UTNZ	NA		N	NA	NA		NA	NA	NA		NA	-35.48	141.3	NA	Geiser_1987	1	3	29	LTNZ			N	NA	NA	NA		NA	NA	NA		NA	-35.48	141.3	NA	Geiser_1987	1	Chordata	Mammalia	Diprotodontia	Burramyidae	1	NA	9.8	9.8	NA
Saccopteryx	bilineata	16	35	UTNZ	NA		N	NA	NA		NA	NA	NA	F	NA	10.25	-85.05	NA	Genoud_&_Bonaccorso_1986	1	16	30	LTNZ			N	NA	NA	NA		NA	NA	NA	F	NA	10.25	-85.05	NA	Genoud_&_Bonaccorso_1986	1	Chordata	Mammalia	Chiroptera	Emballonuridae	2	NA	26.2333	26.2333	NA
Natalus	tumidirostris	27	35	UTNZ	NA		N	NA	NA		NA	NA	NA	F	NA	11.47	-70.14	125	Genoud_et_al_1990	1	27	28	LTNZ			N	NA	NA	NA		NA	NA	NA	F	NA	11.47	-70.14	NA	Genoud_et_al_1990	1	Chordata	Mammalia	Chiroptera	Natalidae	2	24.2931	26.1667	24.2931	29.3414
Canis	latrans	3	26	UTNZ	NA		N	NA	NA		NA	NA	NA	F	NA	33.4	-112.5	NA	Golightly_&_Ohmart_1983	1	3	22	LTNZ			N	NA	NA	NA		NA	NA	NA	F	NA	33.4	-112.5	NA	Golightly_&_Ohmart_1983	1	Chordata	Mammalia	Carnivora	Canidae	1	NA	11.8653	11.8653	NA
Vulpes	macrotis	5	33	UTNZ	NA		N	NA	NA		NA	NA	NA	F	NA	33.4	-111.5	NA	Golightly_&_Ohmart_1983	1	5	19	LTNZ			N	NA	NA	NA		NA	NA	NA	F	NA	33.4	-111.5	NA	Golightly_&_Ohmart_1983	1	Chordata	Mammalia	Carnivora	Canidae	1	NA	12.1073	12.1073	NA
Acomys	Russatus	7	37	UTNZ	NA		N	NA	NA		NA	NA	NA	28	NA	31.46	35.38	NA	Haim_&_Borut_1981	1	7	33	LTNZ			N	NA	NA	NA		NA	NA	NA	28	NA	31.46	35.38	NA	Haim_&_Borut_1981	1	Chordata	Mammalia	Rodentia	Muridae	1	NA	15.2993	15.2993	NA
Otomys	irroratus	10	10	UTNZ	NA		N	NA	NA		NA	NA	NA	25	NA	-25.43	28.13	NA	Haim_&_Fairall_1987	1	10	24	LTNZ			N	NA	NA	NA		NA	NA	NA	25	NA	-25.43	28.13	NA	Haim_&_Fairall_1987	1	Chordata	Mammalia	Rodentia	Muridae	1	NA	13.536	13.536	NA
Dipodillus	dasyurus	6	35	UTNZ	NA		N	NA	NA		NA	NA	NA	28	NA	32.31	34.93	NA	Haim_1987	1	6	32	LTNZ			N	NA	NA	NA		NA	NA	NA	28	NA	32.31	34.93	NA	Haim_1987	1	Chordata	Mammalia	Rodentia	Muridae	2	NA	12.6467	12.6467	NA
Hystrix	africaeaustralis	6	27	UTNZ	NA		N	NA	NA		NA	NA	NA		NA	-32.22	22.11	NA	Haim_et_al_1990	1	6	24	LTNZ			N	NA	NA	NA		NA	NA	NA		NA	-32.22	22.11	NA	Haim_et_al_1990	1	Chordata	Mammalia	Rodentia	Hystricidae	1	NA	10.0727	10.0727	NA
Saccostomus	campestris	6	32	UTNZ	NA		N	NA	NA		NA	NA	NA		NA	-25.33	27.39	NA	Haim_et_al_1991	1	6	28	LTNZ			N	NA	NA	NA		NA	NA	NA		NA	-25.33	27.39	NA	Haim_et_al_1991	1	Chordata	Mammalia	Rodentia	Nesomyidae	2	NA	13.2153	13.2153	NA
Mus	macedonicus	7	33	UTNZ	NA		N	NA	NA		NA	NA	NA	27	NA	32.44	35.03	NA	Haim_et_al_1999	1	7	28	LTNZ			N	NA	NA	NA		NA	NA	NA	27	NA	32.44	35.03	NA	Haim_et_al_1999	1	Chordata	Mammalia	Rodentia	Muridae	2	NA	12.5713	12.5713	NA
Genetta	tigrina	2	35	UTNZ	NA		N	NA	NA		NA	NA	NA		NA	-33.11	22.05	NA	Henneman_&_Konecy_1980	NA	2	26	LTNZ			N	NA	NA	NA		NA	NA	NA		NA	-33.11	22.05	NA	Henneman_&_Konecy_1980	NA	Chordata	Mammalia	Carnivora	Viverridae	2	NA	11.446	11.446	NA
Perodicticus	potto	12	29	UTNZ	NA		N	NA	NA		NA	NA	NA		NA	-1.48	11.36	NA	Hildwein_&_Goffart_1975	2	12	25	LTNZ			N	NA	NA	NA		NA	NA	NA		NA	-1.48	11.36	NA	Hildwein_&_Goffart_1975	2	Chordata	Mammalia	Primates	Lorisidae	2	NA	20.844	20.844	NA
Isthmomys	pirrensis	7	34	UTNZ	NA		N	NA	NA		NA	NA	NA		NA	7.52	-77.5	NA	Hill_1975	1	7	32	LTNZ			N	NA	NA	NA		NA	NA	NA		NA	7.52	-77.5	NA	Hill_1975	1	Chordata	Mammalia	Rodentia	Cricetidae	2	NA	23.9613	23.9613	NA
Sylvilagus	audubonii	8	40	UTNZ	NA		N	NA	NA		NA	NA	NA		NA	32.14	-110.55	NA	Hinds_1973	1	13	25	LTNZ			N	NA	NA	NA		NA	NA	NA		NA	32.14	-110.55	NA	Hinds_1973	1	Chordata	Mammalia	Lagomorpha	Leporidae	1	NA	8.784	8.784	NA
Jaculus	deserti	8	35	UTNZ	NA		N	NA	NA		NA	NA	NA		NA	30.9	-4	900	Hooper_&_Hilali_1972	1	8	33	LTNZ			N	NA	NA	NA		NA	NA	NA		NA	30.9	-4	900	Hooper_&_Hilali_1972	1	Chordata	Mammalia	Rodentia	Dipodidae	1	NA	12.3927	12.3927	NA
Jaculus	orientalis	8	33	UTNZ	NA		N	NA	NA		NA	NA	NA		NA	32.5	-6	1650	Hooper_&_Hilali_1972	1	8	28	LTNZ			N	NA	NA	NA		NA	NA	NA		NA	32.5	-6	1650	Hooper_&_Hilali_1972	1	Chordata	Mammalia	Rodentia	Dipodidae	1	NA	6.28667	6.28667	NA
Potorous	tridactylus	8	32	UTNZ	NA		N	NA	NA		NA	NA	NA		NA	-33.43	151.34	NA	Hudson_&_Dawson_1975	1	8	24	LTNZ			N	NA	NA	NA		NA	NA	NA		NA	-33.43	151.34	NA	Hudson_&_Dawson_1975	1	Chordata	Mammalia	Diprotodontia	Potoroidae	1	16.2546	12.6951	16.2546	23.7649
Liomys	irroratus	13	34	UTNZ	NA		N	NA	NA		NA	NA	NA		NA	26.2	-98.4	NA	Hudson_&_Rummel_1966	1	13	31	LTNZ			N	NA	NA	NA		NA	NA	NA		NA	26.2	-98.4	NA	Hudson_&_Rummel_1966	1	Chordata	Mammalia	Rodentia	Heteromyidae	2	NA	15.834	15.834	NA
Liomys	salvini	8	34	UTNZ	NA		N	NA	NA		NA	NA	NA		NA	12.08	-86.15	NA	Hudson_&_Rummel_1966	1	8	31	LTNZ			N	NA	NA	NA		NA	NA	NA		NA	12.08	-86.15	NA	Hudson_&_Rummel_1966	1	Chordata	Mammalia	Rodentia	Heteromyidae	1	NA	25.4447	25.4447	NA
Galerella	sanguinea	7	37	UTNZ	NA		N	NA	NA		NA	NA	NA		NA	10.21	40.24	NA	Kamau_et_al_1979	2	7	26	LTNZ			N	NA	NA	NA		NA	NA	NA		NA	10.21	40.24	NA	Kamau_et_al_1979	2	Chordata	Mammalia	Carnivora	Herpestidae	2	NA	22.5527	22.5527	NA
Brachylagus	idahoensis	8	25.5	UTNZ	NA		N	NA	NA		NA	NA	NA		NA	41.6	-106.35	NA	Katzner_et_al_1997	1	8	17.5	LTNZ			N	NA	NA	NA		NA	NA	NA		NA	41.6	-106.35	NA	Katzner_et_al_1997	1	Chordata	Mammalia	Lagomorpha	Leporidae	2	NA	-5.61	-5.61	NA
Macrotis	lagotis	3	35	UTNZ	NA		N	NA	NA		NA	NA	NA	25	NA	-26.08	126.34	NA	Kinnear_&_Shield_1975	1	3	27	LTNZ			N	NA	NA	NA		NA	NA	NA	25	NA	-26.08	126.34	NA	Kinnear_&_Shield_1975	1	Chordata	Mammalia	Peramelemorphia	Peramelidae	1	NA	13.792	13.792	NA
Pseudocheirus	occidentalis	3	32.5	UTNZ	NA		N	NA	NA		NA	NA	NA	25	NA	-27.67	121.62	NA	Kinnear_&_Shield_1975	1	3	25	LTNZ			N	NA	NA	NA		NA	NA	NA	25	NA	-27.67	121.62	NA	Kinnear_&_Shield_1975	1	Chordata	Mammalia	Diprotodontia	Pseudocheiridae	2	NA	13.2953	13.2953	NA
Setonix	brachyurus	6	32.5	UTNZ	NA		N	NA	NA		NA	NA	NA	25	NA	-31.99	115.54	NA	Kinnear_&_Shield_1975	1	6	20	LTNZ			N	NA	NA	NA		NA	NA	NA	25	NA	-31.99	115.54	NA	Kinnear_&_Shield_1975	1	Chordata	Mammalia	Diprotodontia	Macropodidae	1	17.4385	15.075	17.4385	24.4146
Spilogale	putorius	6	36	UTNZ	NA		N	NA	NA		NA	NA	NA	22	NA	26.28	-81.04	NA	Knudsen_&_Kilgore_1990	1	6	30	LTNZ			N	NA	NA	NA		NA	NA	NA	22	NA	26.28	-81.04	NA	Knudsen_&_Kilgore_1990	1	Chordata	Mammalia	Carnivora	Mephitidae	1	NA	18.3113	18.3113	NA
Erinaceus	concolor	25	31.5	UTNZ	NA		N	NA	NA		NA	NA	NA		NA	50	20	NA	Krol_1994	1	25	27.5	LTNZ			N	NA	NA	NA		NA	NA	NA		NA	50	20	NA	Krol_1994	1	Chordata	Mammalia	Insectivora	Erinaceidae	1	NA	-0.987333	-0.987333	NA
Ochrotomys	nuttalli	9	36	UTNZ	NA		N	NA	NA		NA	NA	NA		NA	28.5	-81.6	NA	Layne_&_Dolan_1975	1	9	29.5	LTNZ			N	NA	NA	NA		NA	NA	NA		NA	28.5	-81.6	NA	Layne_&_Dolan_1975	1	Chordata	Mammalia	Rodentia	Cricetidae	1	NA	15.9593	15.9593	NA
Peromyscus	gossypinus	NA	35.3	UTNZ	NA		N	NA	NA		NA	NA	NA		NA	29.4	-82.19	NA	Layne_&_Dolan_1975	2	NA	29.7	LTNZ			N	NA	NA	NA		NA	NA	NA		NA	29.4	-82.19	NA	Layne_&_Dolan_1975	2	Chordata	Mammalia	Rodentia	Cricetidae	NA	NA	14.058	14.058	NA
Aotus	trivirgatus	6	30	UTNZ	NA		N	NA	NA		NA	NA	NA	28	NA	-16.3	-63.5	NA	Le-Maho_et_al_1981	1	6	28	LTNZ			N	NA	NA	NA		NA	NA	NA	28	NA	-16.3	-63.5	NA	Le-Maho_et_al_1981	1	Chordata	Mammalia	Primates	Aotidae	1	NA	22.6913	22.6913	NA
Elephantulus	edwardii	7	36	UTNZ	NA		N	NA	NA		NA	NA	NA	27	NA	-32.28	21.15	NA	Leon_et_al_1983	1	7	32.5	LTNZ			N	NA	NA	NA		NA	NA	NA	27	NA	-32.28	21.15	NA	Leon_et_al_1983	1	Chordata	Mammalia	Macroscelidea	Macroscelididae	1	NA	6.308	6.308	NA
Apodemus	agrarius	7	27.5	UTNZ	NA		N	NA	NA		NA	NA	NA		NA	48.29	124.51	NA	Liu_et_al_2004	1	7	25	LTNZ			N	NA	NA	NA		NA	NA	NA		NA	48.29	124.51	NA	Liu_et_al_2004	1	Chordata	Mammalia	Rodentia	Muridae	1	NA	-19.094	-19.094	NA
Apodemus	speciosus	6	30	UTNZ	NA		N	NA	NA		NA	NA	NA		NA	48.29	124.51	NA	Liu_et_al_2004	1	6	25	LTNZ			N	NA	NA	NA		NA	NA	NA		NA	48.29	124.51	NA	Liu_et_al_2004	1	Chordata	Mammalia	Rodentia	Muridae	2	NA	-19.094	-19.094	NA
Myodes	rufocanus	5	27.5	UTNZ	NA		N	NA	NA		NA	NA	NA		NA	48.29	124.51	NA	Liu_et_al_2004	1	5	22.5	LTNZ			N	NA	NA	NA		NA	NA	NA		NA	48.29	124.51	NA	Liu_et_al_2004	1	Chordata	Mammalia	Rodentia	Cricetidae	1	NA	-19.094	-19.094	NA
Fukomys	damarensis	7	31	UTNZ	NA		N	NA	NA		NA	NA	NA	23	NA	-25.47	20.01	NA	Lovegrove_1986	1	7	27	LTNZ			N	NA	NA	NA		NA	NA	NA	23	NA	-25.47	20.01	NA	Lovegrove_1986	1	Chordata	Mammalia	Rodentia	Bathyergidae	1	NA	11.9253	11.9253	NA
Georychus	capensis	8	34	UTNZ	NA		N	NA	NA		NA	NA	NA	23	NA	-34.12	18.23	NA	Lovegrove_1987	1	8	26.3	LTNZ			N	NA	NA	NA		NA	NA	NA	23	NA	-34.12	18.23	NA	Lovegrove_1987	1	Chordata	Mammalia	Rodentia	Bathyergidae	1	14.2095	NA	14.2095	20.7274
Thallomys	paedulcus	17	35.89	UTNZ	NA		N	NA	NA		NA	NA	NA	20	NA	-25.1	20.9	NA	Lovegrove_et_al_1991	1	17	27.46	LTNZ			N	NA	NA	NA		NA	NA	NA	20	NA	-25.1	20.9	NA	Lovegrove_et_al_1991	1	Chordata	Mammalia	Rodentia	Muridae	1	NA	13.3653	13.3653	NA
Myotis	keaysi	12	33.4	UTNZ	NA		N	NA	NA		NA	NA	NA	22	NA	8.7	-71.4	1000	Machado_&_Soriano_2007	1	12	29.2	LTNZ			N	NA	NA	NA		NA	NA	NA	22	NA	8.7	-71.4	1000	Machado_&_Soriano_2007	1	Chordata	Mammalia	Chiroptera	Vespertilionidae	2	NA	16.4887	16.4887	NA
Myotis	oxyotus	12	32.5	UTNZ	NA		N	NA	NA		NA	NA	NA	22	NA	8.6	-71.1	2200	Machado_&_Soriano_2007	1	12	25.2	LTNZ			N	NA	NA	NA		NA	NA	NA	22	NA	8.6	-71.1	2200	Machado_&_Soriano_2007	1	Chordata	Mammalia	Chiroptera	Vespertilionidae	2	NA	16.958	16.958	NA
Notomys	alexis	9	34	UTNZ	NA		N	NA	NA		NA	NA	NA		NA	-22.3	131.8	NA	MacMillen_&_Lee_1970	1	9	32	LTNZ			N	NA	NA	NA		NA	NA	NA		NA	-22.3	131.8	NA	MacMillen_&_Lee_1970	1	Chordata	Mammalia	Rodentia	Muridae	1	NA	15.5147	15.5147	NA
Notomys	cervinus	9	34	UTNZ	NA		N	NA	NA		NA	NA	NA		NA	-24.5	139.4	NA	MacMillen_&_Lee_1970	1	9	33	LTNZ			N	NA	NA	NA		NA	NA	NA		NA	-24.5	139.4	NA	MacMillen_&_Lee_1970	1	Chordata	Mammalia	Rodentia	Muridae	1	NA	15.8073	15.8073	NA
Pseudomys	hermannsburgensis	10	36	UTNZ	NA		N	NA	NA		NA	NA	NA		NA	-22.3	131.8	NA	MacMillen_et_al_1972	1	10	31	LTNZ			N	NA	NA	NA		NA	NA	NA		NA	-22.3	131.8	NA	MacMillen_et_al_1972	1	Chordata	Mammalia	Rodentia	Muridae	2	NA	15.5147	15.5147	NA
Madoqua	kirkii	7	35	UTNZ	NA		N	NA	NA		NA	NA	NA		NA	-29.52	30.54	NA	Maskrey_&_Hoppe_1979	2	7	25	LTNZ			N	NA	NA	NA		NA	NA	NA		NA	-29.52	30.54	NA	Maskrey_&_Hoppe_1979	2	Chordata	Mammalia	Ruminantia	Bovidae	2	NA	13.1247	13.1247	NA
Dobsonia	praedatrix	2	33	UTNZ	NA		N	NA	NA		NA	NA	NA		NA	-4.3	152	150	McNab_&_Bonaccorso_2001	1	2	26	LTNZ			N	NA	NA	NA		NA	NA	NA		NA	-4.3	152	150	McNab_&_Bonaccorso_2001	1	Chordata	Mammalia	Chiroptera	Pteropodidae	2	28.4551	26.6486	28.4551	30.3323
Nyctimene	albiventer	5	34	UTNZ	NA		N	NA	NA		NA	NA	NA		NA	-4.98	145.1	100	McNab_&_Bonaccorso_2001	1	5	28	LTNZ			N	NA	NA	NA		NA	NA	NA		NA	-4.98	145.1	100	McNab_&_Bonaccorso_2001	1	Chordata	Mammalia	Chiroptera	Pteropodidae	2	NA	24.6047	24.6047	NA
Peromyscus	californicus	85	34.5	UTNZ	NA		N	NA	NA		NA	NA	NA		NA	34.3	-117.6	NA	McNab_&_Morrison_1963	1	85	27	LTNZ			N	NA	NA	NA		NA	NA	NA		NA	34.3	-117.6	NA	McNab_&_Morrison_1963	1	Chordata	Mammalia	Rodentia	Cricetidae	1	NA	2.47933	2.47933	NA
Peromyscus	crinitus	47	35	UTNZ	NA		N	NA	NA		NA	NA	NA		NA	36.2	-115.2	NA	McNab_&_Morrison_1963	1	47	29	LTNZ			N	NA	NA	NA		NA	NA	NA		NA	36.2	-115.2	NA	McNab_&_Morrison_1963	1	Chordata	Mammalia	Rodentia	Cricetidae	1	NA	9.08333	9.08333	NA
Peromyscus	eremicus	85	36.5	UTNZ	NA		N	NA	NA		NA	NA	NA		NA	36.2	-115.2	NA	McNab_&_Morrison_1963	1	85	30	LTNZ			N	NA	NA	NA		NA	NA	NA		NA	36.2	-115.2	NA	McNab_&_Morrison_1963	1	Chordata	Mammalia	Rodentia	Cricetidae	1	NA	9.08333	9.08333	NA
Peromyscus	truei	71	33	UTNZ	NA		N	NA	NA		NA	NA	NA		NA	36.3	-115.7	1981	McNab_&_Morrison_1963	1	71	27	LTNZ			N	NA	NA	NA		NA	NA	NA		NA	36.3	-115.7	1981	McNab_&_Morrison_1963	1	Chordata	Mammalia	Rodentia	Cricetidae	1	NA	-2.66933	-2.66933	NA
Tarsius	syrichta	4	35	UTNZ	NA		N	NA	NA		NA	NA	NA		NA	9.85	124.14	NA	McNab_&_Wright_1987	1	4	32	LTNZ			N	NA	NA	NA		NA	NA	NA		NA	9.85	124.14	NA	McNab_&_Wright_1987	1	Chordata	Mammalia	Primates	Tarsiidae	2	NA	25.332	25.332	NA
Geomys	pinetis	10	35	UTNZ	NA		N	NA	NA		NA	NA	NA	24	NA	29.4	-82.2	55	McNab_1966	1	10	26	LTNZ			N	NA	NA	NA		NA	NA	NA	24	NA	29.4	-82.2	NA	McNab_1966	1	Chordata	Mammalia	Rodentia	Geomyidae	2	NA	14.058	14.058	NA
Heliophobius	argenteocinereus	2	33	UTNZ	NA		N	NA	NA		NA	NA	NA	24	NA	-1.37	36.8	1500	McNab_1966	1	2	28	LTNZ			N	NA	NA	NA		NA	NA	NA	24	NA	-1.37	36.8	1500	McNab_1966	1	Chordata	Mammalia	Rodentia	Bathyergidae	2	NA	16.93	16.93	NA
Heterocephalus	glaber	11	37	UTNZ	NA		N	NA	NA		NA	NA	NA	24	NA	-2.45	36.5	1000	McNab_1966	1	11	31	LTNZ			N	NA	NA	NA		NA	NA	NA	24	NA	-2.45	36.5	NA	McNab_1966	1	Chordata	Mammalia	Rodentia	Bathyergidae	1	NA	15.6747	15.6747	NA
Anoura	caudifer	33	35	UTNZ	NA		N	NA	NA		NA	NA	NA		NA	-19.07	-44.19	NA	McNab_1969	2	33	26	LTNZ			N	NA	NA	NA		NA	NA	NA		NA	-19.07	-44.19	NA	McNab_1969	2	Chordata	Mammalia	Chiroptera	Phyllostomidae	1	NA	18.5027	18.5027	NA
Artibeus	cinereus	1	34	UTNZ	NA		N	NA	NA		NA	NA	NA		NA	16.06	-94.6	NA	McNab_1969	2	1	28	LTNZ			N	NA	NA	NA		NA	NA	NA		NA	16.06	-94.6	NA	McNab_1969	2	Chordata	Mammalia	Chiroptera	Phyllostomidae	2	25.6929	NA	25.6929	30.4501
Artibeus	jamaicensis	4	35	UTNZ	NA		N	NA	NA		NA	NA	NA		NA	-20.05	-56.47	NA	McNab_1969	2	4	25	LTNZ			N	NA	NA	NA		NA	NA	NA		NA	-20.05	-56.47	NA	McNab_1969	2	Chordata	Mammalia	Chiroptera	Phyllostomidae	1	NA	21.3113	21.3113	NA
Artibeus	lituratus	6	36	UTNZ	NA		N	NA	NA		NA	NA	NA		NA	-23.5	-46.37	NA	McNab_1969	2	6	25	LTNZ			N	NA	NA	NA		NA	NA	NA		NA	-23.5	-46.37	NA	McNab_1969	2	Chordata	Mammalia	Chiroptera	Phyllostomidae	1	NA	15.5493	15.5493	NA
Carollia	perspicillata	11	35	UTNZ	NA		N	NA	NA		NA	NA	NA		NA	-20.06	-56.47	NA	McNab_1969	2	11	29	LTNZ			N	NA	NA	NA		NA	NA	NA		NA	-20.06	-56.47	NA	McNab_1969	2	Chordata	Mammalia	Chiroptera	Phyllostomidae	1	NA	21.3113	21.3113	NA
Chrotopterus	auritus	5	34	UTNZ	NA		N	NA	NA		NA	NA	NA		NA	-19.37	-43.53	NA	McNab_1969	2	5	28	LTNZ			N	NA	NA	NA		NA	NA	NA		NA	-19.37	-43.53	NA	McNab_1969	2	Chordata	Mammalia	Chiroptera	Phyllostomidae	2	NA	15.4233	15.4233	NA
Diaemus	youngi	2	30	UTNZ	NA		N	NA	NA		NA	NA	NA		NA	-41.01	-62.47	NA	McNab_1969	2	2	25	LTNZ			N	NA	NA	NA		NA	NA	NA		NA	-41.01	-62.47	NA	McNab_1969	2	Chordata	Mammalia	Chiroptera	Phyllostomidae	2	8.50571	NA	8.50571	20.7525
Diphylla	ecaudata	13	30	UTNZ	NA		N	NA	NA		NA	NA	NA		NA	-19.37	-43.52	NA	McNab_1969	2	13	26	LTNZ			N	NA	NA	NA		NA	NA	NA		NA	-19.37	-43.52	NA	McNab_1969	2	Chordata	Mammalia	Chiroptera	Phyllostomidae	1	NA	15.4233	15.4233	NA
Histiotus	velatus	2	31	UTNZ	NA		N	NA	NA		NA	NA	NA		NA	-20.49	-49.22	NA	McNab_1969	2	2	25	LTNZ			N	NA	NA	NA		NA	NA	NA		NA	-20.49	-49.22	NA	McNab_1969	2	Chordata	Mammalia	Chiroptera	Vespertilionidae	2	NA	20.3267	20.3267	NA
Molossus	molossus	8	36	UTNZ	NA		N	NA	NA		NA	NA	NA		NA	-20.49	-49.22	NA	McNab_1969	2	8	32	LTNZ			N	NA	NA	NA		NA	NA	NA		NA	-20.49	-49.22	NA	McNab_1969	2	Chordata	Mammalia	Chiroptera	Molossidae	2	NA	20.3267	20.3267	NA
Noctilio	albiventris	40	38	UTNZ	NA		N	NA	NA		NA	NA	NA		NA	-20.06	-56.47	NA	McNab_1969	2	40	32	LTNZ			N	NA	NA	NA		NA	NA	NA		NA	-20.06	-56.47	NA	McNab_1969	2	Chordata	Mammalia	Chiroptera	Noctilionidae	2	NA	21.3113	21.3113	NA
Noctilio	leporinus	17	38	UTNZ	NA		N	NA	NA		NA	NA	NA		NA	-20.05	-56.48	NA	McNab_1969	2	17	28	LTNZ			N	NA	NA	NA		NA	NA	NA		NA	-20.05	-56.48	NA	McNab_1969	2	Chordata	Mammalia	Chiroptera	Noctilionidae	1	NA	21.3113	21.3113	NA
Phyllostomus	discolor	12	37	UTNZ	NA		N	NA	NA		NA	NA	NA		NA	-20.49	-49.22	NA	McNab_1969	2	12	25	LTNZ			N	NA	NA	NA		NA	NA	NA		NA	-20.49	-49.22	NA	McNab_1969	2	Chordata	Mammalia	Chiroptera	Phyllostomidae	1	NA	20.3267	20.3267	NA
Phyllostomus	hastatus	14	35	UTNZ	NA		N	NA	NA		NA	NA	NA		NA	-41.01	-62.47	NA	McNab_1969	2	14	25	LTNZ			N	NA	NA	NA		NA	NA	NA		NA	-41.01	-62.47	NA	McNab_1969	2	Chordata	Mammalia	Chiroptera	Phyllostomidae	1	8.50571	NA	8.50571	20.7525
Rhinophylla	pumilio	7	35	UTNZ	NA		N	NA	NA		NA	NA	NA		NA	-41.02	-62.48	NA	McNab_1969	2	7	30	LTNZ			N	NA	NA	NA		NA	NA	NA		NA	-41.02	-62.48	NA	McNab_1969	2	Chordata	Mammalia	Chiroptera	Phyllostomidae	2	8.50571	NA	8.50571	20.7525
Tonatia	bidens	3	35	UTNZ	NA		N	NA	NA		NA	NA	NA		NA	-41.02	-62.48	NA	McNab_1969	2	3	28	LTNZ			N	NA	NA	NA		NA	NA	NA		NA	-41.02	-62.48	NA	McNab_1969	2	Chordata	Mammalia	Chiroptera	Phyllostomidae	2	8.50571	NA	8.50571	20.7525
Caluromys	derbianus	4	35	UTNZ	NA		N	NA	NA		NA	NA	NA		NA	9.08	-79.42	NA	McNab_1978	2	4	26.36	LTNZ			N	NA	NA	NA		NA	NA	NA		NA	9.08	-79.42	NA	McNab_1978	2	Chordata	Mammalia	Didelphimorphia	Didelphidae	2	23.8342	26.2733	23.8342	29.3513
Didelphis	virginiana	3	34	UTNZ	NA		N	NA	NA		NA	NA	NA		NA	29.39	-82.19	NA	McNab_1978	2	3	22	LTNZ			N	NA	NA	NA		NA	NA	NA		NA	29.39	-82.19	NA	McNab_1978	2	Chordata	Mammalia	Didelphimorphia	Didelphidae	2	NA	14.058	14.058	NA
Lutreolina	crassicaudata	4	35	UTNZ	NA		N	NA	NA		NA	NA	NA		NA	-41.24	-63.37	NA	McNab_1978	2	4	27	LTNZ			N	NA	NA	NA		NA	NA	NA		NA	-41.24	-63.37	NA	McNab_1978	2	Chordata	Mammalia	Didelphimorphia	Didelphidae	2	9.61132	NA	9.61132	19.4683
Marmosa	robinsoni	5	36	UTNZ	NA		N	NA	NA		NA	NA	NA		NA	8.53	-80.78	NA	McNab_1978	2	5	26	LTNZ			N	NA	NA	NA		NA	NA	NA		NA	8.53	-80.78	NA	McNab_1978	2	Chordata	Mammalia	Didelphimorphia	Didelphidae	1	NA	22.28	22.28	NA
Metachirus	nudicaudatus	3	36	UTNZ	NA		N	NA	NA		NA	NA	NA		NA	9.33	-79.39	NA	McNab_1978	2	3	27.5	LTNZ			N	NA	NA	NA		NA	NA	NA		NA	9.33	-79.39	NA	McNab_1978	2	Chordata	Mammalia	Didelphimorphia	Didelphidae	2	NA	23.9273	23.9273	NA
Philander	opossum	5	36	UTNZ	NA		N	NA	NA		NA	NA	NA		NA	9.01	-79.5	NA	McNab_1978	2	5	29.5	LTNZ			N	NA	NA	NA		NA	NA	NA		NA	9.01	-79.5	NA	McNab_1978	2	Chordata	Mammalia	Didelphimorphia	Didelphidae	2	23.8342	26.4515	23.8342	29.3513
Dipodomys	deserti	3	35	UTNZ	NA		N	NA	NA		NA	NA	NA		NA	35.46	-119.49	NA	McNab_1979a	1	3	28.5	LTNZ			N	NA	NA	NA		NA	NA	NA		NA	35.46	-119.49	NA	McNab_1979a	1	Chordata	Mammalia	Rodentia	Heteromyidae	2	NA	8.83067	8.83067	NA
Cannomys	badius	5	34.5	UTNZ	NA		N	NA	NA		NA	NA	NA		NA	15.52	100.59	NA	McNab_1979b	2	5	26.74	LTNZ			N	NA	NA	NA		NA	NA	NA		NA	15.52	100.59	NA	McNab_1979b	1	Chordata	Mammalia	Rodentia	Spalacidae	1	NA	25.6913	25.6913	NA
Scalopus	aquaticus	2	33	UTNZ	NA		N	NA	NA		NA	NA	NA		NA	29.4	-82.2	NA	McNab_1979b	2	2	26	LTNZ			N	NA	NA	NA		NA	NA	NA		NA	29.4	-82.2	NA	McNab_1979b	1	Chordata	Mammalia	Insectivora	Talpidae	2	NA	14.058	14.058	NA
Atelerix	albiventris	2	35	UTNZ	NA		N	NA	NA		NA	NA	NA		NA	-0.48	11.36	NA	McNab_1980	2	2	30	LTNZ			N	NA	NA	NA		NA	NA	NA		NA	-0.48	11.36	NA	McNab_1980	2	Chordata	Mammalia	Insectivora	Erinaceidae	2	NA	23.0113	23.0113	NA
Cabassous	centralis	3	32.5	UTNZ	NA		N	NA	NA		NA	NA	NA		NA	8.38	-80.46	NA	McNab_1980	2	3	27.5	LTNZ			N	NA	NA	NA		NA	NA	NA		NA	8.38	-80.46	NA	McNab_1980	2	Chordata	Mammalia	Cingulata	Dasypodidae	1	NA	26.3913	26.3913	NA
Chaetophractus	nationi	2	35	UTNZ	NA		N	NA	NA		NA	NA	NA		NA	-16.17	-63.35	NA	McNab_1980	2	2	29	LTNZ			N	NA	NA	NA		NA	NA	NA		NA	-16.17	-63.35	NA	McNab_1980	2	Chordata	Mammalia	Cingulata	Dasypodidae	2	NA	22.73	22.73	NA
Chaetophractus	vellerosus	2	35	UTNZ	NA		N	NA	NA		NA	NA	NA		NA	-35	-65	NA	McNab_1980	2	2	30	LTNZ			N	NA	NA	NA		NA	NA	NA		NA	-35	-65	NA	McNab_1980	2	Chordata	Mammalia	Cingulata	Dasypodidae	2	NA	8.82333	8.82333	NA
Chaetophractus	villosus	2	35	UTNZ	NA		N	NA	NA		NA	NA	NA		NA	-35	-65	NA	McNab_1980	2	2	29	LTNZ			N	NA	NA	NA		NA	NA	NA		NA	-35	-65	NA	McNab_1980	2	Chordata	Mammalia	Cingulata	Dasypodidae	1	NA	8.82333	8.82333	NA
Setifer	setosus	2	33	UTNZ	NA		N	NA	NA		NA	NA	NA		NA	25.53	-80.16	NA	McNab_1980	2	2	28	LTNZ			N	NA	NA	NA		NA	NA	NA		NA	25.53	-80.16	NA	McNab_1980	2	Chordata	Mammalia	Afrosoricida	Tenrecidae	2	23.029	NA	23.029	30.4797
Orycteropus	afer	1	35	UTNZ	NA		N	NA	NA		NA	NA	NA		NA	-7.24538	19.2419	NA	McNab_1984	3	1	27	LTNZ			N	NA	NA	NA		NA	NA	NA		NA	-7.24538	19.2419	NA	McNab_1984	3	Chordata	Mammalia	Tubulidentata	Orycteropodidae	2	NA	21.23	21.23	NA
Tachyglossus	aculeatus	2	31	UTNZ	NA		N	NA	NA		NA	NA	NA		NA	-42	146.5	NA	McNab_1984	2	2	18	LTNZ			N	NA	NA	NA		NA	NA	NA		NA	-42	146.5	NA	McNab_1984	2	Chordata	Mammalia	Monotremata	Tachyglossidae	1	NA	2.56067	2.56067	NA
Zaglossus	bruijni	1	33	UTNZ	NA		N	NA	NA		NA	NA	NA		NA	-5.08	140.44	NA	McNab_1984	1	1	18	LTNZ			N	NA	NA	NA		NA	NA	NA		NA	-5.08	140.44	NA	McNab_1984	1	Chordata	Mammalia	Monotremata	Tachyglossidae	2	NA	22.006	22.006	NA
Myrmecobius	fasciatus	1	30	UTNZ	NA		N	NA	NA		NA	NA	NA		NA	-32.78	116.97	NA	McNab_1984	1	1						NA	NA	NA		NA	NA	NA		NA	NA	NA	NA		NA	Chordata	Mammalia	Dasyuromorphia	Myrmecobiidae	2	NA	10.392	10.392	NA
Ailurus	fulgens	2	36	UTNZ	NA		N	NA	NA		NA	NA	NA		NA	33.1	103.27	NA	McNab_1988	3	2	25	LTNZ			N	NA	NA	NA		NA	NA	NA		NA	33.1	103.27	NA	McNab_1988	3	Chordata	Mammalia	Carnivora	Ailuridae	1	NA	-8.77067	-8.77067	NA
Dendrolagus	matschiei	2	37	UTNZ	NA		N	NA	NA		NA	NA	NA		NA	-5.32	141	NA	McNab_1988	3	2	27	LTNZ			N	NA	NA	NA		NA	NA	NA		NA	-5.32	141	NA	McNab_1988	3	Chordata	Mammalia	Diprotodontia	Macropodidae	2	NA	23.8013	23.8013	NA
Cynopterus	brachyotis	14	37	UTNZ	NA		N	NA	NA		NA	NA	NA		NA	4.53	114.56	NA	McNab_1989	1	14	30	LTNZ			N	NA	NA	NA		NA	NA	NA		NA	4.53	114.56	NA	McNab_1989	1	Chordata	Mammalia	Chiroptera	Pteropodidae	1	NA	26.7833	26.7833	NA
Eonycteris	spelaea	7	32.5	UTNZ	NA		N	NA	NA		NA	NA	NA		NA	3.85	114.43	NA	McNab_1989	1	7	26	LTNZ			N	NA	NA	NA		NA	NA	NA		NA	3.85	114.43	NA	McNab_1989	1	Chordata	Mammalia	Chiroptera	Pteropodidae	2	NA	26.7553	26.7553	NA
Hipposideros	galeritus	7	32	UTNZ	NA		N	NA	NA		NA	NA	NA		NA	3.86	114.43	NA	McNab_1989	1	7	29	LTNZ			N	NA	NA	NA		NA	NA	NA		NA	3.86	114.43	NA	McNab_1989	1	Chordata	Mammalia	Chiroptera	Hipposideridae	2	NA	26.7553	26.7553	NA
Lemmiscus	curtatus	11	33	UTNZ	NA		N	NA	NA		NA	NA	NA	20	NA	42.7	-118.7	NA	McNab_1992	1	11	25	LTNZ			N	NA	NA	NA		NA	NA	NA	20	NA	42.7	-118.7	NA	McNab_1992	1	Chordata	Mammalia	Rodentia	Cricetidae	2	NA	-3.22867	-3.22867	NA
lemmus	sibiricus	4	32	UTNZ	NA		N	NA	NA		NA	NA	NA	20	NA	71.29	-156.7	NA	McNab_1992	1	4	25	LTNZ			N	NA	NA	NA		NA	NA	NA	20	NA	71.29	-156.7	NA	McNab_1992	1	Chordata	Mammalia	Rodentia	Cricetidae	2	-1.94	-26.128	-1.94	5.80218
Microtus	pinetorum	14	35	UTNZ	NA		N	NA	NA		NA	NA	NA	20	NA	42.44	-76.47	NA	McNab_1992	1	14	23	LTNZ			N	NA	NA	NA		NA	NA	NA	20	NA	42.44	-76.47	NA	McNab_1992	1	Chordata	Mammalia	Rodentia	Cricetidae	2	NA	-3.47933	-3.47933	NA
Microtus	richardsoni	2	33.5	UTNZ	NA		N	NA	NA		NA	NA	NA	20	NA	44.19	-121.65	NA	McNab_1992	1	2	22.5	LTNZ			N	NA	NA	NA		NA	NA	NA	20	NA	44.19	-121.65	NA	McNab_1992	1	Chordata	Mammalia	Rodentia	Cricetidae	2	NA	-1.08267	-1.08267	NA
Myodes	californicus	2	33	UTNZ	NA		N	NA	NA		NA	NA	NA	20	NA	44.6	-123.38	NA	McNab_1992	1	2	25	LTNZ			N	NA	NA	NA		NA	NA	NA	20	NA	44.6	-123.38	NA	McNab_1992	1	Chordata	Mammalia	Rodentia	Cricetidae	2	NA	4.95867	4.95867	NA
Neofiber	alleni	5	34	UTNZ	NA		N	NA	NA		NA	NA	NA	20	NA	29.79	-82.49	NA	McNab_1992	1	5	25	LTNZ			N	NA	NA	NA		NA	NA	NA	20	NA	29.79	-82.49	NA	McNab_1992	1	Chordata	Mammalia	Rodentia	Cricetidae	1	NA	13.3133	13.3133	NA
Ondatra	zibethicus	3	30	UTNZ	NA		N	NA	NA		NA	NA	NA	20	NA	40.71	-74.01	NA	McNab_1992	1	3	15	LTNZ			N	NA	NA	NA		NA	NA	NA	20	NA	40.71	-74.01	NA	McNab_1992	1	Chordata	Mammalia	Rodentia	Cricetidae	2	2.55918	0.980435	2.55918	24.4816
Arctictis	binturong	2	36	UTNZ	NA		N	NA	NA		NA	NA	NA		NA	16.02	98.36	NA	McNab_1995	3	2	27	LTNZ			N	NA	NA	NA		NA	NA	NA		NA	16.02	98.36	NA	McNab_1995	3	Chordata	Mammalia	Carnivora	Viverridae	2	NA	24.742	24.742	NA
Fossa	fossana	1	34	UTNZ	NA		N	NA	NA		NA	NA	NA		NA	-18.46	48.5	NA	McNab_1995	3	1	26	LTNZ			N	NA	NA	NA		NA	NA	NA		NA	-18.46	48.5	NA	McNab_1995	3	Chordata	Mammalia	Carnivora	Eupleridae	2	NA	15.082	15.082	NA
Nandinia	binotata	1	34	UTNZ	NA		N	NA	NA		NA	NA	NA		NA	2.48	11.98	NA	McNab_1995	3	1	27	LTNZ			N	NA	NA	NA		NA	NA	NA		NA	2.48	11.98	NA	McNab_1995	3	Chordata	Mammalia	Carnivora	Nandiniidae	2	NA	22.9553	22.9553	NA
Paradoxurus	hermaphroditus	2	36	UTNZ	NA		N	NA	NA		NA	NA	NA		NA	21.77	95.89	NA	McNab_1995	3	2	27	LTNZ			N	NA	NA	NA		NA	NA	NA		NA	21.77	95.89	NA	McNab_1995	3	Chordata	Mammalia	Carnivora	Viverridae	2	NA	22.4347	22.4347	NA
Leopardus	pardalis	1	33	UTNZ	NA		N	NA	NA		NA	NA	NA		NA	-3.54736	-66.0065	NA	McNab_2000b	3	1	22	LTNZ			N	NA	NA	NA		NA	NA	NA		NA	-3.54736	-66.0065	NA	McNab_2000b	3	Chordata	Mammalia	Carnivora	Felidae	1	NA	26.1027	26.1027	NA
Leopardus	wiedii	2	38	UTNZ	NA		N	NA	NA		NA	NA	NA		NA	-3.6738	-72.7906	NA	McNab_2000b	3	2	29	LTNZ			N	NA	NA	NA		NA	NA	NA		NA	-3.6738	-72.7906	NA	McNab_2000b	3	Chordata	Mammalia	Carnivora	Felidae	2	NA	25.3933	25.3933	NA
Phalanger	carmelitae	1	32.5	UTNZ	NA		N	NA	NA		NA	NA	NA		NA	-4.98	145.1	NA	McNab_2008	2	1	12.5	LTNZ			N	NA	NA	NA		NA	NA	NA		NA	-4.98	145.1	NA	McNab_2008	2	Chordata	Mammalia	Diprotodontia	Phalangeridae	2	NA	24.6047	24.6047	NA
Phalanger	gymnotis	1	33	UTNZ	NA		N	NA	NA		NA	NA	NA		NA	-4.98	145.1	NA	McNab_2008	2	1	25	LTNZ			N	NA	NA	NA		NA	NA	NA		NA	-4.98	145.1	NA	McNab_2008	2	Chordata	Mammalia	Diprotodontia	Phalangeridae	1	NA	24.6047	24.6047	NA
Phalanger	intercastellanus	1	30	UTNZ	NA		N	NA	NA		NA	NA	NA		NA	-4.98	145.1	NA	McNab_2008	2	1	13	LTNZ			N	NA	NA	NA		NA	NA	NA		NA	-4.98	145.1	NA	McNab_2008	2	Chordata	Mammalia	Diprotodontia	Phalangeridae	2	NA	24.6047	24.6047	NA
Phalanger	orientalis	1	32	UTNZ	NA		N	NA	NA		NA	NA	NA		NA	-4.98	145.1	NA	McNab_2008	2	1	20	LTNZ			N	NA	NA	NA		NA	NA	NA		NA	-4.98	145.1	NA	McNab_2008	2	Chordata	Mammalia	Diprotodontia	Phalangeridae	2	NA	24.6047	24.6047	NA
Phalanger	sericeus	1	30	UTNZ	NA		N	NA	NA		NA	NA	NA		NA	-4.98	145.1	NA	McNab_2008	2	1	15	LTNZ			N	NA	NA	NA		NA	NA	NA		NA	-4.98	145.1	NA	McNab_2008	2	Chordata	Mammalia	Diprotodontia	Phalangeridae	2	NA	24.6047	24.6047	NA
Capromys	pilorides	1	37	UTNZ	NA		N	NA	NA		NA	NA	NA		NA	21.0738	-80.0668	NA	Montgomery_1978	3	1	24	LTNZ			N	NA	NA	NA		NA	NA	NA		NA	21.0738	-80.0668	NA	Montgomery_1978	3	Chordata	Mammalia	Rodentia	Capromyidae	2	25.4981	NA	25.4981	30.4549
Coendou	prehensilis	1	34	UTNZ	NA		N	NA	NA		NA	NA	NA		NA	-8.51715	-53.9964	NA	Montgomery_1978	3	1	26	LTNZ			N	NA	NA	NA		NA	NA	NA		NA	-8.51715	-53.9964	NA	Montgomery_1978	3	Chordata	Mammalia	Rodentia	Erethizontidae	2	NA	25.3353	25.3353	NA
Sorex	cinereus	7	30	UTNZ	NA		N	NA	NA		NA	NA	NA		NA	37.4	-121.94	NA	Morrison_et_al_1959	1	7	25	LTNZ			N	NA	NA	NA		NA	NA	NA		NA	37.4	-121.94	NA	Morrison_et_al_1959	1	Chordata	Mammalia	Insectivora	Soricidae	1	NA	10.9667	10.9667	NA
Potos	flavus	2	30	UTNZ	NA		N	NA	NA		NA	NA	NA	25	NA	6.58	-74.17	NA	Muller_&_Kulzer_1978	2	2	23	LTNZ			N	NA	NA	NA		NA	NA	NA	25	NA	6.58	-74.17	NA	Muller_&_Kulzer_1978	2	Chordata	Mammalia	Carnivora	Procyonidae	2	NA	27.4773	27.4773	NA
Suricata	suricatta	5	33	UTNZ	NA		N	NA	NA		NA	NA	NA		NA	-33.47	24.3	NA	Muller_&_Lojewski_1986	3	5	30	LTNZ			N	NA	NA	NA		NA	NA	NA		NA	-33.47	24.3	NA	Muller_&_Lojewski_1986	3	Chordata	Mammalia	Carnivora	Herpestidae	1	NA	12.3013	12.3013	NA
Pedetes	capensis	2	33	UTNZ	NA		N	NA	NA		NA	NA	NA		NA	-1.17	36.49	NA	Muller_et_al_1979	1	2	23	LTNZ			N	NA	NA	NA		NA	NA	NA		NA	-1.17	36.49	NA	Muller_et_al_1979	1	Chordata	Mammalia	Rodentia	Pedetidae	2	NA	18.5047	18.5047	NA
Cercopithecus	mitis	2	25	UTNZ	NA		N	NA	NA		NA	NA	NA		NA	-1.17	36.47	NA	Muller_et_al_1983	3	2	7	LTNZ			N	NA	NA	NA		NA	NA	NA		NA	-1.17	36.47	NA	Muller_et_al_1983	3	Chordata	Mammalia	Primates	Cercopithecidae	1	NA	18.5047	18.5047	NA
Colobus	guereza	2	28	UTNZ	NA		N	NA	NA		NA	NA	NA		NA	-1.17	36.48	NA	Muller_et_al_1983	3	2	5	LTNZ			N	NA	NA	NA		NA	NA	NA		NA	-1.17	36.48	NA	Muller_et_al_1983	3	Chordata	Mammalia	Primates	Cercopithecidae	1	NA	18.5047	18.5047	NA
Megadontomys	thomasi	9	35	UTNZ	NA		N	NA	NA		NA	NA	NA	23	NA	20.5	-98.4	NA	Musser_&_Shoemaker_1965	1	9	28.3	LTNZ			N	NA	NA	NA		NA	NA	NA	23	NA	20.5	-98.4	NA	Musser_&_Shoemaker_1965	1	Chordata	Mammalia	Rodentia	Cricetidae	1	NA	13.5653	13.5653	NA
Marmosa	lepida	NA	35	UTNZ	NA		N	NA	NA		NA	NA	NA	21	NA	35.4	-115.2	1500	Nelson_&_Yousaf_1979	1	NA	31	LTNZ			N	NA	NA	NA		NA	NA	NA	21	NA	35.4	-115.2	1500	Nelson_&_Yousaf_1979	1	Chordata	Mammalia	Didelphimorphia	Didelphidae	1	NA	6.21133	6.21133	NA
Vulpes	zerda	5	32	UTNZ	NA		N	NA	NA		NA	NA	NA	25	NA	33.8	8.4	NA	Noll-Banholzer_1979	1	5	23.4	LTNZ			N	NA	NA	NA		NA	NA	NA	25	NA	33.8	8.4	NA	Noll-Banholzer_1979	1	Chordata	Mammalia	Carnivora	Canidae	1	NA	13.146	13.146	NA
Myotis	thysanodes	4	34.5	UTNZ	NA		N	NA	NA		NA	NA	NA		NA	35.65	-105.28	NA	O'Farrell_&_Studier_1970	1	4	32.5	LTNZ			N	NA	NA	NA		NA	NA	NA		NA	35.65	-105.28	NA	O'Farrell_&_Studier_1970	1	Chordata	Mammalia	Chiroptera	Vespertilionidae	2	NA	0.14	0.14	NA
Microtus	montanus	9	31	UTNZ	NA		N	NA	NA		NA	NA	NA	6	NA	46.43	-117.1	NA	Packard_1968	1	9	26	LTNZ			N	NA	NA	NA		NA	NA	NA	6	NA	46.43	-117.1	NA	Packard_1968	1	Chordata	Mammalia	Rodentia	Cricetidae	2	NA	1.62133	1.62133	NA
Reithrodontomys	megalotis	5	34.5	UTNZ	NA		N	NA	NA		NA	NA	NA	F	NA	35.17	-119.42	NA	Pearson_1960	2	5	31.5	LTNZ			N	NA	NA	NA		NA	NA	NA	F	NA	35.17	-119.42	NA	Pearson_1960	2	Chordata	Mammalia	Rodentia	Cricetidae	2	NA	9.78867	9.78867	NA
Steatomys	pratensis	24	32	UTNZ	NA		N	NA	NA		NA	NA	NA	20	NA	-28.55	29.5	1350	Perrin_&_Richardson_2005	1	34	28	LTNZ			N	NA	NA	NA		NA	NA	NA	20	NA	-28.55	29.5	1350	Perrin_&_Richardson_2005	1	Chordata	Mammalia	Rodentia	Nesomyidae	2	NA	12.0907	12.0907	NA
Cynomys	ludovicianus	12	35	UTNZ	NA		N	NA	NA		NA	NA	NA	22	NA	46.9	-112.1	NA	Reinking_et_al_1977	1	12	30	LTNZ			N	NA	NA	NA		NA	NA	NA	22	NA	46.9	-112.1	NA	Reinking_et_al_1977	1	Chordata	Mammalia	Rodentia	Sciuridae	1	NA	-4.738	-4.738	NA
Gerbillus	pyramidum	21	31	UTNZ	NA		N	NA	NA		NA	NA	NA		NA	2.02	22.52	NA	Robinson_&_Henrickson_1961	3	21	30	LTNZ			N	NA	NA	NA		NA	NA	NA		NA	2.02	22.52	NA	Robinson_&_Henrickson_1961	3	Chordata	Mammalia	Rodentia	Muridae	1	NA	24.7233	24.7233	NA
Monophyllus	redmani	39	35	UTNZ	NA		N	NA	NA		NA	NA	NA		NA	18.39	-67.15	NA	Rodriguez-Duran_1995	1	39	31	LTNZ			N	NA	NA	NA		NA	NA	NA		NA	18.39	-67.15	NA	Rodriguez-Duran_1995	1	Chordata	Mammalia	Chiroptera	Phyllostomidae	2	NA	23.9767	23.9767	NA
Pteronotus	quadridens	67	38	UTNZ	NA		N	NA	NA		NA	NA	NA		NA	18.39	-67.15	NA	Rodriguez-Duran_1995	1	67	30	LTNZ			N	NA	NA	NA		NA	NA	NA		NA	18.39	-67.15	NA	Rodriguez-Duran_1995	1	Chordata	Mammalia	Chiroptera	Mormoopidae	1	NA	23.9767	23.9767	NA
Bettongia	gaimardi	5	20	UTNZ	NA		N	NA	NA		NA	NA	NA		NA	-40.42	147.14	NA	Rose_1997	1	5	10	LTNZ			N	NA	NA	NA		NA	NA	NA		NA	-40.42	147.14	NA	Rose_1997	1	Chordata	Mammalia	Diprotodontia	Potoroidae	1	12.023	NA	12.023	19.4725
Macroscelides	proboscideus	12	38	UTNZ	NA		N	NA	NA		NA	NA	NA	25	NA	-32.29	26.41	NA	Roxburg_&_Perrin_1994	1	12	35	LTNZ			N	NA	NA	NA		NA	NA	NA	25	NA	-32.29	26.41	NA	Roxburg_&_Perrin_1994	1	Chordata	Mammalia	Macroscelidea	Macroscelididae	2	NA	6.49333	6.49333	NA
Procavia	capensis	3	35	UTNZ	NA		N	NA	NA		NA	NA	NA		NA	0.22	37.54	NA	Rubsamen_et_al_1979	1	3	27	LTNZ			N	NA	NA	NA		NA	NA	NA		NA	0.22	37.54	NA	Rubsamen_et_al_1979	1	Chordata	Mammalia	Hyracoidea	procaviidae	1	NA	17.7027	17.7027	NA
Aepyprymnus	rufescens	4	33	UTNZ	NA		N	NA	NA		NA	NA	NA	22	NA	-28.92	152.37	NA	Rubsamen_et_al_1983	1	4	25	LTNZ			N	NA	NA	NA		NA	NA	NA	22	NA	-28.92	152.37	NA	Rubsamen_et_al_1983	1	Chordata	Mammalia	Diprotodontia	Potoroidae	2	NA	10.664	10.664	NA
Petauroides	volans	4	25	UTNZ	NA		N	NA	NA		NA	NA	NA	22	NA	-31.53	151.68	NA	Rubsamen_et_al_1984	1	4	18	LTNZ			N	NA	NA	NA		NA	NA	NA	22	NA	-31.53	151.68	NA	Rubsamen_et_al_1984	2	Chordata	Mammalia	Diprotodontia	Pseudocheiridae	1	NA	7.12733	7.12733	NA
Paraechinus	aethiopicus	5	34.2	UTNZ	NA		N	NA	NA		NA	NA	NA		NA	29.5	34	NA	Shkolnik_&_Schmidt-Nielsen_1976	1	5	30	LTNZ			N	NA	NA	NA		NA	NA	NA		NA	29.5	34	NA	Shkolnik_&_Schmidt-Nielsen_1976	1	Chordata	Mammalia	Insectivora	Erinaceidae	1	NA	NA	NA	NA
Cricetulus	barabensis	14	30	UTNZ	NA		N	NA	NA		NA	NA	NA	23	NA	39.25	116.34	NA	Song_&_Wang_2003	1	14	27	LTNZ			N	NA	NA	NA		NA	NA	NA	23	NA	39.25	116.34	NA	Song_&_Wang_2003	1	Chordata	Mammalia	Rodentia	Cricetidae	2	NA	-2.36533	-2.36533	NA
Sminthopsis	macroura	7	34	UTNZ	NA		N	NA	NA		NA	NA	NA	20	NA	-37.72	145.04	NA	Song_et_al_1995	2	7	31.3	LTNZ			N	NA	NA	NA		NA	NA	NA	20	NA	-37.72	145.04	NA	Song_et_al_1995	2	Chordata	Mammalia	Dasyuromorphia	Dasyuridae	2	NA	9.948	9.948	NA
Anoura	latidens	1	36.2	UTNZ	NA		N	NA	NA		NA	NA	NA		NA	-18.29	-64.06	2400	Soriano_et_al_2002	1	1	34.7	LTNZ			N	NA	NA	NA		NA	NA	NA		NA	-18.29	-64.06	2400	Soriano_et_al_2002	1	Chordata	Mammalia	Chiroptera	Phyllostomidae	2	NA	16.992	16.992	NA
Sturnira	erythromos	10	32.5	UTNZ	NA		N	NA	NA		NA	NA	NA		NA	-18.29	-64.06	2400	Soriano_et_al_2002	1	10	25.5	LTNZ			N	NA	NA	NA		NA	NA	NA		NA	-18.29	-64.06	2400	Soriano_et_al_2002	1	Chordata	Mammalia	Chiroptera	Phyllostomidae	1	NA	16.992	16.992	NA
Tadarida	brasiliensis	5	32.7	UTNZ	NA		N	NA	NA		NA	NA	NA		NA	-18.29	-64.06	2400	Soriano_et_al_2002	1	5	26.3	LTNZ			N	NA	NA	NA		NA	NA	NA		NA	-18.29	-64.06	2400	Soriano_et_al_2002	1	Chordata	Mammalia	Chiroptera	Molossidae	1	NA	16.992	16.992	NA
Crocidura	russula	7	35	UTNZ	NA		N	NA	NA		NA	NA	NA	F	NA	46.51	6.63	NA	Sparti_1990	1	7	27.5	LTNZ			N	NA	NA	NA		NA	NA	NA	F	NA	46.51	6.63	NA	Sparti_1990	1	Chordata	Mammalia	Insectivora	Soricidae	1	NA	2.25933	2.25933	NA
Crocidura	suaveolens	4	35	UTNZ	NA		N	NA	NA		NA	NA	NA	F	NA	46.22	8.74	NA	Sparti_1990	1	4	27.5	LTNZ			N	NA	NA	NA		NA	NA	NA	F	NA	46.22	8.74	NA	Sparti_1990	1	Chordata	Mammalia	Insectivora	Soricidae	1	NA	1.194	1.194	NA
Saimiri	sciureus	5	35	UTNZ	NA		N	NA	NA		NA	NA	NA		NA	-5.39	-62.29	NA	Stitt_&_Hardy_1971	3	5	25	LTNZ			N	NA	NA	NA		NA	NA	NA		NA	-5.39	-62.29	NA	Stitt_&_Hardy_1971	3	Chordata	Mammalia	Primates	Cebidae	2	NA	26.4427	26.4427	NA
Myotis	lucifugus	NA	39	UTNZ	NA		N	NA	NA		NA	NA	NA		NA	47.1	-88.6	NA	Stones_&_Weibers_1967_in_Holyoak_&_Stones_1971	1	NA	36	LTNZ			N	NA	NA	NA		NA	NA	NA		NA	47.1	-88.6	NA	Stones_&_Weibers_1967_in_Holyoak_&_Stones_1971	1	Chordata	Mammalia	Chiroptera	Vespertilionidae	NA	NA	-8.582	-8.582	NA
Kobus	ellipsiprymnus	3	37	UTNZ	NA		N	NA	NA		NA	NA	NA		NA	-0.16	30.02	NA	Taylor_et_al_1969	1	3	13	LTNZ			N	NA	NA	NA		NA	NA	NA		NA	-0.16	30.02	NA	Taylor_et_al_1969	1	Chordata	Mammalia	Ruminantia	Bovidae	1	NA	22.8407	22.8407	NA
Thomomys	bottae	35	30	UTNZ	NA		N	NA	NA		NA	NA	NA	22	NA	33.59	-117.59	NA	Vleck_1979	1	35	28	LTNZ			N	NA	NA	NA		NA	NA	NA	22	NA	33.59	-117.59	NA	Vleck_1979	1	Chordata	Mammalia	Rodentia	Geomyidae	1	NA	12.666	12.666	NA
Chaetodipus	hispidus	6	33.5	UTNZ	NA		N	NA	NA		NA	NA	NA	23	NA	28.1	-97.44	NA	Wang_&_Hudson_1970	1	6	30.5	LTNZ			N	NA	NA	NA		NA	NA	NA	23	NA	28.1	-97.44	NA	Wang_&_Hudson_1970	1	Chordata	Mammalia	Rodentia	Heteromyidae	1	NA	13.752	13.752	NA
Tamias	striatus	7	32	UTNZ	NA		N	NA	NA		NA	NA	NA		NA	42.45	-76.5	477	Wang_&_Hudson_1971	1	7	28.5	LTNZ			N	NA	NA	NA		NA	NA	NA		NA	42.45	-76.5	477	Wang_&_Hudson_1971	1	Chordata	Mammalia	Rodentia	Sciuridae	1	NA	-3.47933	-3.47933	NA
Meriones	unguiculatus	8	38	UTNZ	NA		N	NA	NA		NA	NA	NA		NA	43.93	116.09	NA	Wang_et_al_2000	1	9	26	LTNZ			N	NA	NA	NA		NA	NA	NA		NA	46.51	84.24	NA	Robinson_1959	2	Chordata	Mammalia	Rodentia	Muridae	1	NA	-16.4213	-16.4213	NA
Onychomys	torridus	8	35	UTNZ	NA		N	NA	NA		NA	NA	NA	25	NA	32.19	-106.76	NA	Whitford_&_Conley_1971	1	8	30	LTNZ			N	NA	NA	NA		NA	NA	NA	25	NA	32.19	-106.76	NA	Whitford_&_Conley_1971	1	Chordata	Mammalia	Rodentia	Cricetidae	1	NA	6.83533	6.83533	NA
Tragulus	javanicus	5	29	UTNZ	NA		N	NA	NA		NA	NA	NA		NA	3.45	101.41	NA	Whittow_et_al_1977	2	5	26.6	LTNZ			N	NA	NA	NA		NA	NA	NA		NA	3.45	101.41	NA	Whittow_et_al_1977	2	Chordata	Mammalia	Ruminantia	Tragulidae	1	NA	26.684	26.684	NA
Microtus	pennsylvanicus	3	29	UTNZ	NA		N	NA	NA		NA	NA	NA	F	NA	42.7	-84.48	NA	Wiegert_1961	1	3	25	LTNZ			N	NA	NA	NA		NA	NA	NA	F	NA	42.7	-84.48	NA	Wiegert_1961	1	Chordata	Mammalia	Rodentia	Cricetidae	2	NA	-4.16	-4.16	NA
Tamias	minimus	9	34	UTNZ	NA		N	NA	NA		NA	NA	NA	22	NA	38.96	-106.99	2975	Willems_&_Armitage_1975	1	9	26	LTNZ			N	NA	NA	NA		NA	NA	NA	22	NA	38.96	-106.99	2975	Willems_&_Armitage_1975	1	Chordata	Mammalia	Rodentia	Sciuridae	1	NA	-10.8593	-10.8593	NA
Tursiops	truncatus	3	23	UTNZ	NA		N	NA	NA		NA	NA	NA	15.4	NA	32.6	-117.2	0	Williams_et_al_2001	3	3	5.9	LTNZ			N	NA	NA	NA		NA	NA	NA	15.4	NA	32.6	-117.2	0	Williams_et_al_2001	3	Chordata	Mammalia	Cetacea	Delphinidae	2	13.6802	NA	13.6802	22.6445
Eptesicus	fuscus	10	36	UTNZ	NA		N	NA	NA		NA	NA	NA		NA	42.78	-97	NA	Willis_et_al_2005a	1	10	26.7	LTNZ			N	NA	NA	NA		NA	NA	NA		NA	42.78	-97	NA	Willis_et_al_2005a	1	Chordata	Mammalia	Chiroptera	Vespertilionidae	1	NA	-5.774	-5.774	NA
Vespadelus	vulturnus	6	33.3	UTNZ	NA		N	NA	NA		NA	NA	NA	F	NA	-30.35	151.44	NA	Willis_et_al_2005b	1	6	27.6	LTNZ			N	NA	NA	NA		NA	NA	NA	F	NA	-30.35	151.44	NA	Willis_et_al_2005b	1	Chordata	Mammalia	Chiroptera	Vespertilionidae	1	NA	6.65933	6.65933	NA
Tarsipes	rostratus	15	34	UTNZ	NA		N	NA	NA		NA	NA	NA		NA	-33.56	119.88	NA	Withers_et_al_1990	1	15	28	LTNZ			N	NA	NA	NA		NA	NA	NA	F	NA	-33.56	119.88	NA	Withers_et_al_1990	1	Chordata	Mammalia	Diprotodontia	Tarsipedidae	2	NA	11.3527	11.3527	NA
Tamias	merriami	8	35	UTNZ	NA		N	NA	NA		NA	NA	NA		NA	34.79	-119	1830	Wunder_1970	1	8	29	LTNZ			N	NA	NA	NA		NA	NA	NA		NA	34.79	-119	1830	Wunder_1970	1	Chordata	Mammalia	Rodentia	Sciuridae	2	NA	2.32067	2.32067	NA
Microtus	ochrogaster	NA	36	UTNZ	NA		N	NA	NA		NA	NA	NA	F	NA	40.6	-105.05	NA	Wunder_et_al_1977	1	NA	25	LTNZ			N	NA	NA	NA		NA	NA	NA	F	NA	40.6	-105.05	NA	Wunder_et_al_1977	1	Chordata	Mammalia	Rodentia	Cricetidae	2	NA	-1.22267	-1.22267	NA
Nycticebus	pygmaeus	6	35	UTNZ	NA		N	NA	NA		NA	NA	NA	26	NA	23.07	104.03	NA	Xiao_et_al_2010	1	6	27.5	LTNZ			N	NA	NA	NA		NA	NA	NA	26	NA	23.07	104.03	NA	Xiao_et_al_2010	1	Chordata	Mammalia	Primates	Lorisidae	2	NA	10.24	10.24	NA
Pecari	tajacu	5	35	UTNZ	NA		N	NA	NA		NA	NA	NA	F	NA	32.14	-111.05	NA	Zervanos_1975	1	5	25	LTNZ			N	NA	NA	NA		NA	NA	NA	F	NA	32.14	-111.05	NA	Zervanos_1975	1	Chordata	Mammalia	Suina	Tayassuidae	1	NA	11.5847	11.5847	NA
Tupaia	belangeri	10	35	UTNZ	NA		N	NA	NA		NA	NA	NA		NA	26.24	102.35	1617	Zhang_et_al_2012	1	10	30	LTNZ			N	NA	NA	NA		NA	NA	NA		NA	26.24	102.35	1617	Zhang_et_al_2012	1	Chordata	Mammalia	Scandentia	Tupaiidae	1	NA	9.76	9.76	NA
Spilocuscus	maculatus	NA	NA		NA			NA	NA		NA	NA	NA		NA	NA	NA	NA		NA	1	18	LTNZ			N	NA	NA	NA		NA	NA	NA		NA	-4.98	145.1	NA	McNab_2008	2	Chordata	Mammalia	Diprotodontia	Phalangeridae		NA	NA	NA	NA
Agouti	paca	NA	NA		NA			NA	NA		NA	NA	NA		NA	NA	NA	NA		NA	2	28	LTNZ			N	NA	NA	NA		NA	NA	NA		NA	11	-69.6	NA	Arends_&_McNab_2001	1	Chordata	Mammalia	Rodentia	Cuniculidae		NA	NA	NA	NA
Dasyprocta	leporina	NA	NA		NA			NA	NA		NA	NA	NA		NA	NA	NA	NA		NA	1	20	LTNZ			N	NA	NA	NA		NA	NA	NA		NA	10.22	-66.48	NA	Arends_&_McNab_2001	1	Chordata	Mammalia	Rodentia	Dasyproctidae		NA	NA	NA	NA
Thrichomys	apereoides	NA	NA		NA			NA	NA		NA	NA	NA		NA	NA	NA	NA		NA	2	25	LTNZ			N	NA	NA	NA		NA	NA	NA		NA	-14.26	39.13	NA	Arends_&_McNab_2001	2	Chordata	Mammalia	Rodentia	Echimyidae		NA	NA	NA	NA
Choeroniscus	godmani	NA	NA		NA			NA	NA		NA	NA	NA		NA	NA	NA	NA		NA	16	32	LTNZ			N	NA	NA	NA		NA	NA	NA		NA	11.47	-70.14	NA	Arends_et_al_1995	1	Chordata	Mammalia	Chiroptera	Phyllostomidae		NA	NA	NA	NA
Leptonycteris	curasoae	NA	NA		NA			NA	NA		NA	NA	NA		NA	NA	NA	NA		NA	15	30.5	LTNZ			N	NA	NA	NA		NA	NA	NA		NA	11.47	-70.14	NA	Arends_et_al_1995	1	Chordata	Mammalia	Chiroptera	Phyllostomidae		NA	NA	NA	NA
Microcebus	murinus	NA	NA		NA			NA	NA		NA	NA	NA		NA	NA	NA	NA		NA	8	25	LTNZ			N	NA	NA	NA		NA	NA	NA		NA	48.7	2.5	NA	Aujard_et_al_1998	1	Chordata	Mammalia	Primates	Cheirogaleidae		NA	NA	NA	NA
Microtus	guentheri	NA	NA		NA			NA	NA		NA	NA	NA		NA	NA	NA	NA		NA	6	30	LTNZ			N	NA	NA	NA		NA	NA	NA		NA	31.9	34.8	NA	Banin_et_al_1994	1	Chordata	Mammalia	Rodentia	Cricetidae		NA	NA	NA	NA
Macroglossus	minimus	NA	NA		NA			NA	NA		NA	NA	NA		NA	NA	NA	NA		NA	5	30.9	LTNZ			N	NA	NA	NA		NA	NA	NA		NA	-16.55	145.46	NA	Bartels_et_al_1998	1	Chordata	Mammalia	Chiroptera	Pteropodidae	N	NA	NA	NA	NA
Heterohyrax	brucei	NA	NA		NA			NA	NA		NA	NA	NA		NA	NA	NA	NA		NA	4	25	LTNZ			N	NA	NA	NA		NA	NA	NA		NA	-1.17	36.49	NA	Bartholomew_&_Rainey_1971	1	Chordata	Mammalia	Hyracoidea	Procaviidae	N	NA	NA	NA	NA
Pteropus	poliocephalus	NA	NA		NA			NA	NA		NA	NA	NA		NA	NA	NA	NA		NA	12	15	LTNZ			N	NA	NA	NA		NA	NA	NA		NA	-27.4	153.15	NA	Bartholomew_et_al_1964	1	Chordata	Mammalia	Chiroptera	Pteropodidae		NA	NA	NA	NA
Dobsonia	minor	NA	NA		NA			NA	NA		NA	NA	NA		NA	NA	NA	NA		NA	7	27.5	LTNZ			N	NA	NA	NA		NA	NA	NA		NA	-5.28	147.52	NA	Bartholomew_et_al_1970	1	Chordata	Mammalia	Chiroptera	Pteropodidae		NA	NA	NA	NA
Hipposideros	cervinus	NA	NA		NA			NA	NA		NA	NA	NA		NA	NA	NA	NA		NA	19	31	LTNZ			N	NA	NA	NA		NA	NA	NA		NA	-5.21	145.8	150	Bonaccorso_&_McNab_2003	1	Chordata	Mammalia	Chiroptera	Hipposideridae		NA	NA	NA	NA
Hipposideros	maggietaylorae	NA	NA		NA			NA	NA		NA	NA	NA		NA	NA	NA	NA		NA	29	30	LTNZ			N	NA	NA	NA		NA	NA	NA		NA	-5.21	145.8	150	Bonaccorso_&_McNab_2003	1	Chordata	Mammalia	Chiroptera	Hipposideridae		NA	NA	NA	NA
Mormoops	megalophylla	NA	NA		NA			NA	NA		NA	NA	NA		NA	NA	NA	NA		NA	15	33.5	LTNZ			N	NA	NA	NA		NA	NA	NA		NA	10.1	-63.3	NA	Bonaccorso_et_al_1992	1	Chordata	Mammalia	Chiroptera	Mormoopidae		NA	NA	NA	NA
Pteronotus	davyi	NA	NA		NA			NA	NA		NA	NA	NA		NA	NA	NA	NA		NA	15	34.5	LTNZ			N	NA	NA	NA		NA	NA	NA		NA	10.1	-63.3	NA	Bonaccorso_et_al_1992	1	Chordata	Mammalia	Chiroptera	Mormoopidae		NA	NA	NA	NA
Pteronotus	parnellii	NA	NA		NA			NA	NA		NA	NA	NA		NA	NA	NA	NA		NA	12	34	LTNZ			N	NA	NA	NA		NA	NA	NA		NA	11.4	-70	NA	Bonaccorso_et_al_1992	1	Chordata	Mammalia	Chiroptera	Mormoopidae		NA	NA	NA	NA
Pteronotus	personatus	NA	NA		NA			NA	NA		NA	NA	NA		NA	NA	NA	NA		NA	12	34	LTNZ			N	NA	NA	NA		NA	NA	NA		NA	10.1	-63.3	NA	Bonaccorso_et_al_1992	1	Chordata	Mammalia	Chiroptera	Mormoopidae		NA	NA	NA	NA
Octomys	mimax	NA	NA		NA			NA	NA		NA	NA	NA		NA	NA	NA	NA		NA	8	22.2	LTNZ			N	NA	NA	NA		NA	NA	NA		NA	-30.83	-67.92	NA	Bozinovic_&_Contreras_1990	1	Chordata	Mammalia	Rodentia	Octodontidae		NA	NA	NA	NA
Tympanoctomys	barrerae	NA	NA		NA			NA	NA		NA	NA	NA		NA	NA	NA	NA		NA	2	24.9	LTNZ			N	NA	NA	NA		NA	NA	NA		NA	-33.37	-60.35	NA	Bozinovic_&_Contreras_1990	1	Chordata	Mammalia	Rodentia	Octodontidae		NA	NA	NA	NA
Abrothrix	olivaceus	NA	NA		NA			NA	NA		NA	NA	NA		NA	NA	NA	NA		NA	6	26.3	LTNZ			N	NA	NA	NA		NA	NA	NA		NA	-34.46	-71.23	NA	Bozinovic_&_Rosenmann_1988	2	Chordata	Mammalia	Rodentia	Cricetidae		NA	NA	NA	NA
Calomys	callosus	NA	NA		NA			NA	NA		NA	NA	NA		NA	NA	NA	NA		NA	6	28	LTNZ			N	NA	NA	NA		NA	NA	NA		NA	-18.3	-65.2	NA	Bozinovic_&_Rosenmann_1988	2	Chordata	Mammalia	Rodentia	Cricetidae		NA	NA	NA	NA
Calomys	ducilla	NA	NA		NA			NA	NA		NA	NA	NA		NA	NA	NA	NA		NA	3	32	LTNZ			N	NA	NA	NA		NA	NA	NA		NA	-13.6	-72	NA	Bozinovic_&_Rosenmann_1988	2	Chordata	Mammalia	Rodentia	Cricetidae		NA	NA	NA	NA
Calomys	musculinus	NA	NA		NA			NA	NA		NA	NA	NA		NA	NA	NA	NA		NA	5	27	LTNZ			N	NA	NA	NA		NA	NA	NA		NA	-30	-64	NA	Bozinovic_&_Rosenmann_1988	2	Chordata	Mammalia	Rodentia	Cricetidae		NA	NA	NA	NA
Chelemys	macronyx	NA	NA		NA			NA	NA		NA	NA	NA		NA	NA	NA	NA		NA	1	26.4	LTNZ			N	NA	NA	NA		NA	NA	NA		NA	-41.7	-71.8	NA	Bozinovic_&_Rosenmann_1988	2	Chordata	Mammalia	Rodentia	Cricetidae		NA	NA	NA	NA
Eligmodontia	typus	NA	NA		NA			NA	NA		NA	NA	NA		NA	NA	NA	NA		NA	4	28.9	LTNZ			N	NA	NA	NA		NA	NA	NA		NA	-31.8	-67.2	NA	Bozinovic_&_Rosenmann_1988	2	Chordata	Mammalia	Rodentia	Cricetidae		NA	NA	NA	NA
Oligoryzomys	longicaudatus	NA	NA		NA			NA	NA		NA	NA	NA		NA	NA	NA	NA		NA	10	27.2	LTNZ			N	NA	NA	NA		NA	NA	NA		NA	-34.46	-71.23	NA	Bozinovic_&_Rosenmann_1988	2	Chordata	Mammalia	Rodentia	Cricetidae		NA	NA	NA	NA
Phyllotis	xanthopygus	NA	NA		NA			NA	NA		NA	NA	NA		NA	NA	NA	NA		NA	6	28.9	LTNZ			N	NA	NA	NA		NA	NA	NA		NA	-34.46	-71.23	NA	Bozinovic_&_Rosenmann_1988	2	Chordata	Mammalia	Rodentia	Cricetidae		NA	NA	NA	NA
Geomys	bursarius	NA	NA		NA			NA	NA		NA	NA	NA		NA	NA	NA	NA		NA	7	30	LTNZ			N	NA	NA	NA		NA	NA	NA	25	NA	45.1	-93.16	NA	Bradley_&_Yousaf_1975	1	Chordata	Mammalia	Rodentia	Geomyidae		NA	NA	NA	NA
Chaetodipus	penicillatus	NA	NA		NA			NA	NA		NA	NA	NA		NA	NA	NA	NA		NA	NA	31	LTNZ			N	NA	NA	NA		NA	NA	NA		NA	43.58	-74.23	NA	Brower_&_Cade_1966	2	Chordata	Mammalia	Rodentia	Heteromyidae		NA	NA	NA	NA
Condylura	cristata	NA	NA		NA			NA	NA		NA	NA	NA		NA	NA	NA	NA		NA	12	24.5	LTNZ			N	NA	NA	NA		NA	NA	NA	20	NA	49.06	-95.59	NA	Campbell_et_al_1999	1	Chordata	Mammalia	Insectivora	Talpidae		NA	NA	NA	NA
Graomys	griseoflavus	NA	NA		NA			NA	NA		NA	NA	NA		NA	NA	NA	NA		NA	6	25.6	LTNZ			N	NA	NA	NA		NA	NA	NA		NA	-33.2	-60.21	NA	Caviedes-Vidal_et_al_1987	1	Chordata	Mammalia	Rodentia	Cricetidae		NA	NA	NA	NA
Dipodomys	merriami	NA	NA		NA			NA	NA		NA	NA	NA		NA	NA	NA	NA		NA	25	32	LTNZ			N	NA	NA	NA		NA	NA	NA		NA	34.6	-117.85	NA	Dawson_1955	1	Chordata	Mammalia	Rodentia	Heteromyidae		NA	NA	NA	NA
Dipodomys	panamintinus	NA	NA		NA			NA	NA		NA	NA	NA		NA	NA	NA	NA		NA	15	33	LTNZ			N	NA	NA	NA		NA	NA	NA		NA	34.6	-117.85	NA	Dawson_1955	1	Chordata	Mammalia	Rodentia	Heteromyidae		NA	NA	NA	NA
Halichoerus	grypus	NA	NA		NA			NA	NA		NA	NA	NA		NA	NA	NA	NA		NA	3	-11	LTNZ			N	NA	NA	NA		NA	NA	NA		NA	70	21.9	NA	Folkow_&_Blix_1987	2	Chordata	Mammalia	Carnivora	Phocidae		NA	NA	NA	NA
Ningaui	yvonnae	NA	NA		NA			NA	NA		NA	NA	NA		NA	NA	NA	NA		NA	5	32	LTNZ			N	NA	NA	NA		NA	NA	NA		NA	-42.43	146.59	NA	Geiser_&_Baudinette_1988	1	Chordata	Mammalia	Dasyuromorphia	Dasyuridae		NA	NA	NA	NA
Planigale	gilesi	NA	NA		NA			NA	NA		NA	NA	NA		NA	NA	NA	NA		NA	3	28	LTNZ			N	NA	NA	NA		NA	NA	NA		NA	-28.4	137.7	NA	Geiser_&_Baudinette_1988	1	Chordata	Mammalia	Dasyuromorphia	Dasyuridae		NA	NA	NA	NA
Nyctophilus	geoffroyi	NA	NA		NA			NA	NA		NA	NA	NA		NA	NA	NA	NA		NA	24	29.1	LTNZ			N	NA	NA	NA		NA	NA	NA		NA	-30.35	151.44	NA	Geiser_&_Brigham_2000	1	Chordata	Mammalia	Chiroptera	Vespertilionidae		NA	NA	NA	NA
Nyctophilus	gouldi	NA	NA		NA			NA	NA		NA	NA	NA		NA	NA	NA	NA		NA	9	30.7	LTNZ			N	NA	NA	NA		NA	NA	NA		NA	-30.35	151.44	NA	Geiser_&_Brigham_2000	1	Chordata	Mammalia	Chiroptera	Vespertilionidae		NA	NA	NA	NA
Cercartetus	concinnus	NA	NA		NA			NA	NA		NA	NA	NA		NA	NA	NA	NA		NA	4	28	LTNZ			N	NA	NA	NA		NA	NA	NA		NA	-34.8	135.4	NA	Geiser_1987	1	Chordata	Mammalia	Diprotodontia	Burramyidae		NA	NA	NA	NA
Syconycteris	australis	NA	NA		NA			NA	NA		NA	NA	NA		NA	NA	NA	NA		NA	9	29.5	LTNZ			N	NA	NA	NA		NA	NA	NA	20	NA	-29.4	153.4	NA	Geiser_et_al_1996	1	Chordata	Mammalia	Chiroptera	Pteropodidae		NA	NA	NA	NA
Peropteryx	macrotis	NA	NA		NA			NA	NA		NA	NA	NA		NA	NA	NA	NA		NA	33	30.5	LTNZ			N	NA	NA	NA		NA	NA	NA	F	NA	11.25	-69.51	NA	Genoud_et_al_1990	1	Chordata	Mammalia	Chiroptera	Emballonuridae		NA	NA	NA	NA
Callithrix	pygmaea	NA	NA		NA			NA	NA		NA	NA	NA		NA	NA	NA	NA		NA	6	27	LTNZ			N	NA	NA	NA		NA	NA	NA		NA	-8.53	-64.2	NA	Genoud_et_al_1997	3	Chordata	Mammalia	Primates	Cebidae		NA	NA	NA	NA
Philantomba	monticola	NA	NA		NA			NA	NA		NA	NA	NA		NA	NA	NA	NA		NA	3	26	LTNZ			N	NA	NA	NA		NA	NA	NA		NA	-25.43	28.13	NA	Haim_&_Skinner_1991	3	Chordata	Mammalia	Ruminantia	Bovidae		NA	NA	NA	NA
Raphicerus	campestris	NA	NA		NA			NA	NA		NA	NA	NA		NA	NA	NA	NA		NA	5	30	LTNZ			N	NA	NA	NA		NA	NA	NA		NA	-25.43	28.13	NA	Haim_&_Skinner_1991	3	Chordata	Mammalia	Ruminantia	Bovidae		NA	NA	NA	NA
Gerbillus	andersoni	NA	NA		NA			NA	NA		NA	NA	NA		NA	NA	NA	NA		NA	6	28	LTNZ			N	NA	NA	NA		NA	NA	NA	28	NA	32.36	34.55	NA	Haim_1984	1	Chordata	Mammalia	Rodentia	Muridae		NA	NA	NA	NA
Gerbillus	nanus	NA	NA		NA			NA	NA		NA	NA	NA		NA	NA	NA	NA		NA	6	33	LTNZ			N	NA	NA	NA		NA	NA	NA	28	NA	32.36	34.56	NA	Haim_1984	1	Chordata	Mammalia	Rodentia	Muridae		NA	NA	NA	NA
Apodemus	mystacinus	NA	NA		NA			NA	NA		NA	NA	NA		NA	NA	NA	NA		NA	6	28	LTNZ			N	NA	NA	NA		NA	NA	NA	24	NA	33	35	2100	Haim_et_al_1993	1	Chordata	Mammalia	Rodentia	Muridae		NA	NA	NA	NA
Cerdocyon	thous	NA	NA		NA			NA	NA		NA	NA	NA		NA	NA	NA	NA		NA	2	25	LTNZ			N	NA	NA	NA		NA	NA	NA		NA	38.49	-77.57	NA	Henneman_et_al_1983	3	Chordata	Mammalia	Carnivora	Canidae		NA	NA	NA	NA
Chalinolobus	gouldii	NA	NA		NA			NA	NA		NA	NA	NA		NA	NA	NA	NA		NA	10	35	LTNZ			N	NA	NA	NA		NA	NA	NA		NA	-32.04	115.51	NA	Hosken_&_Withers_1997	1	Chordata	Mammalia	Chiroptera	Vespertilionidae		NA	NA	NA	NA
Baiomys	taylori	NA	NA		NA			NA	NA		NA	NA	NA		NA	NA	NA	NA		NA	4	29	LTNZ			N	NA	NA	NA		NA	NA	NA		NA	28.01	-97.31	NA	Hudson_1965	1	Chordata	Mammalia	Rodentia	Cricetidae		NA	NA	NA	NA
Trichechus	manatus	NA	NA		NA			NA	NA		NA	NA	NA		NA	NA	NA	NA		NA	3	24	LTNZ			N	NA	NA	NA		NA	NA	NA		NA	29.6	-81.2	0	Irvine_1983	2	Chordata	Mammalia	Sirenia	Trichechidae		NA	NA	NA	NA
Erethizon	dorsatum	NA	NA		NA			NA	NA		NA	NA	NA		NA	NA	NA	NA		NA	2	-12	LTNZ			N	NA	NA	NA		NA	NA	NA		NA	61.41	-147.54	NA	Irving_et_al_1955	1	Chordata	Mammalia	Rodentia	Erethizontidae		NA	NA	NA	NA
Vulpes	vulpes	NA	NA		NA			NA	NA		NA	NA	NA		NA	NA	NA	NA		NA	1	-13	LTNZ			N	NA	NA	NA		NA	NA	NA		NA	69.1	-151.46	NA	Irving_et_al_1955	1	Chordata	Mammalia	Carnivora	Canidae		NA	NA	NA	NA
Dasycercus	cristicauda	NA	NA		NA			NA	NA		NA	NA	NA		NA	NA	NA	NA		NA	NA	30	LTNZ			N	NA	NA	NA		NA	NA	NA		NA	-25.4	131	NA	Kennedy_&_Macfarlane_1971	1	Chordata	Mammalia	Dasyuromorphia	Dasyuridae		NA	NA	NA	NA
Sminthopsis	crassicaudata	NA	NA		NA			NA	NA		NA	NA	NA		NA	NA	NA	NA		NA	NA	30	LTNZ			N	NA	NA	NA		NA	NA	NA		NA	-25.9	139.4	NA	Kennedy_&_Macfarlane_1971	1	Chordata	Mammalia	Dasyuromorphia	Dasyuridae		NA	NA	NA	NA
Neotoma	lepida	NA	NA		NA			NA	NA		NA	NA	NA		NA	NA	NA	NA		NA	21	25	LTNZ			N	NA	NA	NA		NA	NA	NA	24	NA	37.1	-114	NA	Kurnath_&_Dearing_2013	1	Chordata	Mammalia	Rodentia	Cricetidae		NA	NA	NA	NA
Isoodon	obesulus	NA	NA		NA			NA	NA		NA	NA	NA		NA	NA	NA	NA		NA	6	25	LTNZ			N	NA	NA	NA		NA	NA	NA	F	NA	-31.95	115.85	NA	Larcombe_2002	1	Chordata	Mammalia	Peramelemorphia	Peramelidae		NA	NA	NA	NA
Notiosorex	crawfordi	NA	NA		NA			NA	NA		NA	NA	NA		NA	NA	NA	NA		NA	8	32	LTNZ			N	NA	NA	NA		NA	NA	NA		NA	32.24	-110.49	900	Lindstedt_1980	1	Chordata	Mammalia	Insectivora	Soricidae		NA	NA	NA	NA
Zalophus	californianus	NA	NA		NA			NA	NA		NA	NA	NA		NA	NA	NA	NA		NA	5	6.4	LTNZ			N	NA	NA	NA		NA	NA	NA		NA	33.2	-119.49	NA	Liwanag_et_al_2009	1	Chordata	Mammalia	Carnivora	Otariidae		NA	NA	NA	NA
Sorex	minutus	NA	NA		NA			NA	NA		NA	NA	NA		NA	NA	NA	NA		NA	12	22	LTNZ			N	NA	NA	NA		NA	NA	NA		NA	53.28	6.15	NA	McDevitt_&_Andrews_1995	1	Chordata	Mammalia	Insectivora	Soricidae		NA	NA	NA	NA
Dobsonia	anderseni	NA	NA		NA			NA	NA		NA	NA	NA		NA	NA	NA	NA		NA	2	28	LTNZ			N	NA	NA	NA		NA	NA	NA		NA	-4.3	152	150	McNab_&_Bonaccorso_2001	1	Chordata	Mammalia	Chiroptera	Pteropodidae		NA	NA	NA	NA
Dobsonia	moluccensis	NA	NA		NA			NA	NA		NA	NA	NA		NA	NA	NA	NA		NA	7	17	LTNZ			N	NA	NA	NA		NA	NA	NA		NA	-4.98	145.1	100	McNab_&_Bonaccorso_2001	1	Chordata	Mammalia	Chiroptera	Pteropodidae		NA	NA	NA	NA
Paranyctimene	raptor	NA	NA		NA			NA	NA		NA	NA	NA		NA	NA	NA	NA		NA	9	27	LTNZ			N	NA	NA	NA		NA	NA	NA		NA	-4.98	145.1	100	McNab_&_Bonaccorso_2001	1	Chordata	Mammalia	Chiroptera	Pteropodidae		NA	NA	NA	NA
Rousettus	amplexicaudatus	NA	NA		NA			NA	NA		NA	NA	NA		NA	NA	NA	NA		NA	2	27	LTNZ			N	NA	NA	NA		NA	NA	NA		NA	-4.98	145.1	100	McNab_&_Bonaccorso_2001	1	Chordata	Mammalia	Chiroptera	Pteropodidae		NA	NA	NA	NA
Spalax	leucodon	NA	NA		NA			NA	NA		NA	NA	NA		NA	NA	NA	NA		NA	1	25	LTNZ			N	NA	NA	NA		NA	NA	NA	24	NA	41.23	33.46	NA	McNab_1966	1	Chordata	Mammalia	Rodentia	Spalacidae		NA	NA	NA	NA
Tachyoryctes	splendens	NA	NA		NA			NA	NA		NA	NA	NA		NA	NA	NA	NA		NA	5	27	LTNZ			N	NA	NA	NA		NA	NA	NA	24	NA	-1.77	36.49	NA	McNab_1966	1	Chordata	Mammalia	Rodentia	Spalacidae		NA	NA	NA	NA
Artibeus	concolor	NA	NA		NA			NA	NA		NA	NA	NA		NA	NA	NA	NA		NA	7	29	LTNZ			N	NA	NA	NA		NA	NA	NA		NA	-41.01	-62.47	NA	McNab_1969	2	Chordata	Mammalia	Chiroptera	Phyllostomidae		NA	NA	NA	NA
Desmodus	rotundus	NA	NA		NA			NA	NA		NA	NA	NA		NA	NA	NA	NA		NA	40	29	LTNZ			N	NA	NA	NA		NA	NA	NA		NA	-20.05	-56.47	NA	McNab_1969	2	Chordata	Mammalia	Chiroptera	Phyllostomidae		NA	NA	NA	NA
Phyllostomus	elongatus	NA	NA		NA			NA	NA		NA	NA	NA		NA	NA	NA	NA		NA	1	25	LTNZ			N	NA	NA	NA		NA	NA	NA		NA	-41.02	-62.47	NA	McNab_1969	2	Chordata	Mammalia	Chiroptera	Phyllostomidae		NA	NA	NA	NA
Platyrrhinus	lineatus	NA	NA		NA			NA	NA		NA	NA	NA		NA	NA	NA	NA		NA	2	30	LTNZ			N	NA	NA	NA		NA	NA	NA		NA	-41.02	-62.48	NA	McNab_1969	2	Chordata	Mammalia	Chiroptera	Phyllostomidae		NA	NA	NA	NA
Sturnira	lilium	NA	NA		NA			NA	NA		NA	NA	NA		NA	NA	NA	NA		NA	19	30	LTNZ			N	NA	NA	NA		NA	NA	NA		NA	-20.05	-56.48	NA	McNab_1969	2	Chordata	Mammalia	Chiroptera	Phyllostomidae		NA	NA	NA	NA
Uroderma	bilobatum	NA	NA		NA			NA	NA		NA	NA	NA		NA	NA	NA	NA		NA	2	30	LTNZ			N	NA	NA	NA		NA	NA	NA		NA	-41.02	-62.48	NA	McNab_1969	2	Chordata	Mammalia	Chiroptera	Phyllostomidae		NA	NA	NA	NA
Chironectes	minimus	NA	NA		NA			NA	NA		NA	NA	NA		NA	NA	NA	NA		NA	3	24.5	LTNZ			N	NA	NA	NA		NA	NA	NA		NA	8.32	-80.46	NA	McNab_1978	2	Chordata	Mammalia	Didelphimorphia	Didelphidae		NA	NA	NA	NA
Didelphis	marsupialis	NA	NA		NA			NA	NA		NA	NA	NA		NA	NA	NA	NA		NA	2	25.5	LTNZ			N	NA	NA	NA		NA	NA	NA		NA	23.38	-79.53	NA	McNab_1978	2	Chordata	Mammalia	Didelphimorphia	Didelphidae		NA	NA	NA	NA
Monodelphis	brevicaudata	NA	NA		NA			NA	NA		NA	NA	NA		NA	NA	NA	NA		NA	2	28.76	LTNZ			N	NA	NA	NA		NA	NA	NA		NA	10.42	-70.57	NA	McNab_1978	2	Chordata	Mammalia	Didelphimorphia	Didelphidae		NA	NA	NA	NA
Heteromys	anomalus	NA	NA		NA			NA	NA		NA	NA	NA		NA	NA	NA	NA		NA	2	26	LTNZ			N	NA	NA	NA		NA	NA	NA		NA	9.1	-64.37	NA	McNab_1979a	1	Chordata	Mammalia	Rodentia	Heteromyidae		NA	NA	NA	NA
Aplodontia	rufa	NA	NA		NA			NA	NA		NA	NA	NA		NA	NA	NA	NA		NA	3	26.5	LTNZ			N	NA	NA	NA		NA	NA	NA		NA	44.3	-123.33	NA	McNab_1979b	1	Chordata	Mammalia	Rodentia	Aplodontiidae		NA	NA	NA	NA
Dasypus	novemcinctus	NA	NA		NA			NA	NA		NA	NA	NA		NA	NA	NA	NA		NA	5	28	LTNZ			N	NA	NA	NA		NA	NA	NA		NA	29.39	-82.19	NA	McNab_1980	1	Chordata	Mammalia	Cingulata	Dasypodidae		NA	NA	NA	NA
Euphractus	sexcinctus	NA	NA		NA			NA	NA		NA	NA	NA		NA	NA	NA	NA		NA	2	26	LTNZ			N	NA	NA	NA		NA	NA	NA		NA	-22.37	-44.4	NA	McNab_1980	2	Chordata	Mammalia	Cingulata	Dasypodidae		NA	NA	NA	NA
Priodontes	maximus	NA	NA		NA			NA	NA		NA	NA	NA		NA	NA	NA	NA		NA	1	27	LTNZ			N	NA	NA	NA		NA	NA	NA		NA	4.51	-58.55	NA	McNab_1980	2	Chordata	Mammalia	Cingulata	Dasypodidae		NA	NA	NA	NA
Tolypeutes	matacus	NA	NA		NA			NA	NA		NA	NA	NA		NA	NA	NA	NA		NA	4	28	LTNZ			N	NA	NA	NA		NA	NA	NA		NA	-40.43	-63.37	NA	McNab_1980	2	Chordata	Mammalia	Cingulata	Dasypodidae		NA	NA	NA	NA
Zaedyus	pichiy	NA	NA		NA			NA	NA		NA	NA	NA		NA	NA	NA	NA		NA	3	28	LTNZ			N	NA	NA	NA		NA	NA	NA		NA	-40.43	-63.37	NA	McNab_1980	2	Chordata	Mammalia	Cingulata	Dasypodidae		NA	NA	NA	NA
Cyclopes	didactylus	NA	NA		NA			NA	NA		NA	NA	NA		NA	NA	NA	NA		NA	3	25	LTNZ			N	NA	NA	NA		NA	NA	NA		NA	-7.7	-69.1	NA	McNab_1984	1	Chordata	Mammalia	Pilosa	Cyclopedidae		NA	NA	NA	NA
Elephantulus	rufescens	NA	NA		NA			NA	NA		NA	NA	NA		NA	NA	NA	NA		NA	6	33	LTNZ			N	NA	NA	NA		NA	NA	NA		NA	1.00786	37.9785	NA	McNab_1984	3	Chordata	Mammalia	Macroscelidea	Macroscelididae		NA	NA	NA	NA
Oxymycterus	roberti	NA	NA		NA			NA	NA		NA	NA	NA		NA	NA	NA	NA		NA	2	33	LTNZ			N	NA	NA	NA		NA	NA	NA		NA	-15.58	-49.36	NA	McNab_1984	1	Chordata	Mammalia	Rodentia	Cricetidae		NA	NA	NA	NA
Tamandua	mexicana	NA	NA		NA			NA	NA		NA	NA	NA		NA	NA	NA	NA		NA	3	19	LTNZ			N	NA	NA	NA		NA	NA	NA		NA	9.1	-79.7	NA	McNab_1984	1	Chordata	Mammalia	Pilosa	Myrmecophagidae		NA	NA	NA	NA
Tamandua	tetradactyla	NA	NA		NA			NA	NA		NA	NA	NA		NA	NA	NA	NA		NA	2	23	LTNZ			N	NA	NA	NA		NA	NA	NA		NA	-23.44	-58.44	NA	McNab_1984	2	Chordata	Mammalia	Pilosa	Myrmecophagidae		NA	NA	NA	NA
Arborimus	longicaudus	NA	NA		NA			NA	NA		NA	NA	NA		NA	NA	NA	NA		NA	6	23	LTNZ			N	NA	NA	NA		NA	NA	NA	20	NA	40.7	-123.8	NA	McNab_1992	1	Chordata	Mammalia	Rodentia	Cricetidae		NA	NA	NA	NA
Dicrostonyx	groenlandicus	NA	NA		NA			NA	NA		NA	NA	NA		NA	NA	NA	NA		NA	7	15.5	LTNZ			N	NA	NA	NA		NA	NA	NA	20	NA	69.3	-81.59	NA	McNab_1992	1	Chordata	Mammalia	Rodentia	Cricetidae		NA	NA	NA	NA
Microtus	oeconomus	NA	NA		NA			NA	NA		NA	NA	NA		NA	NA	NA	NA		NA	9	22.5	LTNZ			N	NA	NA	NA		NA	NA	NA	20	NA	64.8	-147.7	NA	McNab_1992	1	Chordata	Mammalia	Rodentia	Cricetidae		NA	NA	NA	NA
Phenacomys	intermedius	NA	NA		NA			NA	NA		NA	NA	NA		NA	NA	NA	NA		NA	13	25	LTNZ			N	NA	NA	NA		NA	NA	NA	20	NA	39.5	-105.8	NA	McNab_1992	2	Chordata	Mammalia	Rodentia	Cricetidae		NA	NA	NA	NA
Arctogalidia	trivirgata	NA	NA		NA			NA	NA		NA	NA	NA		NA	NA	NA	NA		NA	4	19	LTNZ			N	NA	NA	NA		NA	NA	NA		NA	18.04	98.44	NA	McNab_1995	3	Chordata	Mammalia	Carnivora	Viverridae		NA	NA	NA	NA
Herpailurus	yagouaroundi	NA	NA		NA			NA	NA		NA	NA	NA		NA	NA	NA	NA		NA	2	27	LTNZ			N	NA	NA	NA		NA	NA	NA		NA	-8.76281	-68.4394	NA	McNab_2000b	3	Chordata	Mammalia	Carnivora	Felidae		NA	NA	NA	NA
Lynx	rufus	NA	NA		NA			NA	NA		NA	NA	NA		NA	NA	NA	NA		NA	3	19	LTNZ			N	NA	NA	NA		NA	NA	NA		NA	29.7	-82.35	NA	McNab_2000b	1	Chordata	Mammalia	Carnivora	Felidae		NA	NA	NA	NA
Bradypus	variegatus	NA	NA		NA			NA	NA		NA	NA	NA		NA	NA	NA	NA		NA	10	18	LTNZ			N	NA	NA	NA		NA	NA	NA		NA	9.1	-79.72	NA	Montgomery_1978	1	Chordata	Mammalia	Pilosa	Bradypodidae		NA	NA	NA	NA
Choloepus	hoffmanni	NA	NA		NA			NA	NA		NA	NA	NA		NA	NA	NA	NA		NA	NA	24	LTNZ			N	NA	NA	NA		NA	NA	NA		NA	8.88	-74.53	NA	Montgomery_1978	1	Chordata	Mammalia	Pilosa	Megalonychidae		NA	NA	NA	NA
Peromyscus	megadontomys	NA	NA		NA			NA	NA		NA	NA	NA		NA	NA	NA	NA		NA	6	27.1	LTNZ			N	NA	NA	NA		NA	NA	NA	23	NA	17.55	-99.5	NA	Musser_&_Shoemaker_1965	1	Chordata	Mammalia	Rodentia	Cricetidae		NA	NA	NA	NA
Tamiasciurus	hudsonicus	NA	NA		NA			NA	NA		NA	NA	NA		NA	NA	NA	NA		NA	12	15	LTNZ			N	NA	NA	NA		NA	NA	NA		NA	50.29	-98.31	NA	Pauls_1981	1	Chordata	Mammalia	Rodentia	Sciuridae		NA	NA	NA	NA
Erophylla	bombifrons	NA	NA		NA			NA	NA		NA	NA	NA		NA	NA	NA	NA		NA	35	30	LTNZ			N	NA	NA	NA		NA	NA	NA		NA	18.39	-67.15	NA	Rodriguez-Duran_1995	1	Chordata	Mammalia	Chiroptera	Phyllostomidae		NA	NA	NA	NA
Mormoops	blainvillei	NA	NA		NA			NA	NA		NA	NA	NA		NA	NA	NA	NA		NA	52	30	LTNZ			N	NA	NA	NA		NA	NA	NA		NA	18.39	-67.15	NA	Rodriguez-Duran_1995	1	Chordata	Mammalia	Chiroptera	Mormoopidae		NA	NA	NA	NA
Callorhinus	ursinus	NA	NA		NA			NA	NA		NA	NA	NA		NA	NA	NA	NA		NA	6	5.4	LTNZ			N	NA	NA	NA		NA	NA	NA		NA	57.2	-170.3	NA	Rosen_&_Trites_2014	1	Chordata	Mammalia	Carnivora	Otariidae		NA	NA	NA	NA
Myopus	schisticolor	NA	NA		NA			NA	NA		NA	NA	NA		NA	NA	NA	NA		NA	10	20.9	LTNZ			N	NA	NA	NA		NA	NA	NA	12	NA	65.19	25.26	NA	Saarela_&_Hissa_1993	1	Chordata	Mammalia	Rodentia	Cricetidae		NA	NA	NA	NA
Callithrix	geoffroyi	NA	NA		NA			NA	NA		NA	NA	NA		NA	NA	NA	NA		NA	1	20	LTNZ			N	NA	NA	NA		NA	NA	NA		NA	9.1	-79.8	NA	Scholander_et_al_1950	1	Chordata	Mammalia	Primates	Cebidae		NA	NA	NA	NA
Nasua	narica	NA	NA		NA			NA	NA		NA	NA	NA		NA	NA	NA	NA		NA	2	21	LTNZ			N	NA	NA	NA		NA	NA	NA		NA	9.1	-79.8	NA	Scholander_et_al_1950	1	Chordata	Mammalia	Carnivora	Procyonidae		NA	NA	NA	NA
Procyon	cancrivorus	NA	NA		NA			NA	NA		NA	NA	NA		NA	NA	NA	NA		NA	1	27	LTNZ			N	NA	NA	NA		NA	NA	NA		NA	9.1	-79.8	NA	Scholander_et_al_1950	1	Chordata	Mammalia	Carnivora	Procyonidae		NA	NA	NA	NA
Proechimys	semispinosus	NA	NA		NA			NA	NA		NA	NA	NA		NA	NA	NA	NA		NA	1	24.5	LTNZ			N	NA	NA	NA		NA	NA	NA		NA	9.1	-79.8	NA	Scholander_et_al_1950	1	Chordata	Mammalia	Rodentia	Echimyidae		NA	NA	NA	NA
Acomys	cahirinus	NA	NA		NA			NA	NA		NA	NA	NA		NA	NA	NA	NA		NA	6	27	LTNZ			N	NA	NA	NA		NA	NA	NA		NA	30.03	35.02	NA	Shkolnik_&_Borut_1969	2	Chordata	Mammalia	Rodentia	Muridae		NA	NA	NA	NA
Erinaceus	europaeus	NA	NA		NA			NA	NA		NA	NA	NA		NA	NA	NA	NA		NA	8	26	LTNZ			N	NA	NA	NA		NA	NA	NA		NA	32	34.8	NA	Shkolnik_&_Schmidt-Nielsen_1976	1	Chordata	Mammalia	Insectivora	Erinaceidae		NA	NA	NA	NA
Crocidura	olivieri	NA	NA		NA			NA	NA		NA	NA	NA		NA	NA	NA	NA		NA	11	27.5	LTNZ			N	NA	NA	NA		NA	NA	NA	F	NA	6.81	-5.26	NA	Sparti_1990	2	Chordata	Mammalia	Insectivora	Soricidae		NA	NA	NA	NA
Crocidura	hildegardeae	NA	NA		NA			NA	NA		NA	NA	NA		NA	NA	NA	NA		NA	3	30	LTNZ			N	NA	NA	NA		NA	NA	NA	F	NA	-4.14	29.53	NA	Sparti_1990	2	Chordata	Mammalia	Insectivora	Soricidae		NA	NA	NA	NA
Crocidura	poensis	NA	NA		NA			NA	NA		NA	NA	NA		NA	NA	NA	NA		NA	6	30	LTNZ			N	NA	NA	NA		NA	NA	NA	F	NA	5.35	-4.02	NA	Sparti_1990	2	Chordata	Mammalia	Insectivora	Soricidae		NA	NA	NA	NA
Crocidura	luna	NA	NA		NA			NA	NA		NA	NA	NA		NA	NA	NA	NA		NA	3	31	LTNZ			N	NA	NA	NA		NA	NA	NA	F	NA	-4.14	29.53	NA	Sparti_1990	2	Chordata	Mammalia	Insectivora	Soricidae		NA	NA	NA	NA
Crocidura	jouvenetae	NA	NA		NA			NA	NA		NA	NA	NA		NA	NA	NA	NA		NA	3	31	LTNZ			N	NA	NA	NA		NA	NA	NA	F	NA	5.35	-4.02	NA	Sparti_1990	2	Chordata	Mammalia	Insectivora	Soricidae		NA	NA	NA	NA
Crocidura	viaria	NA	NA		NA			NA	NA		NA	NA	NA		NA	NA	NA	NA		NA	6	31	LTNZ			N	NA	NA	NA		NA	NA	NA	F	NA	14.68	-0.46	NA	Sparti_1990	2	Chordata	Mammalia	Insectivora	Soricidae		NA	NA	NA	NA
Sorex	alpinus	NA	NA		NA			NA	NA		NA	NA	NA		NA	NA	NA	NA		NA	3	25	LTNZ			N	NA	NA	NA		NA	NA	NA	F	NA	46.18	6.54	NA	Sparti_1990	1	Chordata	Mammalia	Insectivora	Soricidae		NA	NA	NA	NA
Lasiorhinus	latifrons	NA	NA		NA			NA	NA		NA	NA	NA		NA	NA	NA	NA		NA	8	25.5	LTNZ			N	NA	NA	NA		NA	NA	NA		NA	-34.36	139.79	NA	Wells_1978	1	Chordata	Mammalia	Diprotodontia	Vombatidae		NA	NA	NA	NA
Vulpes	cana	NA	NA		NA			NA	NA		NA	NA	NA		NA	NA	NA	NA		NA	2	20	LTNZ			N	NA	NA	NA		NA	NA	NA	F	NA	20.8	40.8	2200	Williams_et_al_2004	1	Chordata	Mammalia	Carnivora	Canidae		NA	NA	NA	NA
Martes	americana	NA	NA		NA			NA	NA		NA	NA	NA		NA	NA	NA	NA		NA	5	29	LTNZ			N	NA	NA	NA		NA	NA	NA	20	NA	38.96	-106.99	NA	Worthen_&_Kilgore_1981	1	Chordata	Mammalia	Carnivora	Mustelidae		NA	NA	NA	NA
Balanus	crenatus	20	25.2	LT50	NA		N	NA	NA		NA	NA	NA		NA	55.75	-4.9	0.907	Davenport_&_Davenport_2005	1	20	-1.4	LT50			N	NA	NA	NA		NA	NA	NA		NA	55.75	-4.9	0.907	Davenport_&_Davenport_2005	1	Arthropoda	Maxillopoda	Sessilia	Balanidae		5.89387	5.28167	5.89387	15.1186
Semibalanus	balanoides	20	34.9	LT50	NA		N	NA	NA		NA	NA	NA		NA	55.75	-4.9	3.13	Davenport_&_Davenport_2005	1	20	-14.6	LT50			N	NA	NA	NA		NA	NA	NA		NA	55.75	-4.9	3.13	Davenport_&_Davenport_2005	1	Arthropoda	Maxillopoda	Sessilia	Archaeobalanidae		5.89387	5.28167	5.89387	15.1186
Tigriopus	angulatus	20	21.9	LT50	NA		N	NA	NA		NA	NA	NA	10	1	-54.18	-36.66	0	Davenport_et_al_1997	1	20	-7.6	LT50			N	NA	NA	NA		NA	NA	NA	10	NA	-54.18	-36.66	0	Davenport_et_al_1997	1	Arthropoda	Maxillopoda	Harpacticoida	Harpacticidae		0.022741	-1.84314	0.022741	4.53997
Tigriopus	brevicornis	20	35.1	LT50	NA		N	NA	NA		NA	NA	NA	10	1	55.76	-4.91	0	Davenport_et_al_1997	1	20	-16.9	LT50			N	NA	NA	NA		NA	NA	NA	10	NA	55.76	-4.91	0	Davenport_et_al_1997	1	Arthropoda	Maxillopoda	Harpacticoida	Harpacticidae		5.86472	5.31667	5.86472	15.0267
Tigriopus	fulvus	20	43.7	LT50	NA		N	NA	NA		NA	NA	NA	25	1	32.6	-16.85	0	Davenport_et_al_1997	1	20	-2.1	LT50			N	NA	NA	NA		NA	NA	NA	25	NA	32.6	-16.85	0	Davenport_et_al_1997	1	Arthropoda	Maxillopoda	Harpacticoida	Harpacticidae		17.56	NA	17.56	24.92
Lumbriculus	variegatus	25	30.1	LT50	NA		N	NA	NA		NA	NA	NA		NA	-38.1	175.49	NA	Quinn_et_al_1994	1	NA						NA	NA	NA		NA	NA	NA		NA	NA	NA	NA		NA	Annelida	Oligochaeta	Lumbriculida	Lumbriculidae		NA	8.62267	8.62267	NA
Ophioneries	fasciata	NA	31.8	ctmax	NA		N	NA	NA		NA	NA	NA	26	0.017	-45.8	170.6	0	Morley_et_al_2016	1	NA						NA	NA	NA		NA	NA	NA		NA	NA	NA	NA		NA	Echinodermata	Ophiuroidea	Ophiurida	Ophionereidae		8.78102	6.69365	8.78102	14.9377
Ophiostigma	abnorme	NA	35.6	ctmax	NA		N	NA	NA		NA	NA	NA	26	0.017	-7.89	-14.38	0	Morley_et_al_2016	1	NA						NA	NA	NA		NA	NA	NA		NA	NA	NA	NA		NA	Echinodermata	Ophiuroidea	Ophiurida	Amphiuridae		24.11	19.3183	24.11	28.47
Philomedidae	sp.1	3	14	LT100	NA		N	NA	NA		NA	NA	NA		0.07	-77.8	166.67	0	Bates_et_al_2010	1	NA						NA	NA	NA		NA	NA	NA		NA	NA	NA	NA		NA	Arthropoda	Ostracoda	Myodocopida	Philomedidae		-1.86369	-25.4571	-1.86369	-0.760553
Sabellastarte	australiensis	NA	28	ctmax	NA		N	NA	NA		NA	NA	NA	16	0.017	-38	148.5	0	Bates_et_al_2013	2	NA						NA	NA	NA		NA	NA	NA		NA	NA	NA	NA		NA	Annelida	Polychaeta	Sabellida	Sabellidae		12.9417	NA	12.9417	20.379
Ischnochiton	australis	NA	35.1	ctmax	NA		N	NA	NA		NA	NA	NA	16	0.017	-43	148	0	Bates_et_al_2013	2	NA						NA	NA	NA		NA	NA	NA		NA	NA	NA	NA		NA	Mollusca	Polyplacophora	Neoloricata	Ischnochitonidae		11.6681	NA	11.6681	18.5054
Atrichum	undulatum	8	46.6	ctmax	0.5	SD	N	NA	NA		NA	NA	NA		NA	51	10	375	Meyer_&_Santarius_1998	1	NA						NA	NA	NA		NA	NA	NA		NA	NA	NA	NA		NA	Streptophyta	Polytrichopsida	Polytrichales	Polytrichaceae		NA	0.496667	0.496667	NA
Polytrichum	formosum	NA	NA		NA			NA	NA		NA	NA	NA		NA	NA	NA	NA		NA	10	-29.5	LT50			N	NA	NA	NA		NA	NA	NA		NA	51	6.8	50	Rutten_&_Santarius_1992	1	Streptophyta	Polytrichopsida	Polytrichales	Polytrichaceae		NA	NA	NA	NA
Nymphon	sp.1	3	20	LT100	NA		N	NA	NA		NA	NA	NA		0.07	-77.8	166.67	0	Bates_et_al_2010	1	NA					N	NA	NA	NA		NA	NA	NA		NA	NA	NA	NA		NA	Arthropoda	Pycnogonida	Pantopoda	Nymphonidae		-1.86369	-25.4571	-1.86369	-0.760553
Liothyrella	neozelanica	NA	29.4	ctmax	NA		N	NA	NA		NA	NA	NA	26	0.017	-45.4	167.1	0	Morley_et_al_2016	1	NA						NA	NA	NA		NA	NA	NA		NA	NA	NA	NA		NA	Brachiopoda	Rhynchonellata	Terebratulida	Terebratulidae		NA	6.43021	6.43021	NA
Liothyrella	uva	10	4.5	LT50	NA		N	NA	NA		NA	NA	NA		NA	-60.9	-45.6	0	Peck_1989	1	NA						NA	NA	NA		NA	NA	NA		NA	NA	NA	NA		NA	Brachiopoda	Rhynchonellata	Terebratulida	Terebratulidae		-1.92001	NA	-1.92001	1.12999
Aegopodium	podagraria	10	45.4	LT50	NA		Y	NA	NA		NA	NA	NA		NA	NA	NA	NA	Bilger_et_al_1984	3	NA						NA	NA	NA		NA	NA	NA		NA	NA	NA	NA		NA	Streptophyta	Spermatophyta	Apiales	Apiaceae		NA	NA	NA	NA
Asarum	europaeum	10	48.5	LT50	NA		Y	NA	NA		NA	NA	NA	30	0.7	NA	NA	NA	Bilger_et_al_1984	1	NA						NA	NA	NA		NA	NA	NA		NA	NA	NA	NA		NA	Streptophyta	Spermatophyta	Piperales	Aristolochiaceae		NA	NA	NA	NA
Ficafia	verna	10	42.8	LT50	NA		Y	NA	NA		NA	NA	NA		NA	NA	NA	NA	Bilger_et_al_1984	3	NA						NA	NA	NA		NA	NA	NA		NA	NA	NA	NA		NA	Streptophyta	Spermatophyta	Ranunculales	Ranunculaceae		NA	NA	NA	NA
Geranium	robertianum	10	41.9	LT50	NA		Y	NA	NA		NA	NA	NA		NA	NA	NA	NA	Bilger_et_al_1984	3	NA						NA	NA	NA		NA	NA	NA		NA	NA	NA	NA		NA	Streptophyta	Spermatophyta	Geraniales	Geraniaceae		NA	NA	NA	NA
Hedera	helix	10	46.3	LT50	NA		Y	NA	NA		NA	NA	NA		NA	NA	NA	NA	Bilger_et_al_1984	3	NA						NA	NA	NA		NA	NA	NA		NA	NA	NA	NA		NA	Streptophyta	Spermatophyta	Apiales	Araliaceae		NA	NA	NA	NA
Helleborus	foetidus	10	47.7	LT50	NA		Y	NA	NA		NA	NA	NA		NA	NA	NA	NA	Bilger_et_al_1984	3	NA						NA	NA	NA		NA	NA	NA		NA	NA	NA	NA		NA	Streptophyta	Spermatophyta	Ranunculales	Ranunculaceae		NA	NA	NA	NA
Impatiens	parviflora	10	39.8	LT50	NA		Y	NA	NA		NA	NA	NA	30	0.7	NA	NA	NA	Bilger_et_al_1984	1	NA						NA	NA	NA		NA	NA	NA		NA	NA	NA	NA		NA	Streptophyta	Spermatophyta	Ericales	Balsaminaceae		NA	NA	NA	NA
Ligustrum	vulgare	10	46.8	LT50	NA		Y	NA	NA		NA	NA	NA	30	0.7	NA	NA	NA	Bilger_et_al_1984	1	NA						NA	NA	NA		NA	NA	NA		NA	NA	NA	NA		NA	Streptophyta	Spermatophyta	Lamiales	Oleaceae		NA	NA	NA	NA
Nerium	oleander	10	49.7	LT50	NA		Y	NA	NA		NA	NA	NA		NA	NA	NA	NA	Bilger_et_al_1984	3	NA						NA	NA	NA		NA	NA	NA		NA	NA	NA	NA		NA	Streptophyta	Spermatophyta	Gentianales	Apocynaceae		NA	NA	NA	NA
Phoenix	canariensis	10	52.8	LT50	NA		Y	NA	NA		NA	NA	NA		NA	NA	NA	NA	Bilger_et_al_1984	3	NA						NA	NA	NA		NA	NA	NA		NA	NA	NA	NA		NA	Streptophyta	Spermatophyta	Arecales	Arecaceae		NA	NA	NA	NA
[truncated: 240 more rows]
[truncated: 7 more columns]

## Sheet: Fig1_S1_&_S8
Genus	Species	Tmax	lat_max	long_max	Tmin	lat_min	long_min	order.temp.origin	order.age	Realm
[truncated: 2,038 more rows]

## Sheet: data_fig_2A
	sp	Aq.Glac.Tmax	sp	Aq.Warm.Tmax	sp	Terr.Glac.Tmax	sp	Terr.Warm.Tmax	sp	Aq.Glac.Tmin	sp	Aq.Warm.Tmin	sp	Terr.Glac.Tmin	sp	Terr.Warm.Tmin
[truncated: 516 more rows]

[truncated: 22 more sheets: data_fig_2B, data_fig_2C, data_fig_S4_All species M0 M1, data_fig_S4_All species delta, data_fig_S4_Endotherms M0 M1, data_fig_S4_Endotherms delta, data_fig_S4_Ectotherms M0 M1, data_fig_S4_Ectotherms delta, data_fig_S4_Plants M0 M1, data_fig_S4_Plants delta, data_fig_S4_Plants&Algae M0 M1, data_fig_S4_Plants&Algae delta, data_fig_S5_All species M0 M1, data_fig_S5_All species delta, data_fig_S5_Endotherms M0 M1, data_fig_S5_Endotherms delta, data_fig_S5_Ectotherms M0 M1, data_fig_S5_Ectotherms delta, data_fig_S5_Plants M0 M1, data_fig_S5_Plants delta …]
